# Supplementary material for: A sweet corn metabolic regulatory network spanning the entire life cycle
Source: Mol Hortic. 2026 Mar 3;6:18. doi: 10.1186/s43897-025-00201-y (PMC12954910; doi:10.1186/s43897-025-00201-y)
Supplement: Supplementary file 1 — Supplementary Material 1. Table S1. The 1629 metabolites identified across various tissues. Table S2. The 57296 genes identified in various tissue samples. Table S3. The starch synthesis-related genes and transcription factors in the yellow module. Table S4. The metabolites with stage-specific high accumulation in roots, stems, leaves and flowers tissues of sweet corn. Table S5. Metabolites highly correlated with the module. Table S6. The flavonoid-related genes, TFs, and their correlation, as well as their correlation with specific high accumulation flavonoids in the black module. Table S7. The flavonoid-related genes, TFs, and their correlation, as well as their correlation with specific high accumulation flavonoids in the red module. Table S8. The transcription factors (TFs) within the modules. Table S9. The phenolic acid-related genes, TFs, and their correlation, as well as their correlation with specific high accumulation phenolic acids in the magenta module. Table S10. The alkaloid-related genes, TFs, and their correlation, as well as their correlation with specific high accumulation alkaloids in the blue module. Table S11. The lipid-related genes, TFs, and their correlation, as well as their correlation with specific high accumulation lipids in the black module. Table S12. The lipid-related genes, TFs, and their correlation, as well as their correlation with specific high accumulation lipids in the blue module. [file 43897_2025_201_MOESM1_ESM.xlsx]

## Sheet: Table S1
Table S1 The 1629 metabolites identified across various tissues.
Index	Q1 (Da)	Q3 (Da)	Molecular weight (Da)	Formula	Ionization model	Compounds	物质	Class I	物质一级分类	Class II	物质二级分类	CAS	Level	root-1-1	root-1-2	root-1-3	root-2-1	root-2-2	root-2-3	stem-1-1	stem-1-2	stem-1-3	stem-2-1	stem-2-2	stem-2-3	leaf-1-1	leaf-1-2	leaf-1-3	leaf-2-1	leaf-2-2	leaf-2-3	flower-1-1	flower-1-2	flower-1-3	flower-2-1	flower-2-2	flower-2-3	fruit-1-1	fruit-1-2	fruit-1-3	fruit-2-1	fruit-2-2	fruit-2-3	fruit-3-1	fruit-3-2	fruit-3-3	fruit-4-1	fruit-4-2	fruit-4-3
Zbsp005153	659.19	331.08	658.19	C32H34O15	[M+H]+	"""Tricin-4""""-(syringyglyceryl)ether-5-O-arabinoside""*"	"""苜蓿素-4""""-(愈创木酰甘油)醚-5-O-阿拉伯糖苷""*"	Flavonoids	黄酮	Flavones	黄酮	-	1	8388.35	37505	9232.36	17505	9599.98	32505	65989.8	19300.4	80005	262505	67962.4	170005	172734	140871	184363	647325	491657	571022	78869.4	53699.4	92238.4	72114.4	58490	88884.4	31185.9	41771.6	29463	39046.8	45239.5	54781.3	23641.2	28669.1	22663.7	34687.8	36870.8	41118.5
Zbsp004957	719.21	331.08	718.211	C34H38O17	[M+H]+	"""Tricin-4'-O-eugenolether-7""""-O-glucoside"""	"""苜蓿素-4'-O-丁香甘油醚-7""""-O-葡萄糖苷"""	Flavonoids	黄酮	Flavones	黄酮	-	1	30528	21474.5	27505	32505	10174.5	57505	38424.5	27136.5	30528	72548.5	114135	114185	101750	108533	91858.5	280369	465005	240801	53138	28254.5	53114.5	85005	24875.5	105005	25326.6	27358.1	25609.9	27969.5	22739.2	37656.9	1057.56	20946.4	5417.82	22548.4	28552.4	20711.3
Zbsp004962	845.21	331.08	844.206	C39H40O21	[M+H]+	"""Tricin-7-O-(6""""-O-Feruloyl)-D-glucopyranoside"""	"""苜蓿素-7-O-（6""""-O-阿魏酰）-吡喃葡萄糖苷-O-葡萄糖醛酸"""	Flavonoids	黄酮	Flavones	黄酮	-	2	932101	912577	874325	1.17182e+06	1.00856e+06	1.06107e+06	521579	722032	337637	399055	733667	608219	1.57062e+06	1.49795e+06	1.59038e+06	2.68347e+06	2.54692e+06	2.47506e+06	889718	938344	1.34432e+06	930307	770221	1.55582e+06	403065	358090	393490	5005	2505	359206	26373.1	72505	27272.3	12733.3	8184.64	247499
ZBN0245	657.182	329.069	658.19	C32H34O15	[M-H]-	"Tricin-4""-(syringyglyceryl)ether-5-O-arabinoside"	"苜蓿素-4""-(愈创木酰甘油)醚-5-O-阿拉伯糖苷"	Flavonoids	黄酮	Flavones	黄酮	-	3	6866.5	3947.63	9370	3248.16	7134.64	12505	47426.5	31202.5	29163.9	77175.4	84308.9	103724	114194	109290	132396	471463	418371	268322	60990.5	48822.8	58207	40205.4	21842.5	70458	562.606	6809.76	2505	2505	2505	7910	1316.63	4797.6	5005	14386.6	14174.4	10888.1
ZBN0283	843.198	329.069	844.206	C39H40O21	[M-H]-	"Tricin-7-O-(6""-O-Feruloyl)-D-glucopyranoside"	"苜蓿素-7-O-（6""-O-阿魏酰）-吡喃葡萄糖苷-O-葡萄糖醛酸"	Flavonoids	黄酮	Flavones	黄酮	-	3	952527	950561	855872	1.11624e+06	882817	1.14704e+06	422518	533177	394430	408842	642824	487488	1.62228e+06	1.45148e+06	1.55926e+06	2.37506e+06	2.72929e+06	2.95531e+06	897188	852338	1.17769e+06	785011	719397	1.16037e+06	349841	2505	2505	260285	248320	277694	32225.7	26497.7	22912.4	13594.5	11459.1	209817
Hmhn002787	443.19	161.04	444.2	C21H32O10	[M-H]-	(1'R,3R,5R,8'S)-Dihydrophaseic acid-O-β-D-glucoside	(1'R,3R,5R,8'S)-二氢红花菜豆酸-O-β-D-吡喃葡萄糖苷	Phenolic acids	酚酸类	Phenolic acids	酚酸类	-	2	41027	48689.3	40717.3	154276	171433	151625	3322.66	10039	16700.5	25717.7	32932	35569.5	21115.4	10583.9	24894.7	31331	45103.3	55146.9	67877.9	47482.4	61327.9	63979.3	46155	50133.9	30022.2	34686.3	52199	42203.9	55035.4	56053.4	51785	55394.1	58679.6	133852	135542	179520
Lmyp003024	194.04	110.06	193.037	C9H7NO4	[M+H]+	(2-Oxo-3H-1,3-benzoxazol-6-yl)acetate	(2-氧-3H-1,3-苯并恶唑-6-基)乙酸酯	Alkaloids	生物碱	Alkaloids	生物碱	-	1	3.6034e+07	3.2651e+07	2.26208e+07	3.3994e+07	3.87332e+07	4.0108e+07	18035100	5.33752e+07	59877681	2.34272e+07	3.37086e+07	3.03135e+07	1.8067e+07	1.81702e+07	30005455	4.61681e+06	3.94888e+06	5.74965e+06	11462610	12454860	4.60334e+06	3980360	2092505	2869360	1.01002e+07	1.27852e+07	21829535	11583480	16270520	18680995	4.54401e+06	5.55486e+06	12496365	2.16472e+06	2.17955e+06	3212010
Zbqn004207	264.09	146.05	265.095	C13H15NO5	[M-H]-	(2-phenylacetyl)-L-glutamicacid	(2-苯基乙酰基)-L-谷氨酸	Amino acids and derivatives	氨基酸及其衍生物	Amino acids and derivatives	氨基酸及其衍生物	-	1	13901	19846	10932.5	34734.7	30765.7	22827.7	2964.67	10698.2	2505	10005	2505	2505	186766	183512	173410	2011.68	229718	4936.45	2.08827e+06	2.71392e+06	2.12652e+06	1.50704e+06	1.70734e+06	1.68626e+06	5460.96	2037.45	2005.73	10572.6	5925.95	5005	52582	49516.3	47527.9	67119.9	32705.4	162505
Lazp008807	661.38	337.27	660.372	C33H56O13	[M+H]+	(25S)-5β-Furost-1β,2β,3β,4β,5β,22α,26-heptaol-26-O-β-D-glucoside	(25S)-5β-Furost-1β,2β,3β,4β,5β,22α,26-heptaol-26-O-β-D-glucoside	Steroids	甾体	Steroidal saponins	甾体皂苷	-	3	1.32191e+06	2.0617e+06	1.68219e+06	1.66161e+06	1.90809e+06	1.79655e+06	146965	128752	138622	299017	287795	248770	89527.1	93300.7	86087.9	108316	107463	119377	673488	674972	1.04407e+06	505568	443491	598399	912655	123847	202113	192623	332718	808146	593711	644567	826440	37404.8	55584.3	37411.4
Hmjp005556	284.13	147.05	283.121	C17H17NO3	[M+H]+	(2E)-3-(4-Hydroxyphenyl)-N-[2-(4-hydroxyphenyl)ethyl]-2-propenamide	(2E)-3-(4-羟基苯基)-N-[2-(4-羟基苯基)乙基]-2-丙烯酰胺	Alkaloids	生物碱	Alkaloids	生物碱	-	1	6.82699e+06	5.10229e+06	7.60549e+06	2.84034e+06	2.98416e+06	4.64505e+06	132049	438613	127124	906485	1.08466e+06	5.66368e+06	965100	1.29634e+06	1.45575e+06	2.02721e+06	2.05971e+06	3.07432e+06	4.88547e+06	7.71124e+06	9.12739e+06	1.01639e+07	1.10609e+07	1.47132e+07	28675.7	7255.12	7505	89454.4	7305.08	2439.08	37721.5	8130.48	6698.37	5005	2505	7505
Jmwn002494	325.09	119.05	326.1	C15H18O8	[M-H]-	(2E)-3-[4-(β-D-glucopyranoside)-phenylacrylic]-acid	(2E)-3-[4-(β-D-吡喃葡萄糖苷)-苯丙烯酸]酸	Phenolic acids	酚酸类	Phenolic acids	酚酸类	-	2	132981	107898	105895	93728.3	85287.7	56009.3	18878.3	15938.7	21738.3	30890.3	75399.7	59331.7	191574	160749	189755	163156	153206	192792	268107	261523	204562	291082	202090	244015	14874.3	12628.2	20022.3	19450.3	18878.3	13282.7	17162.3	14217.7	9726.29	13599.7	8652.21	14212
Zmmp000635	130.09	84.08	129.079	C6H11NO2	[M+H]+	(2S)-2-amino-4-methyl-4-pentenoic acid*	(2S)-2-氨基-4-甲基-4-戊烯酸*	Amino acids and derivatives	氨基酸及其衍生物	Amino acids and derivatives	氨基酸及其衍生物	-	2	1.94178e+07	1.7106e+07	2.60654e+07	1.99221e+07	1.83571e+07	1.88266e+07	4.20154e+07	3.91339e+07	4.39533e+07	4.8666e+07	4.52259e+07	5.37959e+07	7.9082e+06	1.11471e+07	1.12158e+07	1.04633e+07	1.02012e+07	6.86573e+06	1.27953e+07	1.75488e+07	1.14488e+07	1.25679e+07	1.6569e+07	2.02851e+07	3.97561e+07	4.62912e+07	5.31667e+07	5.49275e+07	8.07968e+07	7.22556e+07	8.09936e+07	7.23806e+07	75245804	4.093e+07	6.92472e+07	6.54707e+07
Wcfn003882	371.1	121.03	372.106	C16H20O10	[M-H]-	(2S,3S,4S,5R,6R)-6-(3-benzoyloxy-2-hydroxypropoxy)-3,4,5-trihydroxyoxane-2-carboxylic acid	(2S,3S,4S,5R,6R)-6-(3-benzoyloxy-2-hydroxypropoxy)-3,4,5-trihydroxyoxane-2-carboxylic acid	Others	其它类	Others	其它	-	3	8.74084e+06	9.76572e+06	8.68793e+06	1.49328e+07	1.08622e+07	1.13424e+07	1.83286e+06	1.62024e+06	1.72697e+06	5.45674e+06	2.94587e+06	3.73565e+06	5.99e+06	6.39606e+06	6.71743e+06	1.39802e+07	1.43421e+07	1.31044e+07	1.25181e+07	1.52131e+07	1.17497e+07	1.74779e+07	1.80567e+07	1.48288e+07	5.61415e+06	4.13334e+06	3.39172e+06	1.20978e+07	1.56598e+07	1.33766e+07	1.4941e+07	1.87125e+07	1.56036e+07	8.66014e+06	9.03666e+06	9.12679e+06
Zbqp002641	332.18	86.1	331.174	C14H25N3O6	[M+H]+	(2S,4R)-4-amino-2-(1-amino-3-(((S)-1-carboxyethyl)amino)-3-oxopropyl)-6-methyl-3-oxoheptanoic acid	4-氨基-2-(1-氨基-3-(((S)-1-羧乙基)氨基)-3-氧代丙基)-6-甲基-3-氧代庚酸	Amino acids and derivatives	氨基酸及其衍生物	Amino acids and derivatives	氨基酸及其衍生物	-	2	997820	1.83758e+06	828030	330543	470005	302211	12595.1	25005	25005	88630.1	131434	56764.4	87304.6	107822	259115	78213.9	70786.5	100417	459306	463885	220850	303380	356872	316233	66474.1	115061	46436.1	20328.8	26587.4	11230.5	353026	261296	304767	457824	432983	357748
Wcfn006909	329.06	299.02	330.074	C17H14O7	[M-H]-	(2Z)-4,6-Dihydroxy-2-[(4-Hydroxy-3,5-Dimethoxyphenyl)Methylidene]-1-Benzofuran-3-One	(2Z)-4,6-Dihydroxy-2-[(4-Hydroxy-3,5-Dimethoxyphenyl)Methylidene]-1-Benzofuran-3-One	Others	其它类	Others	其它	-	3	2.39483e+07	1.71048e+07	19603962	6.65276e+06	5.74959e+06	6.34863e+06	5.10541e+07	4.34107e+07	4.90943e+07	4.88946e+07	4.45634e+07	4.9143e+07	2.79329e+07	2.61912e+07	2.85929e+07	2.93331e+07	3.34735e+07	3.00405e+07	1.76076e+07	1.69229e+07	1.69776e+07	2.1742e+07	1.8315e+07	2.40741e+07	151432	52713	42657.8	45164.1	40113.5	24160.1	1.06225e+06	1.13228e+06	1.42938e+06	308071	199386	49649.6
Wdhp006324	284.13	121.07	283.121	C17H17NO3	[M+H]+	(2e)-3-(4-hydroxyphenyl)-n-[2-(4-hydroxyphenyl)ethyl]prop-2-enimidic acid	(2e)-3-(4-羟基苯基)-n-[2-(4-羟基苯基)乙基]丙-2-氨基甲酸	Alkaloids	生物碱	Isoquinoline alkaloids	异喹啉类生物碱	-	3	3.6774e+06	3.65911e+06	5.10576e+06	1.59446e+06	1.90503e+06	2.5088e+06	86304.1	252422	65032.9	533508	587731	4.89092e+06	590729	675961	975392	1.14183e+06	1.58189e+06	1.61672e+06	2.86193e+06	4.08414e+06	5.09922e+06	6.51658e+06	6.96649e+06	1.03606e+07	16988.1	4865.65	2437.65	58603.5	11813.2	16464.5	23223.5	23241.6	5512.2	5310.22	2905.98	4010.67
Zmyp004317	339.1	177.05	338.1	C16H18O8	[M+H]+	(3,4,5-trihydroxytetrahydro-2H-pyran-2-yl)methyl (E)-3-(4-hydroxy-3-methoxyphenyl)acrylate	(3,4,5-trihydroxytetrahydro-2H-pyran-2-yl)methyl (E)-3-(4-hydroxy-3-methoxyphenyl)acrylate	Phenolic acids	酚酸类	Phenolic acids	酚酸类	-	3	1.24952e+06	1.46306e+06	1.29199e+06	1.03829e+06	1.27748e+06	1.32279e+06	436379	406937	253942	1.1013e+06	1.43812e+06	1.56674e+06	418179	338260	827505	1.91549e+06	1.90226e+06	4.09785e+06	373444	288836	312176	412195	392123	311364	690798	483581	590902	300859	153738	122964	74344.2	204429	162505	106793	51439.6	99552.7
Zmmp002946	295.13	120.08	294.122	C14H18N2O5	[M+H]+	(3-(carboxyamino)-2-methylpropanoyl)phenylalanine*	(3-(羧氨基)-2-甲基丙酰基)苯丙氨酸*	Amino acids and derivatives	氨基酸及其衍生物	Amino acids and derivatives	氨基酸及其衍生物	-	1	1.3839e+06	1.62867e+06	1.56097e+06	1.49757e+06	1.39682e+06	1.54609e+06	435736	277151	275116	604138	511900	508640	727423	865142	813444	325099	401058	419297	1.58194e+06	3.44609e+06	1.38715e+06	1.88824e+06	926369	1.09138e+06	1.3773e+06	732517	925573	2.13679e+06	1.82685e+06	2.15862e+06	2.364e+06	1.95641e+06	1.95318e+06	3.61397e+06	2.9055e+06	3.41454e+06
pmn001612	753.22	529.2	754.232	C34H42O19	[M-H]-	(3-Mustard acyl)-fructosyl-α-D-(6-mustard acyl)glucoside	(3-芥子酰基)果糖基-α-D-(6-芥子酰基)葡萄糖苷	Phenolic acids	酚酸类	Phenolic acids	酚酸类	-	3	15503.7	10701.4	8015.34	15190.6	37505	21540.2	16806.2	20461	21469	2505	3793.79	22428.6	37645.6	26435.8	35754.1	62757.3	76981.6	36431.6	2949.93	5005	60644.8	2505	2505	2807.24	1771.54	939.352	1849.03	5005	2943.63	3793.79	16043.3	5037.36	8474.65	19337.1	36826.9	10005
Wbjp002330	221.09	175.09	220.085	C11H12N2O3	[M+H]+	(3S)-1,3-dihydroxy-2,3,3a,4-tetrahydropyrrolo[2,1-b]quinazolin-9(1H)-one	(3S)-1,3-二羟基-2,3,3a,4-四氢吡咯并[2,1-b]喹唑啉-9(1H)-酮	Alkaloids	生物碱	Alkaloids	生物碱	-	2	155673	140646	228847	822472	740399	780475	103768	99824.3	125908	124067	106931	97648.3	151125	162384	144775	91355.4	163330	204594	175130	184121	172697	296202	323886	176065	78044	68920.9	60543.1	91432.5	77807.3	69349	83743.5	90594.7	71427.4	112079	118416	116765
Wcsn011122	279.23	279.24	280.24	C18H32O2	[M-H]-	(5Z,10E,14S)-14-hydroxy-2,6,10-trimethylpentadeca-5,10-dien-4-one	(5Z,10E,14S)-14-hydroxy-2,6,10-trimethylpentadeca-5,10-dien-4-one	Others	其它类	Others	其它	-	3	2.34686e+07	2.53941e+07	2.58134e+07	2.97707e+07	3.16178e+07	3.03351e+07	5.03468e+07	5.34306e+07	5.33445e+07	4.35096e+07	4.30485e+07	4.91321e+07	1.73284e+07	1.58026e+07	1.37603e+07	2.13321e+07	1.89371e+07	1.8101e+07	3.63471e+07	4.25383e+07	3.51451e+07	4.24026e+07	4.44749e+07	4.18457e+07	3.48341e+07	35247228	3.82948e+07	3.47111e+07	3.92021e+07	3.8198e+07	2.7086e+07	3.06254e+07	2.77417e+07	3.10659e+07	3.55256e+07	3.48274e+07
Lafp004533	457.21	209.15	456.199	C22H32O10	[M+H]+	(6R,9R)-3-Oxo-α-ionol-β-D-malonyl-glucoside*	(6R,9R)-3-氧代-α-紫罗兰醇-β-D-丙二酰-葡萄糖苷*	Terpenoids	萜类	Sesquiterpenoids	倍半萜	-	2	155319	170154	121561	132227	123933	135722	64848.9	103198	77463.7	100005	69806.8	51131.8	6.5744e+06	6.86222e+06	6.37517e+06	9.88483e+06	8.28995e+06	7.81947e+06	175989	88791.6	226129	400952	500088	450578	121757	107083	195257	57419.5	35994.3	54864.5	24176.3	24596.2	18428.3	6708.38	5862.35	10182.8
Qmyp101201	389.22	191.14	388.21	C19H32O8	[M+H]+	(6R,9S)-3-Oxo-α-ionol-β-D-glucopyranoside*	(6R,9S)-3-Oxo-α-紫罗兰酮-β-D-葡萄糖苷*	Terpenoids	萜类	Sesquiterpenoids	倍半萜	-	2	39393.6	56191	42590.2	50005	25568.6	42917.7	11619.6	20005	29013.2	110005	111391	192082	642505	757505	800005	422505	500005	707505	45202.6	4666.66	27847	40959.9	35005	48762.6	4680.01	1011.53	16995.7	15210.3	4738.73	11408.7	21769.2	12505	12505	11818.5	9453.87	11978.1
HX1356	401.16	217.09	400.152	C22H24O7	[M+H]+	(7R,8S)-9-acetyl-dehydrodiconiferyl alcohol	(7R,8S)-9-乙酰-脱氢二异氰酸酯醇	Lignans and Coumarins	木脂素和香豆素	Lignans	木脂素	-	3	102926	121315	122505	124272	104065	182605	114225	113525	115939	507125	787754	717935	228442	195005	182520	397505	244927	410005	68618.7	33128.7	81824.2	53239.7	24837.2	77738.6	10005	10137	6588.58	3522.19	15240.7	8208.69	137505	58894.6	68302.1	47505	57505	20005
Labn004814	567.21	357.13	568.216	C27H36O13	[M-H]-	(7S,8S)-threo-3,2',5'-trimethoxy-7,9-dihydroxy-8-O-4'-neolignan-4-O-β-D–glucopyranoside	(7S,8S)-苏-3,2',5'-三甲氧基-7,9-二羟基-8-O-4'-新木脂素-4-O-β-D-吡喃葡萄糖苷	Lignans and Coumarins	木脂素和香豆素	Lignans	木脂素	-	3	140770	163137	159682	222916	199788	256137	158182	134170	146311	623568	582199	586235	82744.1	105951	102355	164230	185428	174502	33919	18956.5	47505	35005	50005	40005	47064.1	34506.8	37508	83892.1	76916.6	101283	99212.9	83069.6	97167.4	15418.2	55005	7505
Lmcn009122	253.22	235.21	254.225	C16H30O2	[M-H]-	(7Z)-Hexadecenoic acid*	(7Z)-十六碳烯酸*	Lipids	脂质	Free fatty acids	游离脂肪酸	2416-19-5	1	14629.8	16184.6	16464.8	30643	29951.7	34175.5	23470.3	16443.6	9394.85	21872.5	35361.4	23675.5	6097.9	10389.3	6831.06	16107.2	18413	7965.22	17857	39122.9	21422.4	21197.2	33748.5	47930.5	21690.8	21719.2	27124.9	16615.9	14659.9	14794.4	20389.1	16885.9	17382.4	10356.6	7902.45	6827.52
Wagp003695	324.11	177.05	323.101	C15H17NO7	[M+H]+	(E)-N-(Isoferuloyl)-Glutamic Acid	(E)-N-(异阿魏酰)-谷氨酸	Alkaloids	生物碱	Phenolamine	酚胺	-	3	70005	95005	112505	79699.6	51979.6	83164.6	45005	117505	107505	105005	70005	42739.6	2.03408e+06	3700450	1.94795e+06	1.69554e+06	2859070	1.53615e+06	250005	102800	127505	387505	345005	382505	70429.1	100005	45005	145005	105005	87505	24259.6	41584.6	18548.6	21949.6	45005	52505
Cmbp003825	443.15	161.06	442.141	C19H26N2O8S	[M+H]+	(E)-N5-(1-Carboxy-2-((3-(4-hydroxy-3,5-dimethoxyphenyl)allyl)thio)ethyl)glutamine	(E)-N5-(1-Carboxy-2-((3-(4-hydroxy-3,5-dimethoxyphenyl)allyl)thio)ethyl)glutamine	Alkaloids	生物碱	Alkaloids	生物碱	-	3	3744470	1.60679e+06	2987775	2217505	2365005	2740770	402505	62040.6	201709	667505	1932505	1400005	335005	400005	325005	62098	72734.4	130005	125380	86547.7	157613	113404	106613	126003	240005	70453.2	113435	46570.8	100005	67505	44175.9	51263.2	31044.7	50005	37505	42505
Yaan005591	405.12	242.06	406.126	C20H22O9	[M-H]-	(E)-Resveratroloside	(E)-Resveratroloside	Others	其它类	Others	其它	116181-54-5	3	48245.4	32106.7	41850.6	43180.2	44454.6	40827.9	40195.4	46029.6	19610.2	25295.4	18161.9	14797.7	1.16227e+06	1.36188e+06	1.50407e+06	798307	951169	996543	15561.9	14745.4	22744.2	22692.6	17513.4	25923.9	57093.9	46047.4	44169.9	215075	226891	378146	193442	122930	167252	70176.9	55753.4	37616.9
Cmbp003236	314.11	161.06	313.098	C14H19NO5S	[M+H]+	(E)-S-(3-(4-Hydroxy-3,5-dimethoxyphenyl)allyl)cysteine	(E)-S-(3-(4-Hydroxy-3,5-dimethoxyphenyl)allyl)cysteine	Alkaloids	生物碱	Alkaloids	生物碱	-	3	520060	309275	445568	954826	716797	1485005	48123.7	32505	29113.7	572935	818032	526992	172410	317505	137334	154043	185844	126057	47505	9995.21	62528.5	7505	27505	25005	29033.5	34600.5	19400.6	59179	51605.2	33406	69258.5	85118	67191.7	37715.3	30174	35732.5
Labn003679	327.11	147.05	328.116	C15H20O8	[M-H]-	(E)-caffeyl alcohol 4-O-β-D-glucopyranoside	咖啡醇 4-O-β-D-葡萄糖苷	Phenolic acids	酚酸类	Phenolic acids	酚酸类	-	1	515927	533262	594787	708540	1.07955e+06	838556	82314.4	97474.9	106757	162423	118864	123020	348862	335620	377451	319077	352668	370876	3.36609e+06	3.38151e+06	2.58299e+06	3.97554e+06	5.30555e+06	2.70173e+06	166303	206990	211179	191857	167777	281568	380165	297403	397857	670256	579032	927961
Walp012785	337.27	263.24	336.266	C21H36O3	[M+H]+	(Oxiran-2-yl)methyl octadeca-9,12-dienoate*	(Oxiran-2-yl)methyl octadeca-9,12-dienoate*	Lipids	脂质	Glycerol ester	甘油酯	856386-19-1	2	149256	145932	145847	179739	194518	195484	277932	270496	250858	199102	165227	174566	17948.9	20596	15572.1	22824.3	16700.9	22293.7	48449.2	70580.4	74144.5	48967.1	50113.3	50231.7	149408	207802	220532	560336	439910	478771	570773	481972	323374	33470.2	30944.9	26191.2
Lchp000218	209.08	121.06	208.074	C11H12O4	[M+H]+	(R)-3-ethyl-7-hydroxy-6-methoxyphthalide	(R)-3-乙基-7-羟基-6-甲氧基苯酞	Others	其它类	Others	其它	-	3	4.08901e+06	4.0017e+06	3.65747e+06	3.45478e+06	3.7147e+06	4.40793e+06	329077	448219	308366	1247505	2350005	1.06879e+06	527505	483663	509535	1.21262e+06	1.35288e+06	1.15185e+06	354049	367064	468528	385746	328590	564440	459548	323765	449821	523338	724796	713863	599961	524994	672006	208715	147687	29392.2
Zbfn013528	271.23	225.22	272.235	C16H32O3	[M-H]-	(R)-Beta-Hydroxypalmitic Acid*	(R)-Beta-HydroxypalmiticAcid*	Lipids	脂质	Free fatty acids	游离脂肪酸	-	1	1.07151e+07	1.58169e+07	1.38766e+07	1.48222e+07	1.23727e+07	1.51907e+07	887320	799649	307916	1.74315e+06	2.55135e+06	2.02863e+06	2.11498e+06	1.89062e+06	2.09004e+06	3.84055e+06	3.36449e+06	3.20773e+06	2.68653e+06	2.88305e+06	2.63127e+06	2.47554e+06	2.65122e+06	2.45348e+06	751733	317330	457503	315381	362941	248854	422679	532023	556224	451581	399838	316211
Hasp010605	353.27	261.22	352.261	C21H36O4	[M+H]+	(S)-2,3-dihydroxypropyl (9Z,12Z,15Z)-octadeca-9,12,15-trienoate	(S)-2,3-dihydroxypropyl (9Z,12Z,15Z)-octadeca-9,12,15-trienoate	Others	其它类	Others	其它	129828-41-7	3	3.33532e+06	4.27454e+06	3.41348e+06	4.22976e+06	4.65787e+06	3.98854e+06	2.1234e+06	2.48811e+06	2.19413e+06	1.95533e+06	1.92291e+06	1.81173e+06	1.82075e+07	1.83861e+07	1.80606e+07	1.7777e+07	1.80876e+07	1.65972e+07	1.67742e+07	1.52931e+07	1.93979e+07	1.15889e+07	1.09243e+07	1.38287e+07	4.96409e+06	2.61983e+06	3.18563e+06	4.83304e+06	6.06348e+06	8.50543e+06	6.63767e+06	5.6659e+06	5.95163e+06	301417	495547	270349
zjgp122014	449.11	287.06	448.101	C21H20O11	[M+H]+	(Z)-6-O-β-D-glucopranosyl-6,7,3',4'-tetrahydroxyaurone*	6-O-β-D-葡萄糖基海生菊苷*	Flavonoids	黄酮	Aurones	橙酮类	-	2	60005	35005	27473.1	12754.2	16837.9	14867.4	1192505	388879	612505	324364	625005	335596	3382375	1.23675e+06	1.33411e+06	2.97455e+06	3.16732e+06	2.86217e+06	2.41975e+06	2.45853e+06	3.18883e+06	4.93479e+06	4.04757e+06	4.39157e+06	94786.8	56908.4	28621.2	37505	17505	25005	28624.2	32864.2	44524.2	35005	12505	5304.24
Waln002782	371.1	193.05	372.106	C16H20O10	[M-H]-	1'-Galactoyl Ferulic acid	1'-O-半乳糖酰阿魏酸	Phenolic acids	酚酸类	Phenolic acids	酚酸类	-	2	107980	61783.4	125118	130543	145103	149647	362464	359769	398625	104993	80432.7	83380.3	143652	262395	249886	297220	120505	118474	146880	148861	179088	188614	211289	180153	209974	134571	161460	168782	168075	154291	155852	160225	174078	88329.3	83363.6	64244.1
Lmnn002886	477.14	179.03	478.147	C23H26O11	[M-H]-	1'-O-(3,4-Dihydroxyphenethyl)-O-caffeoyl-glucoside	1'-O-(3,4-二羟基苯乙基)-O-咖啡酰基-葡萄糖苷	Phenolic acids	酚酸类	Phenolic acids	酚酸类	-	3	437505	272188	245033	478745	347327	802505	71404.2	62714.2	39773.3	17664.9	10131.4	18338.7	56095.7	74061.3	44874.7	42156.2	108770	27505	93298.8	122189	138245	141730	13212.8	17505	15538.9	6220.14	5251.7	1891.78	5005	6520.77	7505	7153.11	15005	25005	6611.78	7095.6
MWSslk133	257.18	195.18	258.183	C14H26O4	[M-H]-	1,14-Tetradecanedioic Acid	1,14-十四烷二酸	Lipids	脂质	Free fatty acids	游离脂肪酸	821-38-5	3	13575.8	15589.1	15668	11595.7	16190.1	15809	8168.05	14709	9446.62	6686.95	8271.81	10060.4	19768.6	19082.2	17579.4	16904.7	18716	21348.1	32230.1	35016.5	36466.9	61120	62228.4	52913.5	9764.82	12586.9	9325.74	8071.99	9808.7	10267.8	11727.8	8643.23	10851.1	12659.5	9261.31	8762.86
Lskp211416	513.31	351.25	512.298	C27H44O9	[M+H]+	1,2,3,14,20,22,24,25-Octahydroxycholest-7-en-6-one (Nusilsterone)	1,2,3,14,20,22,24,25-八羟基胆甾烷-7-烯-6-酮 (Nusilsterone)	Steroids	甾体	Steroid	甾体	102099-20-7	2	13703.5	5660.6	7815.84	4656.67	3660.95	4332	5825.55	17999.5	16693.3	18824.4	5824.64	10152.6	336553	232641	212952	439646	209102	478451	92319.1	98444.6	186362	189447	146927	154613	11796.3	46839.8	45328.6	136448	218858	157057	30574.6	28933.7	68564.7	1166.02	7810.26	2467.37
Lskp211410	497.31	335.27	496.304	C27H44O8	[M+H]+	1,2,3,14,20,22,25-Heptahydroxycholest-7-en-6-one (Integristerone A)	1,2,3,14,20,22,25-七羟基胆甾烷-7-烯-6-酮 (Integristerone A)	Steroids	甾体	Steroid	甾体	-	2	151588	206663	173228	174729	244353	205845	91296.7	79938.8	82983	53505.2	55438.8	51333.6	966215	972592	927031	862399	803193	857075	661037	662584	894138	502451	517916	572420	303802	142370	184160	162500	228178	386509	313340	285327	368969	9824.54	17193.3	9959.61
Wbtn006715	301.04	151	302.043	C15H10O7	[M-H]-	1,2,4,5,8-pentahydroxy-6-methylanthracene-9,10-dione*	1,2,4,5,8-五羟基-6-甲基蒽-9,10-二酮*	Flavonoids	黄酮	Other Flavonoids	其它类黄酮	-	1	24585.2	25625.6	13509.3	27400.6	12169.7	45504.9	7421.71	5447.45	9569.7	10235.5	27256.3	13411.8	82001.3	81690.2	56919.3	37648	17196.8	32061.3	3.83777e+06	2.50411e+06	5.09937e+06	4.37552e+06	2.85146e+06	6.798e+06	187891	57756.3	81724.8	19131	45567.2	28364.2	9656.53	12079.3	21007.6	11880.3	13335.6	10605
Hmbp006861	445.15	177.05	444.142	C23H24O9	[M+H]+	1,2-O-Diferuloylglycerol*	1,2-O-二阿魏酰甘油酯*	Phenolic acids	酚酸类	Phenolic acids	酚酸类	-	1	1.12644e+07	1.38373e+07	1.04628e+07	7.27059e+06	5.81603e+06	6.57607e+06	348075	346610	250252	434536	1.68971e+06	4.71946e+06	1.56848e+07	2.13457e+07	1.78037e+07	3.05777e+07	3.15724e+07	3.33099e+07	2.47171e+07	2.44134e+07	2.93185e+07	2.45599e+07	2.58515e+07	2.1655e+07	22685.2	5303.3	3631.08	189588	86095.2	126829	308676	514008	497048	42728	43352.2	9492.7
Hmbn005951	383.12	163.04	384.121	C21H20O7	[M-H]-	1,3-O-Di-p-Coumaroylglycerol	1,3-O-二对香豆酰甘油酯	Phenolic acids	酚酸类	Phenolic acids	酚酸类	-	1	64797.2	78244.6	70245.8	127524	153645	118008	66724.5	161542	62138.6	269278	246501	369833	1.28887e+06	1.2392e+06	1.25672e+06	1.17221e+07	1.14106e+07	1.11106e+07	2.43375e+06	2.20054e+06	4.34391e+06	3.99393e+06	3.9292e+06	4.28867e+06	5677.54	4331.78	1017.61	30803.3	1945.96	2044.28	32724.5	40985.5	32932.2	15660.4	11761.9	7359.39
mws1584	515.12	191.03	516.127	C25H24O12	[M-H]-	1,3-O-Dicaffeoylquinic Acid (Cynarin)	1,3-O-双咖啡酰奎宁酸(洋蓟酸)	Phenolic acids	酚酸类	Phenolic acids	酚酸类	30964-13-7	3	7505	6760.88	5005	34230.7	31562.7	40835.8	21059	46771.1	38254.5	57907	23758.9	27050.1	74141.4	75104.5	54736.2	96112.8	108809	111270	287652	331015	234832	438411	392138	387885	2.58368e+06	2.76296e+06	2.76633e+06	809796	646506	581254	185316	222105	115984	125030	113333	138754
pmp000091	445.15	177.05	444.142	C23H24O9	[M+H]+	1,3-O-Diferuloylglycerol*	1,3-二阿魏酰甘油*	Phenolic acids	酚酸类	Phenolic acids	酚酸类	83008-46-2	1	1.12644e+07	1.38373e+07	1.04628e+07	7.27059e+06	5.81603e+06	6.57607e+06	348075	346610	250252	434536	1.68971e+06	4.71946e+06	1.56848e+07	2.13457e+07	1.78037e+07	3.05777e+07	3.15724e+07	3.33099e+07	2.47171e+07	2.44134e+07	2.93185e+07	2.45599e+07	2.58515e+07	2.1655e+07	22685.2	5303.3	3631.08	189588	86095.2	126829	308676	514008	497048	42728	43352.2	9492.7
Lasp003143	193.09	105.07	192.078	C11H12O3	[M+H]+	1,4-Benzodioxin-6-propanol	1,4-苯并二噁烷-6-丙醇	Others	其它类	Alcohol compounds	醇类化合物	-	1	303364	272080	310948	167800	197188	192346	82672.1	68952.3	74120.6	140606	195292	145380	580050	456726	1197505	771408	513278	743075	88332.4	94955.7	146036	108049	108621	220005	145050	183918	95751.8	221004	346117	265773	161415	153580	140051	35061.3	29391.8	27505
MWS0559	161.05	71.01	162.053	C6H10O5	[M-H]-	1,6-anhydro-β-D-glucose	1,6-脱水-β-D-葡萄糖	Others	其它类	Saccharides	糖类	498-07-7	1	161499	62547.9	155993	350094	313456	242276	1.19949e+06	1.02434e+06	1.06523e+06	2.30529e+06	1.83816e+06	1.69495e+06	571519	456350	412104	417970	307031	351910	614023	568281	525553	744362	720861	665796	1.82511e+06	2.0249e+06	2.12835e+06	2.73092e+06	2.72175e+06	2.49332e+06	2.02057e+06	2.15321e+06	1.70621e+06	1.03581e+06	966149	928902
Wbtn004861	465.1	285.04	466.111	C21H22O12	[M-H]-	1,8-dihydroxy-2,6-dimethoxy-5-{[(2s,3r,4s,5s,6r)-3,4,5-trihydroxy-6-(hydroxymethyl)oxan-2-yl]oxy}xanthen-9-one	1,8-二羟基-2,6-二甲氧基-5-{[(2s,3r,4s,5s,6r)-3,4,5-三羟基-6-(羟甲基)氧基-2-基]氧基}-9-蒽酮	Flavonoids	黄酮	Other Flavonoids	其它类黄酮	-	2	9174.43	12505	7505	49631.2	42353.3	43496.4	21270.4	23525.7	28642.8	6406.27	3172.22	3070.17	34881.2	25005	31273.6	26327.2	27427	27842.7	90681.6	113114	110872	147212	102258	105015	23501.8	16056	15100.6	24781.7	22103.4	22713.4	12505	7505	17373.6	30575.7	29179.3	21114.4
Wbtn004512	465.1	303.05	466.111	C21H22O12	[M-H]-	1,8-dihydroxy-4,5-dimethoxy-3-{[(2s,3r,4s,5s,6r)-3,4,5-trihydroxy-6-(hydroxymethyl)oxan-2-yl]oxy}xanthen-9-one*	1,8-二羟基-4,5-二甲氧基-3-{[(2s,3r,4s,5s,6r)-3,4,5-三羟基-6-(羟甲基)氧基-2-基]氧基}-9-蒽酮*	Flavonoids	黄酮	Other Flavonoids	其它类黄酮	-	2	11235.1	41245	35005	17505	22505	52224.6	22505	16111.3	6220.14	32029.1	8078.05	10005	236377	234330	269121	34718.1	70005	70005	628613	679063	616658	842521	1.08798e+06	886917	12898.7	7895.95	3033.81	3065.58	7505	7505	27836.6	2505	7505	8172.08	7153.7	5005
Waln010743	578.35	279.23	579.354	C28H54NO9P	[M-H]-	1-(2,3-dihydroxypropoxy)-3-(((2-(dimethylamino)ethoxy)(hydroxy)phosphoryl)oxy)propan-2-yl (11Z,14Z)-octadeca-11,14-dienoate	1-(2,3-二羟基丙氧基)-3-(((2-(二甲基氨基)乙氧基)(羟基)磷酰基)氧基)丙-2-基 (11Z,14Z)-十八碳-11,14-二烯酸	Lipids	脂质	LPE	溶血磷脂酰乙醇胺	-	1	3.17065e+07	3.50909e+07	3.09907e+07	3.31119e+07	3.42231e+07	3.5166e+07	9.03544e+06	9.40914e+06	9.80961e+06	2.03568e+07	1.91427e+07	1.77257e+07	5.47857e+06	4.88048e+06	4.70595e+06	4.81813e+06	3.90048e+06	4.05016e+06	4.2522e+07	4.11197e+07	5.02657e+07	2.7486e+07	3.14059e+07	3.19413e+07	2.12616e+07	2.44154e+07	1.97518e+07	1.44815e+07	1.23108e+07	1.34961e+07	1.03827e+07	1.81098e+07	1.88147e+07	2.09802e+06	2.54911e+06	2.35092e+06
Waln009920	576.33	277.22	577.338	C28H52NO9P	[M-H]-	1-(2,3-dihydroxypropoxy)-3-(((2-(dimethylamino)ethoxy)(hydroxy)phosphoryl)oxy)propan-2-yl (8E,11Z,14Z)-octadeca-8,11,14-trienoate	1-(2,3-二羟基丙氧基)-3-(((2-(二甲基氨基)乙氧基)(羟基)磷酰基)氧基)丙-2-基 (8E,11Z,14Z)-十八碳-8,11,14-三烯酸	Lipids	脂质	LPE	溶血磷脂酰乙醇胺	-	1	8.64081e+06	9.75818e+06	8.44421e+06	6.17354e+06	7.26232e+06	7.42662e+06	1.39672e+06	1.39956e+06	1.5385e+06	2.66188e+06	3.10066e+06	2.87755e+06	6.11378e+06	5.31073e+06	5.04923e+06	5.76377e+06	4.80764e+06	4.99441e+06	6.64335e+07	6.71063e+07	6.85381e+07	5.44795e+07	4.74016e+07	5.58106e+07	3.92723e+06	3.8311e+06	2.18551e+06	2.10089e+06	1.36543e+06	2.32755e+06	1.73305e+06	4.18992e+06	4.51966e+06	182375	282663	195475
Waln010449	552.33	253.22	553.338	C26H52NO9P	[M-H]-	1-(2,3-dihydroxypropoxy)-3-(((2-(dimethylamino)ethoxy)(hydroxy)phosphoryl)oxy)propan-2-yl (E)-hexadec-9-enoate	1-(2,3-二羟基丙氧基)-3-(((2-(二甲基氨基)乙氧基)(羟基)磷酰基)氧基)丙-2-基 (E)-9-十六碳烯酸	Lipids	脂质	LPE	溶血磷脂酰乙醇胺	-	1	202485	352344	309246	234563	269455	215962	60439.5	45756.1	19437.2	237166	264395	296717	15694.3	12615.1	11451.8	16034.7	6985.12	9968.4	241880	330733	423941	136711	161697	168122	200819	201185	172833	116630	102323	107343	58858.5	125033	104167	49869.5	28228.3	49710.6
Waln011704	580.36	281.25	581.369	C28H56NO9P	[M-H]-	1-(2,3-dihydroxypropoxy)-3-(((2-(dimethylamino)ethoxy)(hydroxy)phosphoryl)oxy)propan-2-yl (Z)-14-Octadecenoic Acid	1-(2,3-二羟基丙氧基)-3-(((2-(二甲基氨基)乙氧基)(羟基)磷酰基)氧基)丙-2-基 (Z)-14-十八碳烯酸	Lipids	脂质	LPE	溶血磷脂酰乙醇胺	-	1	2.37531e+06	3.69831e+06	3.038e+06	2.96589e+06	3.09798e+06	2.97249e+06	1.31292e+06	1.16789e+06	1.63276e+06	2.34494e+06	1.90316e+06	1.67231e+06	261446	204735	205536	203570	153798	181269	8.36928e+06	7.64107e+06	1.03182e+07	4.94396e+06	4.51947e+06	5.51115e+06	1.56158e+06	2.21185e+06	2.07537e+06	2.60266e+06	2.71676e+06	2.06937e+06	2.11512e+06	2.12202e+06	2.53515e+06	245648	294072	315397
WaYn011606	568.36	269.25	569.369	C27H56NO9P	[M-H]-	1-(2,3-dihydroxypropoxy)-3-(((2-(dimethylamino)ethoxy)(hydroxy)phosphoryl)oxy)propan-2-yl heptadecanoate	1-(2,3-二羟基丙氧基)-3-(((2-(二甲基氨基)乙氧基)(羟基)磷酰基)氧基)丙-2-基十七烷酸酯	Lipids	脂质	LPE	溶血磷脂酰乙醇胺	-	1	250879	211102	215653	304008	301707	298813	40013.7	36759	39779.4	94360.3	123289	143953	34623	37880.2	38124.9	36143.8	34964.4	32871.3	103210	105256	101952	253025	205949	224570	31845.8	14540.8	18759.3	2275.89	4207.06	4371.48	10610.3	13641.8	15928.3	13343.7	13225.5	16295.2
Waln011524	554.35	255.23	555.354	C26H54NO9P	[M-H]-	1-(2,3-dihydroxypropoxy)-3-(((2-(dimethylamino)ethoxy)(hydroxy)phosphoryl)oxy)propan-2-yl palmitate*	1-(2,3-二羟基丙氧基)-3-(((2-(二甲基氨基)乙氧基)(羟基)磷酰基)氧基)丙-2-基 棕榈酸酯*	Lipids	脂质	LPE	溶血磷脂酰乙醇胺	-	1	7.79982e+06	7.33878e+06	7.2137e+06	9.2404e+06	8.9055e+06	9.72923e+06	9.56857e+06	1.03899e+07	1.07382e+07	1.60855e+07	1.44397e+07	1.58329e+07	5.84739e+06	5.57797e+06	6.13306e+06	3.39682e+06	3.07392e+06	3.27439e+06	1.82463e+07	1.90728e+07	1.23572e+07	2.82747e+07	3.04776e+07	2.64357e+07	1.17368e+07	8.21416e+06	1.04064e+07	1.89792e+06	2.18628e+06	2.39128e+06	2.48148e+06	2.82662e+06	3.45528e+06	2.67248e+06	3.0439e+06	3.0921e+06
Lcsp001861	229.15	116.07	228.147	C11H20N2O3	[M+H]+	1-(2-Amino-4-methylpentanoyl)pyrrolidine-2-carboxylic acid	亮氨酰脯氨酸	Amino acids and derivatives	氨基酸及其衍生物	Amino acids and derivatives	氨基酸及其衍生物	-	1	2.56079e+06	3.29903e+06	1.35376e+06	1.41302e+06	1.35962e+06	1.45223e+06	371576	441668	434253	542611	549784	498139	664087	700881	698742	545341	537732	460233	1.64317e+06	1.57948e+06	1.74549e+06	2.12757e+06	1.7634e+06	2.15132e+06	665227	392346	495868	1.08818e+06	857240	839037	2.79274e+06	2.59392e+06	2.72469e+06	1.24542e+06	1.27166e+06	1.21687e+06
pmn001681	165.09	149.06	166.099	C10H14O2	[M-H]-	1-(4-Methoxyphenyl)-1-propanol	1-(4-甲氧苯基)-1-丙醇	Phenolic acids	酚酸类	Phenolic acids	酚酸类	5349-60-0	3	279285	289561	322783	301659	255835	275612	437283	446477	425779	387686	470559	428865	420739	412804	401865	369150	337110	368101	320901	400391	330747	380345	397379	391446	467279	507060	479096	450970	419543	471715	473730	461185	411493	1.05325e+06	1.11373e+06	1.005e+06
Lmxp010913	676.45	184.08	675.447	C35H66NO9P	[M+H]+	1-(9Z-Octadecenoyl)-2-(9-oxo-nonanoyl)-sn-glycero-3-phosphocholine	1-(9Z-十八烯酰基)-2-(9-氧-壬酰基)-sn-甘油-3-磷酸胆碱	Lipids	脂质	Glycerol ester	甘油酯	-	2	4285.74	5325.94	5976.35	7300.37	3753.46	4377.92	183587	245007	204035	23447.5	11169.7	5479.8	17854.5	12415.6	11521.6	11791.3	15657	12730.9	26010.7	33246.9	29356.6	15428.6	18518.4	24218.7	93576.2	62187.8	58520.1	31084.5	31695.7	39426.1	12846.8	8690.27	13853.5	5174.11	4706.98	3443.07
pmp001187	625.25	460.2	624.247	C36H36N2O8	[M+H]+	1-(Dihydroxyphenyl)-N2,N3-bis(4-hydroxyphenethyl)-(5-8)-dimethoxy-1,2dihydronaphthalene-2,3-dicarboxamide	1-(二羟基苯基)-N 2,N 3-双(4-羟基苯乙基)-(5-8)-二甲氧基-1,2-二氢萘-2,3-二甲酰胺	Alkaloids	生物碱	Phenolamine	酚胺	-	1	40004.4	63817.7	36301.5	61902.6	82244.8	58140	10433.7	17928.2	18621.3	896.776	6419.23	43338.8	15994.1	29503.2	16965.4	43064.8	72419.7	78791	283528	317724	463099	1.15847e+06	1.55393e+06	1.41461e+06	12306.1	11800.4	17493.7	27612.3	20654.2	24655	57635.5	58122.2	62234.3	168710	196400	279683
Lmqn000432	333.06	333.06	334.067	C9H19O11P	[M-H]-	1-(sn-Glycero-3-phospho)-1D-myo-inositol	1-(sn-甘油-3-磷酸)-1D-肌醇	Others	其它类	Saccharides	糖类	-	1	531118	273619	653994	1.62816e+06	594345	691520	4.79918e+06	5.26792e+06	5.62761e+06	8.96337e+06	8.06595e+06	8.03388e+06	1.29053e+06	502300	1.487e+06	3.7574e+06	4.12538e+06	4.26363e+06	1.59482e+07	1.53151e+07	2.16101e+07	1.95143e+07	1.67131e+07	2.0095e+07	1.85092e+06	2.7366e+06	2.62333e+06	6.03985e+06	4.86745e+06	6.42555e+06	9.32158e+06	9.16861e+06	1.04848e+07	4.74681e+06	5.71353e+06	1.0679e+06
Wbtn002952	300.11	138.06	301.116	C13H19NO7	[M-H]-	1-(β-D-Glucopyranosyl)-3-ethyl-4-methyl-1H-pyrrole-2,5-dione	1-(β-D-吡喃葡萄糖基)-3-乙基-4-甲基-1H-吡咯-2,5-二酮	Others	其它类	Ketone compounds	酮类化合物	-	1	427871	744677	720818	708445	860705	741805	105088	68673.7	135389	45381.8	120841	91840.4	2.48088e+06	2.397e+06	2.43829e+06	2.66583e+06	2.59878e+06	2.28342e+06	183385	199825	267807	294125	314542	276390	1.13586e+06	913916	1.04746e+06	4.68998e+06	3.54833e+06	3.49868e+06	4.63589e+06	3.97914e+06	3.14309e+06	1.68195e+06	1.52715e+06	1.33479e+06
mws0748	353.09	191.06	354.095	C16H18O9	[M-H]-	1-Caffeoylquinic acid	1-咖啡酰奎宁酸	Phenolic acids	酚酸类	Phenolic acids	酚酸类	1241-87-8	1	364345	994505	228939	77230.8	69254	58516.8	2.81891e+07	3.18848e+07	3.16444e+07	6.11959e+06	1.89702e+06	2.0087e+06	7.27938e+07	7.82382e+07	7.3121e+07	2.93333e+07	3.3169e+07	66681357	5.28275e+06	5.90001e+06	9.61017e+06	1.44082e+07	1.35107e+07	1.32638e+07	3.82555e+07	2.77705e+07	2.69255e+07	3.69278e+07	3.23637e+07	3.7766e+07	2.77155e+07	2.80383e+07	3.04915e+07	1.46508e+07	1.77919e+07	1.60833e+07
pmf0174	157.16	157.16	158.167	C10H22O	[M-H]-	1-Decanol*	1-癸醇*	Others	其它类	Alcohol compounds	醇类化合物	112-30-1	3	1.30808e+06	1.23101e+06	1.18272e+06	1.46239e+06	1.31167e+06	1.40243e+06	964447	1.14021e+06	991223	811728	674236	733626	1.20855e+06	1.2986e+06	981476	1.16247e+06	1.35689e+06	1.21874e+06	1.05557e+06	1.09563e+06	835519	1.38198e+06	1.69805e+06	1.21034e+06	879466	900058	780293	771384	870809	794958	843668	800761	830715	877333	826632	846634
pmf0297	297.32	183.21	298.324	C20H42O	[M-H]-	1-Eicosanol	正二十醇	Lipids	脂质	Free fatty acids	游离脂肪酸	629-96-9	3	163234	218224	187618	147506	157022	154989	61823.3	65041.9	60782.6	51046.7	48052.7	49871.6	50787.6	47061.2	54482.6	83850.8	64702.9	75070.9	82661.6	88283.8	81780.2	137014	125459	132631	70567.9	63928.8	61618.3	61042.1	69628.7	73009.1	115881	85170.8	81726.8	95384.4	104309	99597.3
Zmjn005011	777.23	601.18	778.232	C36H42O19	[M-H]-	1-Feruloyl-3-p-coumaroyl-2',6'-diacetylsucrose	1-阿魏酰-3-对香豆酰基-2',6'-二乙酰基蔗糖	Phenolic acids	酚酸类	Phenolic acids	酚酸类	-	2	387634	454945	385406	366997	491217	366916	10800.8	12801.7	9901.58	139139	159594	169085	24853.7	65476.1	20194.7	15085.3	28033.7	21569.8	88108	66249.4	91715.4	71120.1	61471.2	73424.3	9989.76	4619.84	6153.12	20418.8	27530.6	32735.4	54584.7	38677.9	83185.5	95123	116946	126524
pmp000086	269.1	177.05	268.095	C13H16O6	[M+H]+	1-Feruloyl-sn-glycerol	1-阿魏酰-sn-甘油	Phenolic acids	酚酸类	Phenolic acids	酚酸类	-	3	106251	95461.1	75213.4	215852	101495	117286	53624.6	57149.9	59607.2	44246.6	26225.7	56057	903676	1.01075e+06	972275	2.59556e+06	2.51195e+06	2.19259e+06	84328.7	120601	114607	144451	171941	121770	67505	25541.6	23510.1	19941.6	25005	8359.27	11927.2	6154.1	17863.8	7505	11171.8	9427.07
pmn001375	535.18	373.13	536.189	C26H32O12	[M-H]-	1-Hydroxypinoresinol-1-O-Glucoside	1-羟基松脂醇-1-O-葡萄糖苷	Lignans and Coumarins	木脂素和香豆素	Lignans	木脂素	81495-71-8	2	235991	228960	395005	320005	171069	144974	85537.7	76244.7	137505	225686	492505	294228	111838	225005	152505	112505	130005	147505	9213.14	12505	12334.2	5005	10005	12505	17505	27505	39507.2	17505	34208.6	16572.1	27976.1	32505	31943.9	7256.14	16696.3	26429
Zmcn003729	535.18	373.13	536.189	C26H32O12	[M-H]-	1-Hydroxypinoresinol-4'-O-Glucoside	1-羟基松脂醇-4'-O-葡萄糖苷	Lignans and Coumarins	木脂素和香豆素	Lignans	木脂素	-	3	89697.7	98215	95728.6	86903.4	100581	91455.7	18158.3	33553.3	17319.8	31766.3	84353.8	70953.3	191442	264539	209829	265633	268402	222635	52737	64342.5	62324.5	82505	30803.8	65183.8	14553.9	10005	10591.4	13428.3	13578.8	15005	15517.8	14751	19210	84487.5	81634.4	60027.9
Zbfn007626	504.31	279.23	505.317	C25H48NO7P	[M-H]-	1-Linoleoyl-2-Lysophosphatidic Acid Monobutylamine Ester	1-亚油酰-2-溶血磷脂酸单丁胺酯	Lipids	脂质	Glycerol ester	甘油酯	-	1	4.94728e+06	5.57003e+06	4.47817e+06	4.85587e+06	5.30557e+06	4.55842e+06	1.1306e+06	1.32409e+06	1.13178e+06	2.2719e+06	2.21101e+06	2.36868e+06	687989	647873	584587	645466	402527	506679	4.67828e+06	4.64962e+06	6.74947e+06	3.95892e+06	3.71095e+06	3.68598e+06	3.0399e+06	2.96739e+06	3.04657e+06	1.6846e+06	1.34548e+06	2.00151e+06	1.47569e+06	2.08093e+06	2.4474e+06	224821	301587	297978
Lmhp112042	355.28	263.24	354.277	C21H38O4	[M+H]+	1-Linoleoylglycerol*	1-亚油酰甘油酯*	Lipids	脂质	Glycerol ester	甘油酯	2277-28-3	1	1.48356e+06	1.50499e+06	1.56899e+06	1.87139e+06	1.66029e+06	1.73887e+06	2.72271e+06	3.96313e+06	3.6099e+06	2.38674e+06	1.81668e+06	1.87816e+06	152249	123348	108843	97874.9	122580	129979	481344	484011	522640	408594	345222	363835	1.62301e+06	452772	626912	786313	1.02393e+06	1.60217e+06	1.44549e+06	1.36972e+06	1.45066e+06	1.10656e+06	1.24085e+06	1.00438e+06
Lmhp009384	679.39	263.24	678.383	C33H58O14	[M+H]+	1-Linoleoylglycerol-2,3-di-O-glucoside*	1-亚油酰甘油酯-2,3-二-O-葡萄糖苷*	Lipids	脂质	Glycerol ester	甘油酯	-	1	25782.2	26783.5	35501	30003.6	42729.5	41597.8	2625.42	4116.94	5359.73	6813.62	4216.52	5857.6	3108.78	5111.16	2991.56	6228.06	6731.03	931.684	10466.2	10345.2	16841	9682.22	16440.9	8715.04	48142.2	5103.9	3534.25	6691.26	13572.4	20191.8	15890.3	18297.5	31516.8	31509.2	40188.1	19635.1
Lmhp010573	517.34	263.24	516.33	C27H48O9	[M+H]+	1-Linoleoylglycerol-3-O-glucoside*	1-亚油酰甘油酯-3-O-葡萄糖苷*	Lipids	脂质	Glycerol ester	甘油酯	-	1	12121.4	16097.4	11868	16949.1	19268.2	21691.1	2326.3	9225.41	11930.5	4135.73	2075.98	5705.36	10208.7	3902.5	5699.21	5448.5	5629.86	3648.87	7240.16	6607.4	10880	5085.19	5369.04	7604.65	14760	14200.4	6355.81	22116.4	6419.56	18117.1	4170.92	4237.13	5355.96	9179.92	17473.8	11750.7
Wcdp003364	231.11	158.1	230.106	C13H14N2O2	[M+H]+	1-Methyl-1,2,3,4-tetrahydro-β-carboline-3-carboxylic acid	1-甲基-1,2,3,4-四氢-β-咔啉-3-羧酸	Alkaloids	生物碱	Alkaloids	生物碱	-	2	22645	16724.6	17626.4	12505	6544.71	4317.28	13642.6	13018.2	14242.8	16689.4	18815.1	15910.2	12505	10435	2505	17505	4417.48	16582.6	11007.1	41720.7	22472.8	23229.2	14769.3	15005	22092	21956	25827.8	2505	2505	3353.97	53806.9	47505	49130.5	42505	57087.5	46121.7
MWS0687	153.07	108.04	152.059	C7H8N2O2	[M+H]+	1-Methyl-6-Oxo-1,6-Dihydropyridine-3-Carboxamide	1-甲基-6-氧-1,6-二氢吡啶-3-羧酰胺	Alkaloids	生物碱	Pyridine alkaloids	吡啶类生物碱	701-44-0	3	40791.4	33377.8	36034.3	26192.9	68009	15589.8	22791.4	16973.9	22508.7	10595.7	10821.1	12510.7	78161.5	56187.1	78117.4	35939	37951	30959.2	38457.2	50250.5	42952.4	46605.1	42092.5	22802.5	39197.4	20748.7	21694.1	7126.59	11116.9	15626.6	89704.4	73766.8	73902.2	27664.7	33509.6	14687.5
mws0982	126.1	68.05	125.095	C6H11N3	[M+H]+	1-Methylhistamine	1-甲基组胺	Alkaloids	生物碱	Alkaloids	生物碱	501-75-7	3	24046	20892.1	21949.4	23285.5	30308.5	14690.6	26015.5	22364.7	25133	30009.8	26591.1	12870.3	14511.6	23447.6	26430.2	24545.4	21810.7	23289.4	28046.1	23910.7	28135.9	27569.8	30026.3	26630.9	26241.8	31740	25504	32070.1	31719.6	26434.8	28831.1	29068.4	31367	33262.7	25821.8	32296.4
Rfmb320	144.1	84.08	143.095	C7H13NO2	[M+H]+	1-Methylpiperidine-2-carboxylic acid*	1-甲基哌啶-2-羧酸*	Organic acids	有机酸	Organic acids	有机酸	7730-87-2	3	2.00274e+06	1.99448e+06	2.26146e+06	2.06485e+06	2.30154e+06	2.00847e+06	2.00226e+06	2.08132e+06	2.13937e+06	2.39293e+06	2.38636e+06	2.27068e+06	2.42357e+06	1.83129e+06	2.07026e+06	1.76356e+06	1.83503e+06	1.9054e+06	1.85944e+06	1.53728e+06	1.69117e+06	1.82285e+06	1.6402e+06	1.38027e+06	1.2024e+06	1.48632e+06	1.49832e+06	1.57858e+06	1.61846e+06	1.33789e+06	1.39056e+06	1.29477e+06	1.21971e+06	1.27467e+06	1.40175e+06	1.25724e+06
Wcdp010162	353.27	261.22	352.261	C21H36O4	[M+H]+	1-Monolinolenoyl-Rac-Glycerol*	1-Monolinolenoyl-Rac-Glycerol*	Lipids	脂质	Glycerol ester	甘油酯	18465-99-1	1	1.70699e+06	1.97345e+06	1.8475e+06	1.73835e+06	1.57469e+06	1.78205e+06	4.81363e+06	5.75622e+06	5.89893e+06	2.23159e+06	2.0124e+06	2.32084e+06	2.16425e+06	1.84116e+06	1.66676e+06	1.15657e+06	1.19347e+06	1.23516e+06	8.15535e+06	8.4488e+06	5.53987e+06	4.64522e+06	3.8744e+06	5.2765e+06	1.08136e+06	492453	706657	1.76746e+06	2.24726e+06	2.95398e+06	3.16593e+06	2.60996e+06	2.70699e+06	453960	509645	398181
MWSmce549	303.25	57.07	302.246	C17H34O4	[M+H]+	1-Monomyristin	1-肉豆蔻酸单甘油酯	Lipids	脂质	Glycerol ester	甘油酯	589-68-4	3	431731	503987	467405	719453	600868	947252	404687	377196	405305	282324	306873	290933	242330	226990	253901	269980	242014	203853	264512	283658	213678	238485	216161	221841	208518	106176	122723	117046	145224	182572	179539	219071	233614	242130	238672	259905
MWS2066	143.05	115.06	144.058	C10H8O	[M-H]-	1-Naphthol*	1-萘酚*	Phenolic acids	酚酸类	Phenolic acids	酚酸类	90-15-3	3	84496.4	75754.7	79943.9	106882	86725.5	111618	118781	197953	141660	66379.1	59787.2	57548.4	142770	149834	105777	107009	151377	112566	62714.2	61405.2	56849.4	43466.8	38437.1	68789.9	127376	106227	98806.9	95462.7	91215.4	118702	109440	105430	103533	110780	111825	96904
Wasn002933	373.11	211.06	374.121	C16H22O10	[M-H]-	1-O-(3,4,5-Trimethoxybenzoyl)-B-D-Glucopyranoside	1-O-(3,4,5-三甲氧基苯甲酰基)-B-D-吡喃葡萄糖苷	Phenolic acids	酚酸类	Phenolic acids	酚酸类	-	2	3.59656e+06	4.08143e+06	2.80755e+06	4.03884e+06	3.93094e+06	3.76177e+06	167094	133236	141034	454277	600986	585061	198025	174727	184409	417418	417624	401432	392085	368469	328492	275137	353466	423181	254920	146903	176861	153829	234057	219583	161885	206108	168329	146697	166490	151768
Zbjn003801	691.18	353.09	692.195	C32H36O17	[M-H]-	1-O-(6'-O-feruloyl)glucoside-3-O-Caffeoyl Quinic Acid	1-O-(6'-O-阿魏酰)葡萄糖苷-3-O-咖啡酰奎尼酸	Phenolic acids	酚酸类	Phenolic acids	酚酸类	-	2	4303.3	8555.7	1406.44	46502.4	1386.4	7505	670362	636646	565015	134071	59325.4	17339.5	2145005	3.44395e+06	1.32935e+06	2722780	3477975	3330725	135005	39696.8	93795.9	216667	116685	156082	414961	327757	347014	372283	361308	386096	436459	411389	336095	502100	494896	433446
Lmsn002288	503.14	341.09	504.148	C21H28O14	[M-H]-	1-O-Caffeoyl-(6-O-glucosyl)-β-D-glucose	1-O-咖啡酰-6-O-葡萄糖基-β-D-葡萄糖	Phenolic acids	酚酸类	Phenolic acids	酚酸类	-	1	12953	14043.1	6795.4	10695.8	11776.9	14349	84613.8	91364.2	100565	42611.6	67907	53280.3	133631	142217	91595.3	145378	141089	149851	78636.3	68182.8	76939.5	67641.5	95830.6	81395.5	365300	398180	400534	464707	430889	467665	213014	238592	231130	94383.8	87780.4	71156.3
Hmbn005456	399.11	163.04	400.116	C21H20O8	[M-H]-	1-O-Caffeoyl-3-O-p-coumaroylglycerol*	1-O-咖啡酰-3-O-对香豆酰甘油*	Phenolic acids	酚酸类	Phenolic acids	酚酸类	-	1	7717.23	10027.7	4011.33	4391.65	2196	4756.1	2129.22	3210.15	4223.41	6183.32	12098.8	21589.1	126325	287367	170469	547621	998477	841841	81446.3	72910.5	126616	178214	147801	146172	3513.07	2807.01	724.32	4025.17	724.245	728.931	2147.48	699.37	2137.97	1092.96	1460.88	723.884
Lmsn002548	341.09	161.02	342.095	C15H18O9	[M-H]-	1-O-Caffeoyl-β-D-glucose	1-O-咖啡酰-β-D-葡萄糖	Phenolic acids	酚酸类	Phenolic acids	酚酸类	14364-08-0	1	81855.6	139434	117641	119997	152767	126249	1.04643e+07	9.80514e+06	1.22798e+07	4.38488e+06	2.20853e+06	1.25794e+06	935045	1.00205e+06	867066	672221	817014	828115	120028	49742.8	222473	225331	183856	132303	2.1559e+07	1.46017e+07	1.57371e+07	1.72011e+07	1.64377e+07	1.91676e+07	2.98324e+06	3.57072e+06	2.07119e+06	260446	376568	294597
Lmsn002887	311.08	163.04	312.084	C14H16O8	[M-H]-	1-O-Caffeoyl-β-D-xylose	1-O-咖啡酰-β-D-木糖	Phenolic acids	酚酸类	Phenolic acids	酚酸类	-	1	50355.4	91365.3	79464.3	59424.4	61436.4	63133.5	168967	118017	160874	34552.4	49133.7	36069.2	75112.7	71739.2	75612.9	89294.8	105772	85688	387743	303668	407033	629477	597145	498858	45071	60821.1	69522.8	49958.1	67598.4	48684.2	46168.3	60035.3	43196.3	47114.5	30053.3	39599
Hmbp003234	255.09	163.03	254.079	C12H14O6	[M+H]+	1-O-Caffeoylglycerol	1-O-咖啡酰单甘油	Phenolic acids	酚酸类	Phenolic acids	酚酸类	-	3	5289.23	23575.7	12505	38887	39892.5	43506.3	53380.2	53180.6	57665.4	71822.9	57293.4	67648.1	346174	343593	388799	633977	525797	583884	25432.2	14830.2	35005	28572.3	50796	22728.1	3142.18	8066.05	2505	5005	7505	3182.74	7063.11	10096.1	7505	5138.38	5301.74	2505
pmb3062	385.11	151.1	386.121	C17H22O10	[M-H]-	1-O-Eudesmoylquinic acid	1-O-菊酯酰奎宁酸	Phenolic acids	酚酸类	Phenolic acids	酚酸类	-	1	124508	188214	162696	245418	219406	207176	167588	243715	291987	32837.2	38472.5	30425	3.01077e+06	3.2864e+06	2.67909e+06	5.39695e+06	5.25044e+06	5.10536e+06	201246	355324	347641	1.03308e+06	482722	861209	484985	553920	564265	675154	635498	523312	376481	259548	289106	114613	120826	119751
Cmbn007148	429.12	429.12	430.126	C22H22O9	[M-H]-	1-O-Feruloyl-3-O-caffeoylglycerol	1-O-阿魏酰基-3-O-咖啡酰甘油	Phenolic acids	酚酸类	Phenolic acids	酚酸类	-	1	190999	93231.5	187460	209781	182884	105104	4186.74	6100.27	5949.1	10566.4	45041.6	22817.8	514893	545580	633112	858908	847609	958672	3.05612e+06	2.42062e+06	3.58786e+06	2.3103e+06	2.40417e+06	2.06904e+06	117826	24537.7	34477.5	26773.8	31267.4	9035.92	34413.4	16760	8396.23	6426.09	2461.63	8704.67
pmn001319	413.12	398.1	414.132	C22H22O8	[M-H]-	1-O-Feruloyl-3-O-p-Coumaroylglycerol	1-O-阿魏酰-3-O-对香豆酰甘油	Phenolic acids	酚酸类	Phenolic acids	酚酸类	-	1	276114	292951	338620	123137	128147	160679	110844	141473	80707.8	215011	313811	516051	2.48082e+06	2.59101e+06	2.52812e+06	1.02577e+07	1.0101e+07	9.56783e+06	5.89948e+06	5.07593e+06	7.35366e+06	5.17882e+06	5.26048e+06	5.06792e+06	10310.8	2088.14	2124.82	35319.8	12004.4	14296.3	80959	115418	81609.8	12181.8	9420.04	5993.87
Zmhn002422	355.1	193.05	356.111	C16H20O9	[M-H]-	1-O-Feruloyl-β-D-glucose*	1-O-阿魏酰-β-D-葡萄糖*	Phenolic acids	酚酸类	Phenolic acids	酚酸类	7196-71-6	1	128615	96928.8	140394	173340	139233	174983	1.20316e+07	1.43799e+07	1.62439e+07	9.05971e+06	4.20841e+06	1.95727e+06	479467	481077	503276	756759	933227	812375	792751	1.42598e+06	959752	747113	939227	902005	2.22714e+07	2.52216e+07	2.54799e+07	2.95738e+07	2.66784e+07	3.03271e+07	7.23365e+06	7.3224e+06	6.55151e+06	398525	368021	344145
Wafp002988	323.16	177.06	322.153	C16H22N2O5	[M+H]+	1-O-Feruloyllysine	1-O-阿魏酰赖氨酸	Alkaloids	生物碱	Phenolamine	酚胺	-	1	245536	203627	265056	474804	410946	447927	105594	97804.2	105594	323787	308866	388080	355504	390580	343946	117494	148881	158680	240664	209845	321462	234100	385129	227526	95751.8	140005	90089.4	64467.8	105005	69209.7	97699.3	87221.7	115660	135534	96699.8	117618
pma3724	369.12	177.05	368.111	C17H20O9	[M+H]+	1-O-Feruloylquinic acid*	1-O-阿魏酰奎宁酸*	Phenolic acids	酚酸类	Phenolic acids	酚酸类	-	3	779863	1.29887e+06	798694	813095	1.04794e+06	979258	4.44544e+07	3.94385e+07	3.80875e+07	2.00438e+06	947520	1.27503e+06	1.07722e+07	1.10889e+07	1.42608e+07	3.15669e+07	3.20942e+07	2.65135e+07	9432830	4.95893e+06	6.553e+06	6.88561e+06	13432430	8.3556e+06	3.72834e+07	3.68611e+07	3.90502e+07	3.43758e+07	3.70615e+07	4.1091e+07	8.1516e+06	8.01081e+06	7.26125e+06	14569195	5.22323e+06	7.9959e+06
Lmfp001509	317.09	153.02	316.079	C13H16O9	[M+H]+	1-O-Galloyl-rhamnose	1-O-没食子酰-鼠李糖	Phenolic acids	酚酸类	Phenolic acids	酚酸类	-	3	173132	148202	240829	196807	144948	286390	123272	103189	118424	336524	290290	338414	32529.5	59266	61494.5	73208.6	34459.2	48660.7	106684	107809	122612	107332	104988	108651	240806	168977	322031	312642	403985	252769	587428	404720	476213	196067	376737	378129
MWS20201	333.08	171.03	332.074	C13H16O10	[M+H]+	1-O-Galloyl-β-D-glucose	1-O-没食子酰-β-D-葡萄糖	Phenolic acids	酚酸类	Phenolic acids	酚酸类	58511-73-2	3	1.29353e+06	1.27063e+06	1.30789e+06	1.3326e+06	1.36168e+06	1.45863e+06	213127	208607	182188	401821	509654	559593	267041	413695	442657	367885	387456	447334	73119.2	274883	327066	203691	183076	214509	207870	157380	58540.3	77840.6	127562	105590	70193.2	34138.3	79484.2	79405.8	36441.5	21662.3
pmb2871	315.07	153.02	316.079	C13H16O9	[M-H]-	1-O-Gentisoyl-β-D-glucoside*	1-O-龙胆酰-β-D-葡萄糖*	Phenolic acids	酚酸类	Phenolic acids	酚酸类	23445-11-6	1	1.86254e+07	1.98798e+07	1.22944e+07	2.48411e+07	2.25077e+07	2.40944e+07	1.53395e+06	6.68316e+06	7.30564e+06	3.61067e+06	4.02485e+06	6.88917e+06	4.45208e+07	2.53803e+07	4.15211e+07	6.08393e+07	6.07735e+07	3.6547e+07	2.78293e+06	681129	2.01903e+06	2.79576e+06	845610	4.29911e+06	1.64187e+06	5.92485e+06	5.77846e+06	1.11076e+07	1.16025e+07	1.09262e+07	5.37169e+06	8.14842e+06	1.04115e+07	2.21716e+06	3.40926e+06	3.00332e+06
Zbfn008705	441.28	279.23	442.293	C24H42O7	[M-H]-	1-O-Linolenoyl-3-glucoside	1-O-亚油酰基-3-葡萄糖苷	Lipids	脂质	Free fatty acids	游离脂肪酸	-	1	3717.39	4365.7	3919.26	2392.56	3205.94	947.418	9459.96	19991.5	24294.6	53735	72396.9	82881.8	44315.9	29487.4	50685	15142.4	20759.3	17380.7	10479.1	11265.6	8590.89	31742.6	37741.9	35686.8	15183	11076.9	10802	15704	27328.4	23926.3	16722.8	14873.2	21411.4	8494.66	14657.7	11598
Zbfn008708	501.31	279.23	502.314	C26H46O9	[M-H]-	1-O-Linoleoyl-(6-O-Hydroxyethyl-D-Glucose)	1-O-亚油酰基-(6-O-羟乙基-D-葡萄糖)	Lipids	脂质	Free fatty acids	游离脂肪酸	-	2	5256.5	8751.99	7500.12	10831.4	5616.16	5049.37	31497.7	37974.4	50892.1	45373.5	91061.8	116377	5475.38	6078.77	3128.16	7371.89	13121.3	10185.1	21085.2	23329.7	9467.76	43926.7	64400.5	49604.8	27823.4	19820.3	23156.8	41400.1	44448.7	54795.2	44403.2	36916.3	39386	18630.7	7519.93	15042.5
Zbfn008434	515.32	279.23	516.33	C27H48O9	[M-H]-	1-O-Linoleoyl-3-O-galactopyranosyl-L-glycerol	1-O-亚麻酰基-3-O-吡喃半乳糖基-L-甘油	Lipids	脂质	Glycerol ester	甘油酯	-	1	7.70094e+06	9.57809e+06	7.65268e+06	9.93161e+06	9.60266e+06	1.13241e+07	983154	1.12459e+06	1.13396e+06	4.05181e+06	3.80658e+06	3.40935e+06	2.19871e+06	1.65629e+06	2.09942e+06	2.75047e+06	2.92165e+06	2.9425e+06	9.19669e+06	9.97653e+06	1.6323e+07	5.7924e+06	6.179e+06	7.32e+06	5.19608e+06	513675	855751	989641	1.94066e+06	3.1321e+06	3.39421e+06	2.99825e+06	4.19344e+06	537498	937801	519327
Zmhn001926	299.08	137.02	300.084	C13H16O8	[M-H]-	1-O-Salicyloyl-β-D-glucose	1-O-水杨酰-β-D-葡萄糖	Phenolic acids	酚酸类	Phenolic acids	酚酸类	60517-74-0	1	7.33893e+06	1.07943e+07	9.27828e+06	9.20936e+06	7.88702e+06	9.52529e+06	1.1834e+06	1.2486e+06	1.05544e+06	442728	929721	818951	5.36464e+06	5.04829e+06	5.02403e+06	1.24976e+07	1.2107e+07	1.0885e+07	240564	340523	329446	412454	367229	417771	1.65151e+07	1.09468e+07	1.1839e+07	4.03686e+07	3.89383e+07	3.90792e+07	3.93663e+07	3.86921e+07	3.73787e+07	1.95929e+07	1.62228e+07	1.86688e+07
HJN003	385.11	223.06	386.121	C17H22O10	[M-H]-	1-O-Sinapoyl-β-D-glucose	1-O-芥子酰-D-葡萄糖	Phenolic acids	酚酸类	Phenolic acids	酚酸类	-	3	516711	464652	396065	1.02664e+06	1.34316e+06	1.04468e+06	1.37172e+06	1.55912e+06	1.58944e+06	2.03632e+06	1.31856e+06	1.60835e+06	9.6941e+06	8.89274e+06	9.11816e+06	1.37004e+07	1.42894e+07	1.1858e+07	911826	773719	1.11655e+06	1.67923e+06	1.08718e+06	1.3961e+06	1.89664e+06	2.02911e+06	2.14807e+06	2.6133e+06	2.31874e+06	2.13912e+06	3.63382e+06	3.68528e+06	3.80392e+06	2.64236e+06	3.36278e+06	3.43358e+06
Lmtn002565	329.11	167.03	330.095	C14H18O9	[M-H]-	1-O-Vanilloyl-D-Glucose	1-O-香草酰-D-葡萄糖	Phenolic acids	酚酸类	Phenolic acids	酚酸类	-	2	101349	127683	96991.8	54990.1	43533.5	58795.6	65112.8	53368.7	38211.2	122295	129798	180231	349002	424091	402371	183955	219901	193029	1.11138e+06	1.12871e+06	1.02479e+06	760008	1.39075e+06	992556	17450.8	12779.2	18180.5	30005	11858.5	10005	20005	22505	14278.8	7144.67	19827.2	12505
pmn001419	325.09	163.04	326.1	C15H18O8	[M-H]-	1-O-p-Coumaroyl-β-D-glucose*	1-O-对香豆酰-β-D-葡萄糖*	Phenolic acids	酚酸类	Phenolic acids	酚酸类	7139-64-2	2	344870	324270	366193	178468	228238	237523	232445	333440	578233	290096	290200	356929	9.46594e+06	1.62841e+07	9.40798e+06	1.84581e+07	1.44626e+07	1.88549e+07	1.77856e+06	1.67429e+06	1.29054e+06	3.35006e+06	3.79037e+06	5.78009e+06	125220	82861.6	73924	71594.5	37503	92162.6	112505	74229.7	86503.7	18827	27946.4	39040.7
Wafp002664	293.16	147.04	292.142	C15H20N2O4	[M+H]+	1-O-p-Coumaroyllysine	1-O-对香豆酰赖氨酸	Alkaloids	生物碱	Phenolamine	酚胺	-	3	343157	318915	358478	698276	649567	665253	196029	102003	120632	666366	833567	809791	242543	237920	266034	97917.2	108695	148150	57808.3	85844.5	56268.6	85005	91988.8	69938.5	28852.5	21930.6	21807.6	29716.3	30873.6	15001.2	163431	134898	170658	251625	337810	316130
pmb3068	337.09	163.04	338.1	C16H18O8	[M-H]-	1-O-p-Coumaroylquinic acid*	1-O-对香豆酰奎宁酸*	Phenolic acids	酚酸类	Phenolic acids	酚酸类	-	1	4.04954e+06	3.76926e+06	4.62466e+06	4.45784e+06	3.92302e+06	4.37566e+06	3.69692e+06	3.45135e+06	3.25022e+06	5.91468e+06	8.04877e+06	7.42741e+06	5.70081e+07	6.29491e+07	5.88963e+07	6.88847e+07	6.89617e+07	7.21873e+07	5.44946e+06	4.52908e+06	6.93249e+06	1.4934e+07	1.18716e+07	4.75986e+06	2.30432e+06	1.96595e+06	1.92116e+06	2.45209e+06	2.0695e+06	1.81559e+06	4.29197e+06	3.68241e+06	3.46186e+06	2.54494e+07	1.55426e+07	2.0491e+07
pmn001320	237.08	163.04	238.084	C12H14O5	[M-H]-	1-O-p-Cumaroylglycerol	1-O-对香豆酰甘油	Phenolic acids	酚酸类	Phenolic acids	酚酸类	106055-11-2	3	52179.1	74685.1	69337.4	82182.6	79780.6	232505	87505	160578	37857.1	338810	264314	433717	475427	343220	323817	322505	930349	813465	302329	324297	581221	530664	632220	703129	6724.34	7070.81	5005	41949.1	137505	35005	167505	205005	142505	22505	25005	10209.1
Zmbn006408	399.11	163.04	400.116	C21H20O8	[M-H]-	1-O-p-Hydroxycinnamoyl-3-O-caffeoylglycerol*	1-O-对羟基肉桂酰基-3-O-咖啡酰甘油*	Phenolic acids	酚酸类	Phenolic acids	酚酸类	-	1	7717.23	10027.7	4011.33	4391.65	2196	4756.1	2129.22	3210.15	4223.41	6183.32	12098.8	21589.1	126325	287367	170469	547621	998477	841841	81446.3	72910.5	126616	178214	147801	146172	3513.07	2807.01	724.32	4025.17	724.245	728.931	2147.48	699.37	2137.97	1092.96	1460.88	723.884
pmf0293	269.29	209.23	270.292	C18H38O	[M-H]-	1-Octadecanol	正十八醇	Lipids	脂质	Free fatty acids	游离脂肪酸	112-92-5	3	55228.5	53525.9	56153.2	56354.6	58684.7	55250.4	48084.9	55960.5	52714.2	50670.8	53907.2	50979.8	60345	63808.2	65883.8	60158.6	66188.8	62446.7	59616.3	60893.7	60227.1	58948.5	63117.8	60802.5	57598.5	63268.7	63892.3	57988.3	58322.9	65468.6	68014.3	64277.3	64208.6	63600.9	60833.2	48876.3
pmb0296	357.3	265.25	356.293	C21H40O4	[M+H]+	1-Oleoyl-Sn-Glycerol	单酰甘油酯(18:1)	Lipids	脂质	Glycerol ester	甘油酯	129784-87-8	1	180012	275329	254110	689069	415101	629363	132859	125973	136676	204525	193411	181839	52613.7	46503.5	23789.4	68158.7	61655.1	62342.1	210736	208497	358115	142594	130605	180825	363876	22687.8	34723.2	40884.7	70581.2	150845	54790.8	64307.8	222077	317639	398466	293113
Walp012598	329.27	237.22	328.261	C19H36O4	[M+H]+	1-Palmitoleoyl-Glycerol	1-棕榈油酰-甘油	Lipids	脂质	Glycerol ester	甘油酯	-	1	119278	210122	175069	80615	73108.9	76800.7	7997.26	6547.16	6299.95	6047.64	4166.17	5675.63	90147.9	76101.2	96761.5	58299.4	68046.7	64306.3	1609.8	1074.36	1001.1	959.028	729.376	1648.9	9277.74	7859	8357.29	6231.39	8700.14	8970.04	13218.3	9464.84	11534.5	1250.23	784.411	790.349
Wagn011658	653.38	397.14	654.383	C31H58O14	[M-H]-	1-Palmitoyl-Sn-Glycerol 3-O-Diglucoside	1-棕榈酰-Sn-甘油 3-O-二葡萄糖苷	Lipids	脂质	Glycerol ester	甘油酯	-	1	1.49243e+06	2.5912e+06	1.95006e+06	2.55035e+06	2.3757e+06	2.51594e+06	397100	399863	446753	566907	478235	498987	4.50162e+06	4.70508e+06	4.8522e+06	5.59144e+06	4.23334e+06	4.82328e+06	9.45183e+06	8.27044e+06	1.1433e+07	6.11443e+06	5.29232e+06	9.12609e+06	498597	90806.2	28027.8	90468.6	30005.6	113390	131506	419211	558537	81841.2	83589.4	87975.6
Lmbn000612	128.04	82.03	129.043	C5H7NO3	[M-H]-	1-Pyrroline-4-hydroxy-2-carboxylic acid	1-吡咯啉-4-羟基-2-羧酸	Organic acids	有机酸	Organic acids	有机酸	9054-77-7	3	24963.8	18383.1	32758.5	24709.4	21374.9	25646.7	37872.2	30997.6	34416.1	26056	33129.7	41930.7	8305.31	7670.29	11782.3	4837.39	4505.39	6177.99	17345.3	25122.8	21142.2	24621.2	16828.5	21806.6	37801.7	37163	34561.8	126218	114286	103130	186452	221567	194383	134429	137259	172006
MWSmce295	245.07	113.03	244.07	C9H12N2O6	[M+H]+	1-beta-D-Arabinofuranosyluracil	1-β-D-阿糖呋喃脲嘧啶	Nucleotides and derivatives	核苷酸及其衍生物	Nucleotides and derivatives	核苷酸及其衍生物	3083-77-0	2	426116	540717	622802	581218	530827	560191	509841	512003	620249	630213	625814	577563	673947	674011	606757	670808	588049	594016	525429	548196	485819	514234	586543	513363	471256	558685	525756	586543	698043	549001	693393	710024	721249	634098	720888	666417
Zmjn005517	789.23	145.03	790.232	C37H42O19	[M-H]-	1-p-Coumaroyl-3-feruloyl-6,2',6'-tri-acetylsucrose	1-对香豆酰-3-阿魏酰-6,2',6'-三-乙酰基蔗糖	Phenolic acids	酚酸类	Phenolic acids	酚酸类	-	3	36184	31003.1	29068.9	28262.5	31952.9	34099.5	5950.59	4887.01	6570.11	20886.3	27861.5	41498.1	636.112	2146.1	4247.94	3781.1	2979.75	2418.84	54230	42285.6	49600.4	76138.7	81152.5	55152.9	25389.1	38164.1	33190.8	30668.4	38265.8	25896.7	28312.7	28929.1	29919.9	12697.4	13983.1	14881.6
Zmgp004297	281.15	107.05	280.146	C19H20O2	[M+H]+	1-phenyl-7-(4-hydroxyphenyl)-4-ene-3-heptanone	1-苯基-7-(4-羟基苯基)-4-烯-3-庚酮	Others	其它类	Ketone compounds	酮类化合物	-	3	85335.5	83544	66981.7	62661.6	28835.7	85499.6	71880.3	92111.4	74578.6	67854.5	51668.6	47709.7	40611	57098.7	72076.2	68700.5	82743.7	66096.2	59172.5	64574.4	57951.1	49926.4	45121.4	55577.6	60018.8	49566.7	50836.9	47803.5	45851	35863.9	32083.7	40272.3	79522.4	67402.2	52803.6	56351.5
Lmhp011562	353.27	261.22	352.261	C21H36O4	[M+H]+	1-α-Linolenoyl-glycerol*	1-α-亚麻酸甘油酯*	Lipids	脂质	Glycerol ester	甘油酯	-	1	1.95894e+06	2.43084e+06	2.06455e+06	1.93291e+06	1.9502e+06	2.00835e+06	5.80659e+06	6.6014e+06	6.3458e+06	2.31988e+06	2.25934e+06	2.55079e+06	2.41202e+06	2.13092e+06	1.83917e+06	1.28845e+06	1.43115e+06	1.3934e+06	9.70716e+06	9.84083e+06	6.71967e+06	5.44285e+06	4.71827e+06	5.46995e+06	1.43656e+06	658049	809079	2.23435e+06	2.65441e+06	3.71258e+06	3.31049e+06	2.86529e+06	3.11711e+06	521496	539080	477119
Lmhp008744	677.37	261.22	676.367	C33H56O14	[M+H]+	1-α-Linolenoyl-glycerol-2,3-di-O-glucoside	1-α-亚麻酸甘油酯-2,3-二-O-葡萄糖苷	Lipids	脂质	Glycerol ester	甘油酯	-	1	11452.9	12312.4	14539.4	16420.3	16917.4	14200.5	6439.41	8210.08	1028.78	5024.99	3765.37	3594.74	61395	80611.5	81035	61297.9	82915.2	76028.9	17258.5	13328.9	17600.6	18110.4	23291.2	17766.5	26475.7	7857.39	13927.8	7861.12	11788.2	19315.2	17248.6	21230.9	17242.8	10262.4	11013.8	8553.37
Lmhp009773	515.32	261.22	514.314	C27H46O9	[M+H]+	1-α-Linolenoyl-glycerol-3-O-glucoside*	1-α-亚麻酸甘油酯-3-O-葡萄糖苷*	Lipids	脂质	Glycerol ester	甘油酯	-	1	23583	25707.1	23218.4	43971.7	30782.5	31664.6	3469.38	10952.4	7990.34	4741.71	3632.64	3433.34	202502	134260	100678	140387	102822	106119	58133.3	44256.2	73052	30135.7	31924.8	31766.4	21591.5	5067.38	4908.88	5916.21	10122.7	6557.28	13439.1	10038.1	11593.7	11613.9	21754.6	17029.5
pmn001686	287.22	241.22	288.23	C16H32O4	[M-H]-	10,16-Dihydroxypalmitic acid	10,16-二羟基棕榈酸	Lipids	脂质	Free fatty acids	游离脂肪酸	3233-90-7	1	133517	128924	124674	127619	124708	135572	4814.06	6549.52	2720.49	38673.2	31854.2	32596.8	906.897	689.777	2534.54	76209.5	104210	91783.1	431434	627774	374131	1.90352e+06	2.58549e+06	1.23208e+06	10648.3	11574.6	10379.9	2898.62	3437.02	3099.56	4198.05	2094.78	3316.11	4040.26	7810.98	6077.94
pmb1912	474.17	327.12	473.166	C20H23N7O7	[M+H]+	10-Formyltetrahydrofolic Acid	10-甲酰四氢叶酸	Alkaloids	生物碱	Alkaloids	生物碱	2800-34-2	2	134995	237623	223978	217752	177156	193576	128126	91756.7	142125	208272	222092	205831	678756	693977	396807	229521	263290	274018	416916	629669	432104	744096	757114	515485	82309.7	60720.8	88685.6	199151	169291	172712	106983	131181	190287	71599	78843	85000.7
Zbbn004440	535.15	329.1	536.153	C25H28O13	[M-H]-	10-O-Caffeoyl-geniposidic acid	10-O-咖啡酰-京尼平苷	Terpenoids	萜类	Monoterpenoids	倍萜	-	2	1.20377e+06	990732	1.1119e+06	1.197e+06	1.20034e+06	1.35653e+06	309918	180604	226756	573031	762304	807454	767357	750147	687763	613381	643958	570147	138267	131521	121624	23489.3	5005	15005	15954	22286.8	12598.2	37822.2	36446.1	32408.1	44083.2	79491.8	97492.1	42505	15746.7	16208.1
Cmbn004440	535.15	179.04	536.153	C25H28O13	[M-H]-	10-O-[(E)-Caffeoyl]-geniposidic acid	10-O-(E)-咖啡酰基京尼平苷酸	Terpenoids	萜类	Monoterpenoids	倍萜	-	3	109988	20005	57867.1	44813.6	22543.1	32505	25642.2	37111.1	30733	44620.4	33246.9	55660.8	107584	77465.3	77444.6	193849	83146.5	179688	10005	17505	5079.06	15005	6088.06	15005	200601	182108	286679	118149	151192	110446	28003.1	36655.9	32711.5	20171.2	9733.89	18578
Sacn002893	403.12	223.06	404.132	C17H24O11	[M-H]-	10-acetylmonomelittoside	10-羟基单密力特苷	Phenolic acids	酚酸类	Phenolic acids	酚酸类	-	1	181869	161845	230842	287204	352264	306308	28443.2	54543.4	37869.7	118249	166288	134448	386948	322881	348705	458387	422771	467386	37314	40567.7	27226.7	17279.7	31738.4	21250.7	48779.4	52414.8	43762.6	62804.1	50117.4	24598.3	39539.7	29174.3	36152.6	8349.17	9328	14829.7
mws2623	281.25	281.25	282.256	C18H34O2	[M-H]-	11-Octadecanoic acid(Vaccenic acid)*	11-十八碳烯酸*	Lipids	脂质	Free fatty acids	游离脂肪酸	506-17-2	1	4.59879e+07	1.95738e+07	5.02466e+07	4.80236e+07	4.78907e+07	5.12708e+07	2.8886e+07	3.06608e+07	3.10373e+07	2.4736e+07	2.18749e+07	2.14993e+07	9.98101e+06	8.50115e+06	8.42061e+06	1.35395e+07	1.48034e+07	1.24078e+07	2.35444e+07	2.62931e+07	2.68253e+07	2.82456e+07	2.83887e+07	3.00697e+07	2.4429e+07	2.96444e+07	3.01973e+07	2.95981e+07	2.55903e+07	2.79174e+07	2.46397e+07	2.41521e+07	2.14095e+07	2.15926e+07	2.79769e+07	2.16281e+07
Lmbn005487	313.24	251.24	314.246	C18H34O4	[M-H]-	12,13-DHOME; (9Z)-12,13-Dihydroxyoctadec-9-enoic acid	12,13-二羟基十八烷基-9-烯酸	Lipids	脂质	Free fatty acids	游离脂肪酸	263399-35-5	1	31725	45175.8	36636.2	36618.1	33468.8	33467.8	8373.3	11730.2	11304.3	5327.01	3545.26	6867.6	11410.4	13080	11957.4	10465.4	9780.81	14502.8	113212	143878	123098	386064	535411	246140	9431.6	8140.99	7124.82	7719.68	5628.7	7118.91	9050.41	5655	12032.9	5944.92	8291.94	9309.98
pmb2799	295.23	195.14	296.235	C18H32O3	[M-H]-	12,13-Epoxy-9-Octadecenoic Acid	12,13-环氧-9-十八碳烯酸	Lipids	脂质	Free fatty acids	游离脂肪酸	6799-85-5	1	222634	281264	263846	248751	253277	261808	79628.7	77811.3	82743.6	374449	432472	405738	18127	10949.2	16967	21376.8	17305.4	15785.7	458896	449586	515425	1.73676e+06	1.87977e+06	2.10794e+06	218065	208227	231449	140963	236106	129659	109322	70481.9	80326.8	19309.8	20231.2	19564.8
MWS5235	299.26	253.25	300.266	C18H36O3	[M-H]-	12-Hydroxyoctadecanoic acid	12-羟基硬脂酸	Lipids	脂质	Free fatty acids	游离脂肪酸	106-14-9	3	86948.9	99326.8	93047.9	85471.2	80509.7	82658.1	46504.1	37500.2	41242	31636.8	30744.2	32658.2	43002.5	36889	38634.6	42929.3	45446.2	42711.5	53091	62596.9	55999.3	91775.8	120671	80539.3	31052.6	37257.7	33416.4	32967	31191.5	32775.1	34408	39181.2	33290.4	37786.9	43626.7	35907.6
Lmbn005369	295.23	195.14	296.235	C18H32O3	[M-H]-	13(S)-HODE;13(S)-Hydroxyoctadeca-9Z,11E-dienoic acid*	13-羟基十八烷基-9,11-二烯酸*	Lipids	脂质	Free fatty acids	游离脂肪酸	10219-69-9	1	3.30405e+06	4.30738e+06	3.61229e+06	3.65303e+06	3.46808e+06	3.70457e+06	1.82017e+06	1.98568e+06	2.01176e+06	4.64328e+06	5.48012e+06	5.1607e+06	1.31243e+06	1.26767e+06	1.0694e+06	3.11077e+06	2.37963e+06	2.12569e+06	2.16736e+06	1.95027e+06	2.4657e+06	6.5109e+06	5.11657e+06	6.59596e+06	1.86963e+06	1.87509e+06	1.90791e+06	1.49881e+06	2.50382e+06	1.62201e+06	1.153e+06	839008	864288	207695	270116	221464
MWS80007	311.22	249.22	312.23	C18H32O4	[M-H]-	13-Hydroperoxy-9Z,11E-octadecadienoic acid*	13-过氧化羟基-9Z,11E-十八碳二烯酸*	Lipids	脂质	Free fatty acids	游离脂肪酸	23017-93-8	2	372868	493730	378064	417300	383249	409313	27993.2	14998.9	25939.6	26726.9	28583.3	25295.1	6807.41	5903.75	3936.71	3529.91	10203	7285	95535.4	113830	87472.7	121824	157673	88044.4	19043.5	14328.2	18270.2	12153.2	15402.8	11471	24715.8	21385	13813	29680.6	26865.7	24605.4
Hmqp006221	311.26	279.32	310.251	C19H34O3	[M+H]+	13-Hydroxy-9Z,11E-octadecadienoic acid	13-羟基-9Z,11E-十八碳二烯酸	Lipids	脂质	Free fatty acids	游离脂肪酸	18104-45-5	3	30015.6	40072.7	34494.5	52440	65160.5	67376.3	11069.5	10551.4	9651.72	17794.8	12020.7	13834.8	53871	44341.7	47225.6	77274.8	81286.3	87543.4	6381.23	7810.54	9089.12	11525.8	10034.4	9864.31	23276.9	107679	110022	63501	107399	67128.7	61511	40564.9	37139.8	1369.01	2932.01	1665.97
Lmbn005443	293.21	235.17	294.219	C18H30O3	[M-H]-	13-KODE; (9Z,11E)-13-Oxooctadeca-9,11-dienoic acid*	13-氧代十八碳-9,11-二烯酸*	Lipids	脂质	Free fatty acids	游离脂肪酸	54739-30-9	3	68333	88139.8	83251.3	49323.9	58801.9	59686.6	22664.9	26387.2	33128.3	86829.2	90714.1	90957.4	74343.6	54225.2	47277.8	65977.2	56988.1	48470.3	274575	377871	364437	1.13915e+06	1.1693e+06	1.21104e+06	39817.3	25398.4	34974.2	64558.7	125460	44718.1	49879.4	30596.6	34835.3	3654	4456.53	5740.74
pmb2804	311.22	171.14	312.23	C18H32O4	[M-H]-	13S-Hydroperoxy-9Z,11E-octadecadienoic acid	13-氢过氧化-9,11-十八碳二烯酸	Lipids	脂质	Free fatty acids	游离脂肪酸	33964-75-9	3	1.21294e+06	4.65895e+06	1.34056e+06	990638	1.03429e+06	908601	231523	257046	213165	421894	278445	405733	61883.6	60102.2	63617.7	96310.8	88839.5	76150.8	177457	203534	191568	439841	446850	449984	836241	1.24968e+06	1.30834e+06	92100.7	140644	81964.6	67130.9	49215.1	50772	16372.9	15634.4	15426.2
pma0461	277.22	93.07	276.209	C18H28O2	[M+H]+	14,15-Dehydrocrepenynic acid*	14,15-脱氢还阳参油酸*	Lipids	脂质	Free fatty acids	游离脂肪酸	4154-44-3	3	433206	494841	408446	292995	307997	320409	577256	645082	637331	946148	1.15455e+06	1.06094e+06	8.69266e+06	7.65528e+06	7.73555e+06	1.27424e+07	9.3666e+06	9.49819e+06	2.36185e+06	2.26147e+06	2.68765e+06	5.03627e+06	3.63247e+06	4.9687e+06	180992	351721	236498	190947	454527	265703	191471	145450	91519.2	24796.8	20226.6	22773.1
Wcsn010224	277.22	277.22	278.225	C18H30O2	[M-H]-	14-hydroxy-2,6,10-trimethylpentadeca-2,5,10-trien-4-one*	14-羟基-2,6,10-三甲基十五碳-2,5,10-三烯-4-酮*	Others	其它类	Others	其它	-	2	1.55925e+07	1.85928e+07	1.69916e+07	1.64765e+07	1.75907e+07	1.79124e+07	2.51345e+07	2.7795e+07	2.66315e+07	2.22705e+07	2.4267e+07	2.48035e+07	4.59107e+07	4.13849e+07	4.05781e+07	5.18523e+07	4.54811e+07	46975309	4.18559e+07	4.27551e+07	4.32035e+07	4.56705e+07	4.9697e+07	4.57322e+07	2.16069e+07	2.26318e+07	2.29271e+07	2.71595e+07	3.03637e+07	2.661e+07	2.2882e+07	2.03842e+07	2.06555e+07	4.68361e+06	5.36783e+06	4.39024e+06
Hmqp005455	297.24	81.07	296.235	C18H32O3	[M+H]+	15(R)-Hydroxylinoleic Acid*	15(R)-羟基亚油酸*	Lipids	脂质	Free fatty acids	游离脂肪酸	177931-23-6	3	356677	490940	427755	414603	629818	905958	557522	281585	162038	801951	1.12453e+06	1.12131e+06	46766.3	31328.3	22279.3	52677.8	38680.8	40806.8	720876	703909	690337	1.93216e+06	1.83496e+06	1.80652e+06	278697	217854	463127	215235	312674	475813	130400	188640	1.00702e+06	1.23383e+06	566318	75678.9
Qmjp080402	277.22	235.18	276.209	C18H28O2	[M+H]+	15,16-Bisnor-13-oxo-8(17),11-labdadien-19-ol	15,16-双去甲基-13-氧化-8(17),11-半日花二烯-19-醇	Terpenoids	萜类	Sesquiterpenoids	倍半萜	-	2	27206.8	29253.3	28825.7	25865.2	25406	24627.4	3838.45	7639.41	18278.8	10365.1	28710.7	27958.6	6400.12	6650.88	6647.42	9719.33	7542.08	7414.13	16116	14193.5	9714.28	22632.2	23908.2	21087	4091.39	5506.4	5457.08	4456.61	3860.44	3324.67	2304.22	3838.45	3324.67	3069.74	11709.1	3018.25
Zmyn005026	283.26	283.26	284.272	C18H36O2	[M-H]-	16-Methylheptadecanoic acid	16-甲基十七烷酸	Lipids	脂质	Free fatty acids	游离脂肪酸	2724-58-5	3	6.9885e+07	3.71752e+07	8.6234e+07	7.45435e+07	7.81137e+07	7.38976e+07	3.86959e+07	4.01573e+07	4.48417e+07	3.878e+07	7.60961e+07	5.48633e+07	5.20184e+07	5.51663e+07	6.14398e+07	5.82542e+07	8.59576e+07	4.25677e+07	8.34726e+07	7.59608e+07	7.1769e+07	6.82939e+07	7.69687e+07	8.30754e+07	7.86833e+07	6.14647e+07	5.3484e+07	4.78486e+07	3.56722e+07	3.69815e+07	5.06916e+07	5.40531e+07	5.29563e+07	7.06797e+07	5.84123e+07	5.18845e+07
Zmyn004676	293.21	113.1	294.219	C18H30O3	[M-H]-	17-Hydroxylinolenic acid	17-羟基亚麻酸	Lipids	脂质	Free fatty acids	游离脂肪酸	-	1	1.64015e+06	2.12965e+06	1.70252e+06	1.43975e+06	1.36244e+06	1.34479e+06	405705	327294	384776	765300	948871	1.11589e+06	328544	292716	280558	659728	501697	424368	439153	435399	599828	1.40502e+06	944766	1.56382e+06	309110	384073	388168	193740	380174	196125	138744	126489	137238	28806.9	22291.3	24568.2
Wmmp000181	445.13	121.03	446.142	C19H26O12	[M-H]-	1´-O-Benzoylsucrose	1´-O-苯甲酰基蔗糖	Others	其它类	Saccharides	糖类	-	3	37325.4	10005	25005	53781.2	76586.5	48592.1	2586.66	2362.78	15005	32471.1	5754.88	15005	5005	12505	6018.15	79075.5	46690.8	43223	430594	353403	429006	462695	598384	352226	33762.1	37990.3	29683.1	57505	21677.9	115317	39767.9	33099.9	222144	264740	328285	87505
Lmqn006260	301.04	151	302.043	C15H10O7	[M-H]-	2',3',4',5,7-Pentahydroxyflavone*	5,7,2',3',4'-五羟基黄酮*	Flavonoids	黄酮	Flavones	黄酮	-	1	34091.7	12565.8	16073.3	28338.1	34231.2	23967.4	11977.9	1141.33	5992.83	7274.54	24122.1	16916.3	135667	99733.5	78627.2	18361	35904.3	43834.9	5.15777e+06	3.24407e+06	7.33409e+06	5.37593e+06	4.40443e+06	8.04321e+06	277342	99859.9	63395.1	37266	35010.9	24216.1	34853.7	13579.1	10790.7	15864.6	6830.22	12813.7
Lasp004380	153.05	65.04	152.047	C8H8O3	[M+H]+	2',4'-Dihydroxyacetophenone*	2',4'-二羟基苯乙酮*	Others	其它类	Ketone compounds	酮类化合物	89-84-9	3	1305005	592999	531891	1267505	2.03203e+06	627431	1050005	227002	987505	360815	376206	864683	400005	1195005	714311	375005	385005	997505	355005	281057	277369	1405005	843494	360005	90005	175005	637505	72505	202505	115005	87505	168341	160851	75005	110147	87505
pmp000714	510.16	137.02	492.127	C23H24O12	[M+NH4]+	2'-(2,3-Dihydroxybenzoyl)gentiopicroside	2'-(2,3-二羟基苯甲酰)龙胆苦苷	Terpenoids	萜类	Monoterpenoids	倍萜	-	3	220505	194045	222937	367505	290005	170173	107505	127505	172505	108604	220418	287505	285005	300005	189005	258408	291181	265865	117505	142505	237505	152505	65005	157505	6387.12	12103	8821.54	23999.8	10638.3	9821.91	21474.3	32505	31511.1	10005	1265.04	5005
pme3961	252.11	136.06	251.102	C10H13N5O3	[M+H]+	2'-Deoxyadenosine*	2'-脱氧腺苷*	Nucleotides and derivatives	核苷酸及其衍生物	Nucleotides and derivatives	核苷酸及其衍生物	958-09-8	1	4.07485e+06	5.44644e+06	4.81267e+06	4.9138e+06	4.80765e+06	4.86949e+06	592019	450927	542545	871509	814305	830402	1.06099e+06	976232	1.15009e+06	1.57269e+06	1.37401e+06	1.51288e+06	7.26336e+06	8.15991e+06	6.86512e+06	1.0693e+07	8.83158e+06	7.60455e+06	4.03957e+06	4.56353e+06	4.23798e+06	618564	667399	649578	2.43407e+06	2.64102e+06	2.48056e+06	675293	765720	577070
pme1184	268.1	152.06	267.097	C10H13N5O4	[M+H]+	2'-Deoxyguanosine	2'-脱氧鸟苷	Nucleotides and derivatives	核苷酸及其衍生物	Nucleotides and derivatives	核苷酸及其衍生物	961-07-9	1	1.69417e+07	2.02342e+07	1.92635e+07	1.03999e+07	9.16842e+06	8.04698e+06	290100	290917	313908	747022	698225	640360	1.11577e+06	1.26793e+06	1.18107e+06	2.23601e+06	1.89746e+06	1.84853e+06	5.63818e+06	5.62869e+06	5.29973e+06	7.30222e+06	6.67456e+06	6.70757e+06	1.92304e+06	1.31386e+06	1.31619e+06	283825	330721	338674	1.61863e+06	1.58115e+06	1.63499e+06	620026	655137	506860
pme2776	253.09	137.05	252.086	C10H12N4O4	[M+H]+	2'-Deoxyinosine	2-脱氧肌苷	Nucleotides and derivatives	核苷酸及其衍生物	Nucleotides and derivatives	核苷酸及其衍生物	890-38-0	3	249337	327779	337275	345420	358813	330949	40992	43566.7	51348.9	71116	66790.4	64766.3	90648.7	96534.1	88903.6	148959	103057	117266	602354	638708	550968	636734	732952	669953	345549	317770	329266	47547.7	57236.3	55563.9	159733	166706	205341	50665.5	55240.9	41954.1
pmc0066	333.06	137.05	332.052	C10H13N4O7P	[M+H]+	2'-Deoxyinosine-5'-monophosphate	2'-脱氧肌苷-5'-单磷酸	Nucleotides and derivatives	核苷酸及其衍生物	Nucleotides and derivatives	核苷酸及其衍生物	3393-18-8	3	3595.59	6012.09	4298.29	37945.6	47599.4	43133.4	787748	895257	545102	995475	399494	430986	1.70545e+06	2.03089e+06	1.82448e+06	4.23458e+06	3.9316e+06	3.4273e+06	7.15228e+06	7.03241e+06	7.22032e+06	5.68256e+06	5.47942e+06	5.81587e+06	3.87148e+06	4.98394e+06	3.66595e+06	3.85077e+06	3.19472e+06	3.14496e+06	3.2477e+06	4.34448e+06	3.39475e+06	6.16305e+06	7.66579e+06	6.93893e+06
Hmhp001812	282.12	136.06	281.112	C11H15N5O4	[M+H]+	2'-O-Methyladenosine	2-甲氧基腺苷	Nucleotides and derivatives	核苷酸及其衍生物	Nucleotides and derivatives	核苷酸及其衍生物	2140-79-6	1	1.25157e+06	1.48846e+06	1.43047e+06	457165	458965	531697	166393	142717	199160	267824	256211	234889	323139	308011	362981	134301	142014	157480	1.56862e+06	1.96027e+06	1.39758e+06	1.53002e+06	1.24353e+06	1.23614e+06	560495	339017	408024	110735	107711	98063.4	1.46702e+06	1.40137e+06	1.30126e+06	2.73556e+06	3.73115e+06	7.23646e+06
Lmxn006423	150	122.01	151.009	C7H5NOS	[M-H]-	2(3H)-Benzothiazolone	2-羟基苯并噻唑	Alkaloids	生物碱	Alkaloids	生物碱	934-34-9	3	116363	112596	112451	133872	69627.2	94943.8	153703	342170	136663	70862.8	70399.6	87048.6	62989.6	70591.7	42408.8	38433.4	69162.3	32886.5	8236.05	2505	5778.07	2777.78	3114.19	7388.61	120652	96734.3	94005	91493	93581.1	134774	180196	87306.7	115719	107320	121187	59463.7
Lcsn006884	213.11	169.12	214.12	C11H18O4	[M-H]-	2,2'-(3-methylcyclohexane-1,1-diyl)diacetic acid	2,2'-(3-甲基环己烷-1,1-二基)二乙酸	Organic acids	有机酸	Organic acids	有机酸	5345-12-0	1	55668.3	75264.4	47151.8	40193.3	32637.8	37817.4	14004.4	21781.5	27368.8	29350.3	31653.5	34060.5	119608	98109.6	74212.9	163174	99452.4	115799	44214.1	43515.8	42832	95583.5	65272.7	92926	17660.5	43073.4	23992.6	19765	29523.4	15571.3	12490.4	17733	8020.78	14576.4	28084.9	4312
Wmzn000227	145.06	109.04	146.058	C6H10O4	[M-H]-	2,2-Dimethylsuccinic acid	2,2-二甲基琥珀酸	Organic acids	有机酸	Organic acids	有机酸	597-43-3	2	138903	130563	134258	68565.1	59136.4	127327	364191	337240	393019	497286	305777	334052	19702.9	92547	78420	92602.9	18000.4	85766.3	229511	280979	238636	353258	308711	207789	737640	791178	607155	792730	1.63411e+06	1.24633e+06	1.8062e+06	2.25765e+06	1.93263e+06	1.20386e+06	1.2479e+06	1.15825e+06
Zahp011689	205.09	149.02	204.079	C12H12O3	[M+H]+	2,2-dimethylchromene-6-carboxylic acid	2,2-dimethylchromene-6-carboxylic acid	Others	其它类	Others	其它	34818-56-9	3	23990146	2.45632e+07	2.47532e+07	2.3498e+07	2.29005e+07	2.32615e+07	2.34191e+07	2.39669e+07	2.35916e+07	2.31657e+07	2.3046e+07	2.31463e+07	2.25715e+07	2.27287e+07	2.31809e+07	2.32289e+07	2.37112e+07	22208296	2.25439e+07	2.23709e+07	2.16385e+07	2.23316e+07	2.11004e+07	2.09903e+07	2.21916e+07	2.3664e+07	2.27294e+07	2.32209e+07	2.3182e+07	2.31372e+07	2.33278e+07	2.26943e+07	2.31608e+07	2.26754e+07	2.36426e+07	2.35213e+07
Zmyn005245	693.21	517.16	694.211	C32H38O17	[M-H]-	2,3'-Di-feruloyl sucrose	2,3'-二-阿魏酰蔗糖	Phenolic acids	酚酸类	Phenolic acids	酚酸类	-	3	14797.7	20644.6	15481.7	12844	14047.8	21565.2	3998.31	667.158	1970.42	5352.01	40005	28593.6	12505	5005	2630.63	2486.24	15005	7505	22224.2	22229.9	45481.7	22692.6	22052.9	25923.9	664.715	5005	2014.44	10704.7	13369	4647.63	11336.8	11368.5	12968.9	20954.6	85005	37273.7
Ymjm000143	447.15	163.04	446.142	C19H26O12	[M+H]+	2,3,4-Trihydroxybutyl 6-O-(E)-caffeoyl-β-D-glucopyranoside	2,3,4-三羟基丁基6-O-(E)-咖啡酰-β-D-吡喃葡萄糖苷	Phenolic acids	酚酸类	Phenolic acids	酚酸类	-	3	2784.71	7393.54	5005	2505	10005	1849.69	32505	20005	17753.5	28750.3	20350.1	30005	14591.1	12981.7	7898.16	47527	50061.7	70396.1	32448.7	33386.6	257505	86812.7	124257	137783	20005	6468.19	12037.1	17505	20005	7505	232505	93495.8	97338.7	582505	211485	159771
pmn001394	405.12	243.07	406.126	C20H22O9	[M-H]-	2,3,5,4'-Tetrahydroxystilbene-2-O-glucoside	2,3,5,4'-四羟基二苯乙烯-2-O-葡萄糖苷	Others	其它类	Stilbene	茋类	82373-94-2	3	167505	346448	307204	488265	483219	453316	1.05236e+06	1.00698e+06	1.04926e+06	1245005	392172	409056	1020005	655322	1.69137e+06	1335005	706454	821507	13563.2	14613.2	32505	36509.2	22505	41375.1	3.0205e+06	2.01269e+06	2.39259e+06	2.42102e+06	2.22637e+06	2.594e+06	1.84647e+06	2.24138e+06	2.36108e+06	825017	929543	1.07823e+06
Wbtp005060	465.13	303.05	464.132	C22H24O11	[M+H]+	2,3,5-trimethoxy-1-{[(2s,3r,4s,5s,6r)-3,4,5-trihydroxy-6-(hydroxymethyl)oxan-2-yl]oxy}xanthen-9-one*	2,3,5-三甲氧基-1-{[(2s,3r,4s,5s,6r)-3,4,5-三羟基-6-(羟甲基)氧基-2-基]氧基}-9-蒽酮*	Flavonoids	黄酮	Other Flavonoids	其它类黄酮	-	2	73968.5	77505	53068.9	60566.8	87932.8	48835.4	178961	113800	224991	75461.6	97754.2	136686	651460	702554	682452	608103	673900	675120	2.7682e+06	3.36293e+06	2.97706e+06	1.72499e+06	1.62872e+06	2.32806e+06	50005	12565.9	55939.5	6126.75	10604.2	10579	20005	15005	11664.2	17081.8	10005	12505
Lafp002342	243.09	140.05	242.078	C11H14O6	[M+H]+	2,3-Dihydroxy-1-(4-hydroxy-3,5-dimethoxyphenyl)propan-1-one	2,3-二羟基-1-(4-羟基-3,5-二甲氧基苯基)丙-1-酮	Phenolic acids	酚酸类	Phenolic acids	酚酸类	33900-74-2	2	30902.1	21461.4	24292	22263.7	27763.1	35005	2505	5005	2505	17505	55005	17467	6272.08	5418.61	15005	10304.1	15884.8	27505	6869.15	1857.71	5005	2579.9	5005	11621	3711.71	1722.15	5005	3711.71	6768.87	1850.69	5005	12505	2505	3159.16	11644.3	3583.52
mws0639	153.02	109.03	154.027	C7H6O4	[M-H]-	2,3-Dihydroxybenzoic Acid*	2,3-二羟基苯甲酸*	Phenolic acids	酚酸类	Phenolic acids	酚酸类	303-38-8	1	215315	135053	219464	563151	476106	1.5557e+06	34260.2	41265	79484.7	64707	35029.5	45192.7	142348	145583	90251.9	202315	124651	129996	137982	480881	338449	1.58323e+06	663519	486710	161096	57408.3	165707	45005	45800.8	110781	63626.3	99543.3	88441.2	86281.9	27901.1	70056.1
Xmgp006913	341.14	137.06	340.131	C20H20O5	[M+H]+	2,4,2',4'-tetrahydroxy-3'-prenylchalcone	2,4,2',4'-四羟基-3'-异戊烯基查耳酮	Flavonoids	黄酮	Chalcones	查耳酮	-	3	5.55511e+06	6.73123e+06	6.88958e+06	2.77695e+06	3.03198e+06	2.36562e+06	280469	526029	514707	1.8705e+06	3.12726e+06	2.55508e+06	908333	218186	202598	1.23816e+06	1.22302e+06	593549	867976	888780	501272	648116	464196	624967	14604.9	19140.6	13368.6	20760.4	11023.5	14509.7	41706.9	27379.9	22519.4	5483.44	14543.6	1220.15
pmn001399	405.12	243.07	406.126	C20H22O9	[M-H]-	2,4,6,4'-Tetrahydroxy-stilbene-2-O-glucoside*	2,4,6,4'-四羟基-二苯乙烯-2-O-葡萄糖苷*	Others	其它类	Stilbene	茋类	-	3	318692	376260	333477	433786	443123	445093	1.06471e+06	1.02472e+06	1.10767e+06	621930	422043	478291	1062505	917505	2.07841e+06	1807505	762505	1155005	19889.8	20941.3	27505	35005	37505	35005	2.82538e+06	2.08715e+06	1.85023e+06	2.59333e+06	2.57011e+06	2.70463e+06	2.51686e+06	3.01665e+06	2.48275e+06	923737	858393	960024
Lmbn013410	205.16	189.13	206.167	C14H22O	[M-H]-	2,4-Di-Tert-Butylphenol*	2,4-二叔丁基苯酚*	Phenolic acids	酚酸类	Phenolic acids	酚酸类	96-76-4	3	298122	260494	250803	250692	229738	276822	253137	339832	307413	260694	253424	229887	290788	365851	288544	275309	355140	308277	231326	272860	203087	221492	210275	222717	269090	252218	228524	205582	208990	213479	223419	207761	211687	237388	235270	228824
Lmyp001815	344.1	136.04	343.09	C14H17NO9	[M+H]+	2,4-Dihydroxy-1,4-benzoxazin-3(4H)-one glucoside (DIBOA glucose)	2,4-二羟基-1,4-苯并噁嗪-3(4H)-酮 葡萄糖苷 (DIBOA glucose)	Alkaloids	生物碱	Alkaloids	生物碱	155835-54-4	1	939627	1.22458e+06	756095	816404	829529	816345	97992.5	170806	115983	153827	212577	371912	618349	405745	225312	488026	437875	384390	134608	171897	195596	68081.5	50267.9	118228	25662.1	15005	35791.5	63270.9	53112.6	64346.8	56016.2	59088.3	39074.3	15005	11971	19722.1
mws2591	182.04	80.05	181.037	C8H7NO4	[M+H]+	2,4-Dihydroxy-1,4-benzoxazin-3-one(DIBOA)	2,4-二羟基-1,4-苯并噁嗪酮-3-酮	Alkaloids	生物碱	Alkaloids	生物碱	17359-54-5	3	5.95659e+06	5.98041e+06	4.71702e+06	653850	483512	740781	2.76378e+06	4.72849e+06	5.04557e+06	143850	119742	168189	719616	851733	783984	30005	25432.2	12502.3	31789.2	38531.5	14821.8	20536.8	12505	6255.33	540005	239171	265564	135430	262505	136357	25392.3	37505	30009.2	10005	3173.73	16079.5
Lmyp003026	212.06	110.06	211.048	C9H9NO5	[M+H]+	2,4-Dihydroxy-7-methoxy-1,4-benzoxazin-3(4H)-one (DIMBOA)	2,4-二羟基-7-甲氧基-1,4-苯并噁嗪-3(4H)-酮 (DIMBOA)	Alkaloids	生物碱	Alkaloids	生物碱	15893-52-4	1	3.60817e+07	3.62671e+07	3.30679e+07	3.79089e+07	3.61989e+07	4.04254e+07	22076835	39703445	39872280	3.40101e+07	3.8263e+07	3.74258e+07	1.98581e+07	2.36713e+07	2.12504e+07	8463140	9327435	7.96495e+06	13151180	20791985	11234910	2735630	2864215	2779335	1.08921e+07	24242715	21900990	7.55783e+06	15443945	1.03808e+07	10447875	10977510	7.68107e+06	2.57363e+06	2.79739e+06	2.6998e+06
NK10246260	162.06	116.05	161.048	C9H7NO2	[M+H]+	2,4-Dihydroxyquinoline	2,4-二羟基喹啉	Alkaloids	生物碱	Quinoline alkaloids	喹啉类生物碱	86-95-3	2	67505	58717.4	68687.1	180005	66471.6	66471.6	13138.8	22161.6	15005	11246.1	14305.1	31023.6	48747.6	62040.6	58510.8	107505	79764.6	124181	178354	592231	509738	339308	913226	985015	21496.8	20311.3	37018.8	24371.6	28672.8	42505	41067.4	22690.8	23884.8	41002.6	47629.1	75005
Lmbn001981	137.02	93.03	138.032	C7H6O3	[M-H]-	2,5-Dihydroxybenzaldehyde*	2,5-二羟基苯甲醛*	Others	其它类	Aldehyde compounds	醛类化合物	1194-98-5	3	2.82258e+06	4.02036e+06	2.99766e+06	2.49248e+06	2.73834e+06	2.58658e+06	495635	717752	734238	629915	637329	823941	312834	342767	314578	219842	220963	211060	1.58955e+06	1.32679e+06	2.61746e+06	3.89032e+06	4.16438e+06	2.77492e+06	3.1499e+06	4.45143e+06	3.80911e+06	472784	601179	435503	801935	449646	648932	1.28169e+06	1.65563e+06	1.05721e+06
mws0180	153.02	109.03	154.027	C7H6O4	[M-H]-	2,5-Dihydroxybenzoic acid; Gentisic Acid*	2,5-二羟基苯甲酸; 龙胆酸*	Phenolic acids	酚酸类	Phenolic acids	酚酸类	490-79-9	1	215315	135053	219464	563151	476106	1.5557e+06	34260.2	41265	79484.7	64707	35029.5	45192.7	142348	145583	90251.9	202315	124651	129996	137982	480881	338449	1.58323e+06	663519	486710	161096	57408.3	165707	45005	45800.8	110781	63626.3	99543.3	88441.2	86281.9	27901.1	70056.1
Wmhp000055	169.05	65.04	168.042	C8H8O4	[M+H]+	2,5-Dimethoxybenzoquinone*	2,5-二甲氧基苯醌*	Quinones	醌类	Quinones	醌类	3117-03-1	3	5.16382e+06	3.85996e+06	4.95986e+06	4.11613e+06	4.20306e+06	3.48866e+06	771985	1.04637e+06	936267	1.99507e+06	1.74571e+06	2.13709e+06	1.13877e+06	1.15987e+06	1.05129e+06	1.21465e+06	1.35114e+06	1.37145e+06	5.02262e+06	4.53252e+06	4.20252e+06	4.56943e+06	5.02217e+06	4.74768e+06	2.14124e+06	2.48611e+06	2.34719e+06	1.00376e+06	1.00967e+06	1.01867e+06	965365	833687	849858	694495	893649	832542
Wbtn005071	465.1	303.05	466.111	C21H22O12	[M-H]-	2,5-dihydroxy-1,6-dimethoxy-8-{[(2s,3r,4s,5s,6r)-3,4,5-trihydroxy-6-(hydroxymethyl)oxan-2-yl]oxy}xanthen-9-one	2,5-二羟基-1,6-二甲氧基-8-{[(2s,3r,4s,5s,6r)-3,4,5-三羟基-6-(羟甲基)氧基-2-基]氧基}-9-蒽酮	Flavonoids	黄酮	Other Flavonoids	其它类黄酮	-	2	117604	104631	97020.1	250005	150702	162677	29158.3	25612.3	22127	20784.2	16804.2	38038.1	527165	281574	223732	84668.2	109981	100805	862116	866439	1.00206e+06	530772	393671	632898	50590.2	26902.8	20116	12505	13173.3	20532.8	12505	10005	12505	13376.3	4148.28	3097.39
Zbfn006124	531.15	193.05	532.158	C26H28O12	[M-H]-	2,6-Di-Feruloyl glucoside	2,6-二-阿魏酰葡萄糖苷	Phenolic acids	酚酸类	Phenolic acids	酚酸类	-	2	18216.8	25572.8	27965.9	16084.9	17037.3	16660.8	163142	302394	420049	52698.1	36649.8	11055.5	61572.4	56790.6	57251.4	357318	313176	306506	6645.32	2030.03	5532.21	19231.1	15396.3	29198.6	139412	214885	193086	171020	135415	184164	15466	17340.2	13662.9	44990.4	44237.2	40338.3
Lmln010063	205.16	189.13	206.167	C14H22O	[M-H]-	2,6-Di-tert-butylphenol*	2,6-二叔丁基苯酚*	Phenolic acids	酚酸类	Phenolic acids	酚酸类	128-39-2	3	298122	260494	250803	250692	229738	276822	253137	339832	307413	260694	253424	229887	290788	365851	288544	275309	355140	308277	231326	272860	203087	221492	210275	222717	269090	252218	228524	205582	208990	213479	223419	207761	211687	237388	235270	228824
Zmsp001834	169.05	65	168.042	C8H8O4	[M+H]+	2,6-Dimethoxy-1,4-benzoquinone*	2,6-二甲氧基-1,4-苯醌*	Quinones	醌类	Quinones	醌类	530-55-2	3	4.87672e+06	4.4652e+06	5.12435e+06	3.67158e+06	3.55579e+06	3.12012e+06	851749	1.08031e+06	895409	1.54609e+06	2.31918e+06	2.555e+06	1.0154e+06	1.0905e+06	1.17039e+06	1.09416e+06	1.38305e+06	1.46629e+06	5.05661e+06	5.28093e+06	4.82894e+06	6.37987e+06	5.33119e+06	4.44753e+06	2.13986e+06	2.0704e+06	2.18353e+06	1.19924e+06	985176	1.11008e+06	1.00293e+06	877346	1.03894e+06	858169	799433	850550
Zmxn110201	331.1	108.02	332.111	C14H20O9	[M-H]-	2,6-Dimethoxy-4-hydroxyphenol-1-O-ß-D-glucopyranoside	2,6-二甲氧基-4-羟基苯酚-1-O-β-D-吡喃葡萄糖苷	Others	其它类	Others	其它	-	1	1.12934e+06	1.01289e+06	1.12192e+06	1.08357e+06	914485	981408	118669	110984	106576	209102	307822	285580	206577	172318	193483	309788	272527	284322	249795	199225	271614	310401	271119	441946	39294.5	35190.1	41483.3	29115.3	38859.3	30815.1	42921.8	34307.7	41007	105294	94510.6	79178.3
Lmbn005172	165.06	119.05	166.063	C9H10O3	[M-H]-	2,6-Dimethoxybenzaldehyde*	2,6-二甲氧基苯甲醛*	Others	其它类	Aldehyde compounds	醛类化合物	3392-97-0	3	224275	308079	324946	188439	217828	239747	28572.8	25744.7	25747.8	85953.3	179466	113224	3022.53	10005	25005	13305	13274.7	10256.5	20461.5	12750.4	10669.3	36228.1	22121.5	23145.5	20411.5	36108.4	12072	7044.53	10639.3	12505	111884	55230.4	95140.6	241146	239819	304668
Hmcn006267	181.05	107.01	182.058	C9H10O4	[M-H]-	2,6-Dimethoxybenzoic acid*	2,6-二甲氧基苯甲酸*	Phenolic acids	酚酸类	Phenolic acids	酚酸类	1466-76-8	3	30005.1	13659.1	7932.04	27047.7	21117	28266	25533.7	23305.6	46637.3	12076.6	12767.8	11428	14549.5	14520.1	6873.77	4697.88	13946.4	12447	4373.9	9657.03	7032.34	9391.89	15355	12742.9	270779	72557.1	201351	30432.6	26180.8	73013.6	60259.7	47766.1	66330.9	561012	395900	431455
Lmmn003088	331.1	127.04	332.111	C14H20O9	[M-H]-	2,6-Dimethoxyhydroquinone-1-O-glucoside	2,6-二甲氧基氢醌-1-O-葡萄糖苷	Others	其它类	Others	其它	-	3	16646.3	24599.3	18214.9	24592.4	25556.3	29707.5	5005	6325.56	3514.51	15951.6	19086.5	14162.6	54050.9	41399.7	24556.4	80306.1	79275.1	81486.2	30862.1	28791.5	42015.5	29470.4	55328.1	35334.6	11288.5	17559.1	10608.3	48321.1	38846	28984.3	32182	31808	32511.7	31367.3	35703.5	30091.8
pmf0348	187.13	97.06	188.141	C10H20O3	[M-H]-	2,6-Dimethyl-7-octene-2,3,6-triol	2,6-二甲基-7-辛烯-2,3,6-三醇	Others	其它类	Alcohol compounds	醇类化合物	73815-21-1	3	1.54682e+06	1.98483e+06	1.65801e+06	1.43476e+06	1.28583e+06	1.12345e+06	126181	141781	219172	366444	370564	455858	143823	124705	126029	267872	178064	110287	290468	314997	354907	1.16441e+06	1.13846e+06	1.48238e+06	1.64247e+06	1.63715e+06	1.97416e+06	72622.3	82897.3	157548	47745.9	52752.5	106853	32404.1	42022.6	52646.6
Yshj000011	333.12	171.06	332.111	C14H20O9	[M+H]+	2,6-dimethoxy-4-hydroxyphenyl-1-O-beta-D-glucopyranoside	2,6-二甲氧基-4-羟基苯基-1-O-β-D-吡喃葡萄糖苷	Phenolic acids	酚酸类	Phenolic acids	酚酸类	-	3	803095	816413	618105	1.15313e+06	893926	1.12646e+06	131697	108222	162329	659418	1.00785e+06	911861	98600.9	116182	91558.4	217781	81194.7	82273.4	121687	103435	64151.2	21758.4	47256.8	51189.7	45969.2	57093.2	53558.2	42821.5	43642	39569.4	99768.5	94472.6	72162.6	125466	115267	137125
Lmyp001801	182.04	136.04	181.037	C8H7NO4	[M+H]+	2,7-Dihydroxy-1,4-benzoxazin-3(4H)-one (DHBOA)	2,7-二羟基-2H-1,4-苯并恶嗪-3(4H)-酮 (DHBOA)	Alkaloids	生物碱	Alkaloids	生物碱	69804-59-7	1	4.39634e+07	4.04068e+07	3.9908e+07	3.79702e+07	3.79988e+07	4.00313e+07	6.13791e+06	7.34009e+06	5.47275e+06	7.66604e+06	1.02892e+07	9.76184e+06	20397666	2.07215e+07	1.93326e+07	2.18753e+07	2.03179e+07	2.29417e+07	5.63624e+06	5.90218e+06	5.41125e+06	3.71517e+06	3.19342e+06	3.10316e+06	565911	482093	514016	420498	456330	473689	437881	489369	452216	310160	319245	237613
Sadp004383	429.19	267.14	428.183	C24H28O7	[M+H]+	2-((7-hydroxy-3,8-dimethyl-4-vinyl-9,10-dihydrophenanthren-2-yl)oxy)-6-(hydroxymethyl)tetrahydro-2H-pyran-3,4,5-triol	2-((7-羟基-3,8-二甲基-4-乙烯基-9,10-二氢菲-2-基)氧基)-6-(羟甲基)四氢-2H-吡喃-3,4,5-三醇	Terpenoids	萜类	Ditepenoids	二萜	-	3	5394.31	30005	15005	9706.31	12505	22505	1107505	1325005	1170005	67505	19272.6	87505	152505	125886	120748	225727	157937	183689	21841.6	29548.6	45044	25685.1	52764.5	38525.1	985005	837505	1250005	1570005	1.98713e+06	1.6827e+06	255005	295005	327505	68083.6	87505	39824.6
Zmmp002167	311.12	136.07	310.116	C14H18N2O6	[M+H]+	2-((L-tyrosyl)oxy)-5-amino-5-oxopentanoic acid	2-((L-酪氨酰)氧基)-5-氨基-5-氧代戊酸	Amino acids and derivatives	氨基酸及其衍生物	Amino acids and derivatives	氨基酸及其衍生物	-	1	939923	862481	1.00742e+06	810651	701490	713419	71373.5	187611	171961	264206	338298	321447	390709	464599	493400	297267	304831	311934	450941	846302	546007	153859	156651	327622	880503	759193	804570	1.38566e+06	1.11601e+06	1.16693e+06	884333	1.13723e+06	1.06207e+06	750191	800782	826192
WaYn010475	552.33	253.22	553.338	C26H52NO9P	[M-H]-	2-(2,3-dihydroxypropoxy)-3-(((2-(dimethylamino)ethoxy)(hydroxy)phosphoryl)oxy)propan-2-yl (E)-hexadec-9-enoate	2-(2,3-二羟基丙氧基)-3-(((2-(二甲基氨基)乙氧基)(羟基)磷酰基)氧基)丙-2-基 (E)-9-十六碳烯酸	Lipids	脂质	LPE	溶血磷脂酰乙醇胺	-	1	128356	135185	105481	141522	159897	180622	151187	235325	236672	409999	469288	454506	47896.1	45289.4	46029.6	8922.97	9799.96	12489.4	83942.7	86489.6	85847.3	94898.8	94490.5	105383	332746	537926	614052	208245	211549	142622	152965	254780	190084	83386.8	76245.5	74670.6
WaYn011395	580.36	281.25	581.369	C28H56NO9P	[M-H]-	2-(2,3-dihydroxypropoxy)-3-(((2-(dimethylamino)ethoxy)(hydroxy)phosphoryl)oxy)propan-2-yl (Z)-14-Octadecenoic Acid	2-(2,3-二羟基丙氧基)-3-(((2-(二甲基氨基)乙氧基)(羟基)磷酰基)氧基)丙-2-基 (Z)-14-十八碳烯酸	Lipids	脂质	LPE	溶血磷脂酰乙醇胺	-	1	399073	1.28861e+06	1.14281e+06	622595	1.19743e+06	1.14069e+06	1.21338e+06	990239	1.22586e+06	726436	573141	455676	121149	101221	98021.4	53816.1	45021.2	43816.4	3.98549e+06	2.92023e+06	4.80194e+06	986969	819647	820874	1.144e+06	722281	955717	597190	557227	759468	506414	560475	617051	535749	664156	633566
Waln011009	578.34	279.23	579.354	C28H54NO9P	[M-H]-	2-(2,3-dihydroxypropoxy)-3-(((2-(dimethylamino)ethoxy)(hydroxy)phosphoryl)oxy)propyl (11Z,14Z)-octadeca-11,14-dienoate	2-(2,3-二羟基丙氧基)-3-(((2-(二甲基氨基)乙氧基)(羟基)磷酰基)氧基)丙基 (11Z,14Z)-十八碳-11,14-二烯酸	Lipids	脂质	LPE	溶血磷脂酰乙醇胺	-	1	3.52825e+07	3.84069e+07	3.48581e+07	3.07531e+07	3.22802e+07	2.82127e+07	1.00839e+07	1.05831e+07	9.11479e+06	2.24938e+07	1.9369e+07	2.0344e+07	5.95998e+06	4.59936e+06	5.12328e+06	5.27381e+06	4.10113e+06	4.25797e+06	4.24033e+07	4.18112e+07	5.12813e+07	2.79013e+07	3.16826e+07	3.07555e+07	2.29015e+07	2.66863e+07	2.15843e+07	1.57917e+07	1.24309e+07	1.51275e+07	9.76596e+06	1.96776e+07	1.86643e+07	2.56053e+06	2.43163e+06	2.7231e+06
Waln010192	576.33	277.22	577.338	C28H52NO9P	[M-H]-	2-(2,3-dihydroxypropoxy)-3-(((2-(dimethylamino)ethoxy)(hydroxy)phosphoryl)oxy)propyl (8E,11Z,14Z)-octadeca-8,11,14-trienoate	2-(2,3-二羟基丙氧基)-3-(((2-(二甲基氨基)乙氧基)(羟基)磷酰基)氧基)丙基 (8E,11Z,14Z)-十八碳-8,11,14-三烯酸	Lipids	脂质	LPE	溶血磷脂酰乙醇胺	-	1	8.63052e+06	9.4175e+06	7.91784e+06	6.00943e+06	7.21937e+06	7.2697e+06	1.37255e+06	1.29169e+06	1.52362e+06	2.63519e+06	2.99277e+06	2.78771e+06	5.90364e+06	5.11695e+06	5.01116e+06	5.7164e+06	4.6675e+06	4.90479e+06	6.83234e+07	6.80121e+07	7.04088e+07	4.96869e+07	4.8351e+07	5.5423e+07	4.01773e+06	3.76078e+06	2.16075e+06	2.09562e+06	1.33292e+06	2.08925e+06	1.69985e+06	4.0984e+06	4.59608e+06	177143	234983	199350
Waln011222	554.34	255.23	555.354	C26H54NO9P	[M-H]-	2-(2,3-dihydroxypropoxy)-3-(((2-(dimethylamino)ethoxy)(hydroxy)phosphoryl)oxy)propyl palmitate*	2-(2,3-二羟基丙氧基)-3-(((2-(二甲基氨基)乙氧基)(羟基)磷酰基)氧基) 棕榈酸丙酯*	Lipids	脂质	LPE	溶血磷脂酰乙醇胺	-	1	575601	710649	599040	645877	651192	677255	280444	333476	315879	438587	349245	398842	340285	361279	329586	217179	208609	216871	2.07049e+06	2.02932e+06	1.80843e+06	3.60218e+06	4.14957e+06	3.76309e+06	1.98738e+06	1.53345e+06	1.75109e+06	216757	250190	233932	384942	377197	414288	882094	917136	984546
Lmbp010056	251.11	91.05	250.099	C17H14O2	[M+H]+	2-(2-Phenylethyl)chromone	2-(2-苯基乙基)色酮	Others	其它类	Chromone	色酮类	61828-53-3	3	17847	13395.6	8078.67	16118.1	16981.5	14841.8	12860.5	13924.3	10355.7	15093.5	9698.53	13482	14091.1	18808.6	15877.5	14347.1	17569.3	15323.8	15425.4	13954	14374.8	14394.3	11918.1	16301	11621.2	16325.4	9166.35	14338.6	11200.4	11924.6	12978.4	11505.8	13257	14848	12053.8	15549.5
Zbfn004680	625.17	463.12	626.185	C28H34O16	[M-H]-	2-(3,4-Dihydroxyphenethoxy)-6-(3,4,5-trihydroxycaffeoyl)-O-arabinopyranosyl-D-glucose	2-(3,4-二羟基苯乙氧基)-6-(3,4,5-三羟基咖啡酰)-O-阿拉伯糖基-D-葡萄糖	Phenolic acids	酚酸类	Phenolic acids	酚酸类	-	2	61430.3	51763	43194.5	415703	477133	305028	133239	77652.4	86459.4	40891	60060	40920.5	35085.3	62652.7	68816.1	107505	93727.4	80897	28329225	27143460	4.87239e+07	4.37856e+07	4.1345e+07	4.69056e+07	407049	210545	249073	52568.8	97352.3	88634.9	66157.1	31759.1	22376.4	20151	95598.3	13164
Zbfn005095	653.2	429.14	654.216	C30H38O16	[M-H]-	2-(3,4-dihydroxyphenethoxy)6-mustardyl-O-glucosyl-D-xylose	2-(3,4-二羟基苯乙氧基)6-芥子酰-O-葡萄糖基-D-木糖	Phenolic acids	酚酸类	Phenolic acids	酚酸类	-	3	145316	115316	89379.7	146254	179066	213640	101850	78788.7	54349.7	28098.7	26164	40261.4	128619	111566	100316	143113	109633	113381	39886	17816.2	38898.7	16878.8	17952	48859	61808.9	18743.7	19680.7	137876	170416	153544	259193	231404	295136	136806	184564	146175
Jmwn002117	331.1	153.02	332.111	C14H20O9	[M-H]-	2-(3,4-dihydroxyphenyl)ethanediol 1-O-β-D-glucopyranoside*	2-(3,4-二羟苯基)乙二醇-1-O-β-D-吡喃葡萄糖苷*	Phenolic acids	酚酸类	Phenolic acids	酚酸类	-	2	8.293e+06	6.26722e+06	7.91705e+06	7.20961e+06	5.84599e+06	5.86093e+06	558386	437252	636021	2.25136e+06	1.70695e+06	1.37396e+06	996085	920867	963464	1.28715e+06	917669	1.00438e+06	989490	1.08299e+06	821959	847573	670067	922509	346720	226986	255633	242329	225825	195513	836787	483182	667239	1.31672e+06	1.36593e+06	1.45456e+06
Zbfn005212	609.18	193.05	610.19	C28H34O15	[M-H]-	2-(3,4-dihydroxyphenylmethyl)-6-feruloyl-O-glucosyl-D-xylose	2-(3,4-二羟基苯甲基)-6-阿魏酰-O-葡萄糖基-D-木糖	Phenolic acids	酚酸类	Phenolic acids	酚酸类	-	3	848016	964214	699606	833707	812091	904552	188310	193129	193026	290005	164470	148596	526422	426566	509601	1.67344e+06	1.93469e+06	1.54339e+06	142577	126657	174525	244332	181118	241280	187505	277505	277505	90941.2	137816	81566.2	46853.7	36546.7	45916.7	8436.75	16887.8	15005
Zbfn005045	667.23	223.06	668.232	C31H40O16	[M-H]-	2-(3-methoxyphenethoxy)-6-mustardoyl-O-glucosyl-deoxy-arabinose	2-(3-甲氧基苯乙氧基)-6-芥子酰-O-葡萄糖基-脱氧阿拉伯糖	Phenolic acids	酚酸类	Phenolic acids	酚酸类	-	3	53441.2	52503.8	63311.7	87191.2	122505	67467.7	17816.2	60005	15932.7	53384.2	71253.8	97505	10005	5079.06	1904.7	17505	22505	25005	11253.8	9378.75	7503.75	15005	17505	15003.8	30002	36657.7	29175.1	28964.2	37361	23824.9	62953.4	46079.3	47886.3	40167.2	41657.4	41135.9
Jmwn002057	477.16	315.11	478.169	C20H30O13	[M-H]-	2-(3-β-D-glucopyranosyloxy-4-hydroxyphenyl)ethanol-1-O-β-D-glucopyranoside	2-(3-β-D-吡咯烷氧基-4-羟基苯基)乙醇-1-O-β-D-吡喃葡萄糖苷	Phenolic acids	酚酸类	Phenolic acids	酚酸类	-	3	29325.8	25855.9	37923.4	48248.9	29444.3	23520.1	54472.3	78159.4	74080.7	64711.2	94035.5	76493.8	1.8259e+06	1.83939e+06	1.74226e+06	728258	911459	867378	71294.6	52456.6	83388.6	91977.6	90563.2	91977.6	828505	774099	703025	586589	630336	637153	426323	415926	484921	176791	87543.9	193570
Hmtn001358	310.09	148.04	311.101	C14H17NO7	[M-H]-	2-(D-Glucosyloxy)-4-hydroxybenzeneacetonitrile	2-(D-葡萄糖基氧基)-4-羟基苯乙腈	Alkaloids	生物碱	Phenolamine	酚胺	-	3	431872	494665	351847	62171.3	46483.7	60694.1	19925.3	15863.4	15247.2	5005	10429.8	11290.5	55131.1	46299.2	69848.2	35798.3	89047.8	10298.3	7996.28	5334.67	8881.07	8980.28	15005	12685.1	14105.7	14124.9	10979.5	4652.14	10901.3	2660.66	4664.24	12505	2505	2505	7505	5005
pme3967	312.13	180.09	311.123	C12H17N5O5	[M+H]+	2-(Dimethylamino)guanosine*	2-(二甲基氨基)鸟苷*	Nucleotides and derivatives	核苷酸及其衍生物	Nucleotides and derivatives	核苷酸及其衍生物	2140-67-2	1	753449	519568	706648	430585	342893	402893	238652	239358	192694	279896	227019	186216	886266	807425	751616	446684	431357	474561	582947	800659	672342	826940	735152	819240	440072	235709	224056	118848	110917	103641	401490	453083	414207	314840	339713	413070
pmp001267	320.29	302.29	319.288	C21H37NO	[M+H]+	2-(Dodecylamino)-3-phenyl-1-propanol	2-十二胺基-3-苯基-1-丙醇	Others	其它类	Alcohol compounds	醇类化合物	-	3	64929.9	77765.8	73698.9	109588	109574	107384	41037	40699.8	11075	50994	49813	52606.9	23750.9	23747.5	17878.4	23417.1	32620.9	28184.3	63501.2	63536.9	64817.2	55262.4	66994.1	59203.3	30890.5	43636	39401.4	52868.9	56446.2	69797.8	64439.7	68739.5	71373	32857.3	25425.5	29033.8
pme3083	164.04	120.05	165.043	C8H7NO3	[M-H]-	2-(Formylamino)benzoic acid	2-(甲酰氨基)苯甲酸	Phenolic acids	酚酸类	Phenolic acids	酚酸类	3342-77-6	3	1.02173e+07	9.65888e+06	1.06264e+07	7.37951e+06	6.32552e+06	5.24766e+06	2237505	1.24557e+06	1.0318e+06	4.59748e+06	4.50737e+06	4.92411e+06	336849	282086	371036	183975	237892	272437	117366	108189	90478.5	106619	185007	176532	475489	455714	419297	123160	115172	135005	124468	106105	133650	94546.5	116626	46943.5
WaYn002146	507.17	179.06	448.158	C19H28O12	[M+CH3COOH-H]-	2-(Hydroxymethyl)Phenyl 2-O-Beta-D-Glucopyranosyl-Beta-D-Glucopyranoside	2-(羟甲基)苯基2-O-β-D-吡喃葡萄糖基-β-D-吡喃葡萄糖苷	Phenolic acids	酚酸类	Phenolic acids	酚酸类	-	3	41926	50891	39043.1	61509	61669.9	52989.1	131608	115495	140618	94682.7	99665.5	110689	90706.6	83832.6	71778	39043.1	24011	23900.4	93738.4	87237.7	85742.4	119165	93239.9	84218.9	678544	142539	513408	545604	572074	425253	773787	548858	575270	2.03013e+06	1.71673e+06	1.90983e+06
Lmqp006559	330.34	312.33	329.329	C20H43NO2	[M+H]+	2-Amino-1,3-eicosanediol	2-氨基-1,3-二十烷二醇	Others	其它类	Alcohol compounds	醇类化合物	-	1	1.08482e+06	1.10303e+06	1.08284e+06	974636	924240	995987	902920	881265	948823	893523	916479	967343	806817	789956	890983	1.07402e+06	984911	1.00688e+06	858691	801693	647190	865880	1.00752e+06	813896	927359	882861	933434	806166	846892	810162	830408	789719	873907	702417	738532	688193
NK10253223	168.06	94.06	167.058	C8H9NO3	[M+H]+	2-Amino-3-methoxybenzoic acid	2-氨基-3-甲氧基苯甲酸	Phenolic acids	酚酸类	Phenolic acids	酚酸类	3177-80-8	3	226620	38285.9	26180.2	39270.3	170775	197191	464275	524627	472109	281392	255047	251662	392748	365566	406245	483337	645200	527831	242570	793724	485480	688798	1.07475e+06	556759	498812	284774	361907	281310	345156	356426	218304	302579	239600	155436	109591	117864
Lmcp000611	144.08	84.06	143.07	C5H9N3O2	[M+H]+	2-Amino-4,5-dihydro-1H-imidazole-4-acetic acid	2-氨基-4,5-二氢-1H-咪唑-4-乙酸	Alkaloids	生物碱	Alkaloids	生物碱	69098-41-5	3	4.06997e+06	4.8312e+06	4.59158e+06	4.37007e+06	3.89601e+06	3.8808e+06	4.25313e+06	4.56783e+06	4.30216e+06	3.66112e+06	4.25957e+06	4.25058e+06	4.69137e+06	4.51538e+06	4.69853e+06	3.7538e+06	3.69116e+06	4.07904e+06	3.57261e+06	3.34634e+06	3.79217e+06	3.53994e+06	3.43495e+06	3.29838e+06	3.17484e+06	2.81939e+06	3.25391e+06	3.19077e+06	3.30794e+06	2.85405e+06	3.01325e+06	2.88819e+06	2.73886e+06	2.48696e+06	2.67591e+06	2.36826e+06
pmp001265	480.35	318.3	479.346	C24H49NO8	[M+H]+	2-Amino-4-dihydroxy octadecyl galactoside	2-氨基-4-二羟基十八烷基-半乳糖苷)	Alkaloids	生物碱	Alkaloids	生物碱	-	3	64144.8	72924.2	65211.9	87760.5	99857.1	98774.2	8145.08	7186.31	6907.48	15049.3	17276	15439.6	10813.5	7632.38	9401.01	2725.45	7313.19	5726.8	39825.6	52365.3	66688.4	64317.9	52016.5	70892.2	2882.6	3559.16	3454.51	7255.72	8978.54	5952.88	71309.3	80845.7	83475.3	62926.6	55532	50412.8
Zmmp000606	148.1	84.08	147.089	C6H13NO3	[M+H]+	2-Amino-4-hydroxy-3-methylpentanoic acid	2-氨基-4-羟基-3-甲基戊酸	Amino acids and derivatives	氨基酸及其衍生物	Amino acids and derivatives	氨基酸及其衍生物	-	3	1.69201e+07	1.64582e+07	1.69775e+07	1.89865e+07	1.90343e+07	1.88722e+07	4.55337e+07	4.65801e+07	4.3763e+07	3.28945e+07	2.97952e+07	3.02264e+07	4.54608e+07	4.00945e+07	4.15557e+07	1.74316e+07	1.98976e+07	2.05386e+07	2.72769e+07	2.53088e+07	3.07181e+07	2.52235e+07	2.04793e+07	2.57448e+07	5.28998e+07	6.73047e+07	6.01395e+07	5.43489e+07	5.6235e+07	5.40778e+07	3.52337e+07	4.78986e+07	5.14634e+07	5.62814e+07	5.287e+07	5.09114e+07
Wccp002870	295.13	120.08	294.122	C14H18N2O5	[M+H]+	2-Amino-5-[(1-Carboxy-2-Phenylethyl)Amino]-5-Oxopentanoic acid*	2-氨基-5-[(1-羧基-2-苯基乙基)氨基]-5-氧代戊酸*	Alkaloids	生物碱	Alkaloids	生物碱	-	1	1.3839e+06	1.62867e+06	1.56097e+06	1.49757e+06	1.39682e+06	1.54609e+06	435736	277151	275116	604138	511900	508640	727423	865142	813444	325099	401058	419297	1.58194e+06	3.44609e+06	1.38715e+06	1.88824e+06	926369	1.09138e+06	1.3773e+06	732517	925573	2.13679e+06	1.82685e+06	2.15862e+06	2.364e+06	1.95641e+06	1.95318e+06	3.61397e+06	2.9055e+06	3.41454e+06
Walp007095	230.25	62.06	229.241	C14H31NO	[M+H]+	2-Amino-7-methyltridecan-1-ol*	2-氨基-7-甲基十三烷-1-醇*	Lipids	脂质	Sphingolipids	鞘脂	-	2	43966.1	46727.4	52675	49727.2	49986	47141.4	16480	46318.9	53260.1	47223.1	40184.2	42031.7	55767.9	42517.5	47661.6	57453.1	55947.5	53052.2	64039.6	39979.6	33307.1	32729.5	42190.4	36009.8	36132.5	35265.1	35744.9	38411	41579.3	32314.2	31077.6	42593.2	50542.2	37789.4	37923.2	35854.5
Walp004752	218.21	88.08	217.204	C12H27NO2	[M+H]+	2-Aminododecane-1,4-diol*	2-氨基十二烷-1,4-二醇*	Lipids	脂质	Sphingolipids	鞘脂	-	3	726818	497439	465337	541921	438378	439129	547735	633099	667569	542854	709216	473286	524687	411042	357287	439540	661266	444215	381986	348224	361616	312294	283762	319222	649827	330206	458490	690824	589016	352476	386054	498926	392634	483701	618790	564158
Walp007182	274.27	88.08	273.267	C16H35NO2	[M+H]+	2-Aminohexadecane-1,15-diol	2-氨基十六烷-1,15-二醇	Lipids	脂质	Sphingolipids	鞘脂	-	2	2.98297e+06	3.41509e+06	2.81375e+06	3.47196e+06	4.09389e+06	3.11233e+06	3.27678e+06	3.63178e+06	3.91124e+06	3.59228e+06	3.59043e+06	3.30964e+06	2.59046e+06	3.05267e+06	2.49364e+06	2.67313e+06	3.26401e+06	2.95423e+06	3.16167e+06	2.55114e+06	2.8717e+06	2.61738e+06	2.59857e+06	2.98996e+06	2.64395e+06	2.80749e+06	2.60929e+06	3.26403e+06	3.92117e+06	2.69642e+06	2.93872e+06	3.31498e+06	3.27806e+06	2.80299e+06	3.20854e+06	2.45091e+06
WaYp007721	290.27	242.25	289.262	C16H35NO3	[M+H]+	2-Aminohexadecane-1,16,16-triol	2-氨基十六烷-1,16,16-三醇	Lipids	脂质	Sphingolipids	鞘脂	-	3	176003	195428	196646	262200	242397	248028	195861	190397	151872	140161	188471	201559	220691	185996	194305	285458	124598	130363	167380	126184	165359	177207	185363	208369	97795	127188	177296	132188	135167	118796	131099	128320	76176.9	68102.3	93039.2	74341.9
Walp007043	274.27	88.08	273.267	C16H35NO2	[M+H]+	2-Aminohexadecane-1,4-diol*	2-氨基十六烷-1,4-二醇*	Lipids	脂质	Sphingolipids	鞘脂	-	1	3.35232e+06	3.37577e+06	3.29403e+06	3.6936e+06	4.29128e+06	3.91126e+06	3.50867e+06	4.24276e+06	4.21041e+06	3.7266e+06	3.63305e+06	3.70391e+06	2.67556e+06	2.99799e+06	2.70903e+06	2.76342e+06	3.13139e+06	2.91971e+06	2.90541e+06	2.69724e+06	2.90727e+06	2.56281e+06	2.49269e+06	2.99904e+06	3.02357e+06	3.24605e+06	2.86429e+06	3.32493e+06	3.67164e+06	2.88891e+06	2.69657e+06	2.9659e+06	3.16936e+06	2.73371e+06	3.09837e+06	2.62235e+06
WaYp006462	290.27	228.23	289.262	C16H35NO3	[M+H]+	2-Aminohexadecane-1,5,15-triol	2-氨基十六烷-1,5,15-三醇	Lipids	脂质	Sphingolipids	鞘脂	-	1	300635	269698	325938	291102	319701	289231	262907	268207	355961	290081	344922	300554	326262	281662	259249	267206	369595	367305	349301	333350	331067	305941	303232	320133	231044	287758	248501	371928	261792	228355	324481	189395	249823	210541	248418	248412
Walp007214	290.27	88.08	289.262	C16H35NO3	[M+H]+	2-Aminohexadecane-1,5,6-triol	2-氨基十六烷-1,5,6-三醇	Lipids	脂质	Sphingolipids	鞘脂	-	3	35076.8	34164.4	36843.1	37869.1	40964.7	39889.9	32832.3	29551.6	23198	24917.1	35978.9	26236.2	32085.2	37461.4	29614.3	55658.7	27044	17580.4	27978	19396.8	30413.1	27945.5	27764.9	32787.8	14188.9	19554.1	32143.1	21690.4	18194.4	11466.5	17210.7	12491.5	10339.3	14278.9	17878.6	12402.9
Walp008158	346.33	88.08	345.324	C20H43NO3	[M+H]+	2-AminoicoSane-1,5,19-triol	2-氨基二十烷-1,5,19-三醇	Lipids	脂质	Sphingolipids	鞘脂	-	1	74612.9	79575.7	72380.5	66052.4	69619.4	73473.5	55165.5	68103.3	82560	73134.5	76955.3	63601.7	57120.7	63606.2	61427.1	55678.7	72181.4	60818	76751	68320	65566	69934.2	60775	60833.8	53047.2	52821.1	61158.7	59668.5	66505.7	53485.2	57315	44816.9	52581.8	62082.8	62623.2	48377.4
Walp007190	362.33	300.29	361.319	C20H43NO4	[M+H]+	2-AminoicoSane-1,5,7,19-tetraol	2-氨基二十烷-1,5,7,19-四醇	Lipids	脂质	Sphingolipids	鞘脂	-	1	885997	1.0882e+06	846218	1.34128e+06	1.23984e+06	1.40672e+06	984222	1.53093e+06	1.24076e+06	1.7041e+06	1.15984e+06	1.11935e+06	621112	1.21256e+06	648448	664252	656219	734398	694652	563035	738701	700928	795117	1.06257e+06	780136	940916	539215	877185	817555	834410	729565	939751	760504	757998	942920	717464
Walp007137	378.32	286.28	377.314	C20H43NO5	[M+H]+	2-AminoicoSane-1,6,18,19,20-pentaol	2-氨基二十烷-1,6,18,19,20-戊醇	Lipids	脂质	Sphingolipids	鞘脂	-	3	13507.7	23941.9	22947.2	23921	26000.8	23129.8	11316.4	21675.3	20620.7	16284.6	14022.1	12493.6	17536.5	21676.1	18360.8	17856.1	16323.8	16754.3	15678.6	13497.7	20275.2	21118.5	26253.1	31143.5	5375.62	10551.4	14390.8	8794.02	10089.2	9816.49	10261.8	13006.1	12162.9	7130.95	7510.78	12967.4
WaYp007695	334.3	242.25	333.288	C18H39NO4	[M+H]+	2-Aminooctadecane-1,16,18,18-tetraol	2-氨基十八烷-1,16,18,18-四醇	Lipids	脂质	Sphingolipids	鞘脂	-	3	71190	81325.2	74921	111197	113625	119388	65507	86892.5	8212.95	69923.5	60088.9	67089.9	82739.8	99842.4	73805.1	90227.8	60353.6	60062.6	81469.9	62190.6	83980.4	78143.7	108206	132761	51264.1	62502.9	57697.9	48289.7	38637.3	46841.7	38209	45405.6	40922.2	38685.1	60043.1	39454
Walp008102	302.31	88.08	301.298	C18H39NO2	[M+H]+	2-Aminooctadecane-1,4-diol	2-氨基十八烷-1,4-二醇	Lipids	脂质	Sphingolipids	鞘脂	-	1	902937	873368	884403	782676	755051	788716	833928	767102	979491	797503	849540	840669	735474	770413	756812	811251	759765	778147	1.07149e+06	848411	747366	835685	858766	838083	656973	716352	709374	772092	761216	630768	610003	688598	720542	717846	650909	621639
pmb0374	136.06	119.04	135.054	C5H5N5	[M+H]+	2-Aminopurine	2-氨基嘌呤	Nucleotides and derivatives	核苷酸及其衍生物	Nucleotides and derivatives	核苷酸及其衍生物	452-06-2	1	639415	555920	579519	719664	597741	657609	326223	423367	405385	432884	351836	289012	990451	1.08087e+06	1.08926e+06	757937	629413	596914	938390	1.0303e+06	788247	1.54332e+06	1.58346e+06	1.55621e+06	1.66061e+06	1.84383e+06	1.90568e+06	264558	253292	215959	742107	460904	551106	272748	350813	252307
WaYp007548	230.25	62.06	229.241	C14H31NO	[M+H]+	2-Aminotetradecan-1-ol*	2-氨基十四烷-1-醇*	Lipids	脂质	Sphingolipids	鞘脂	-	2	52600	45765.8	53156	56280.8	52410.9	53677.7	46194.5	46647.2	55940.1	44092.4	53248.9	47864.2	59255.3	29002.6	43078.1	53834.7	57423.6	47814.2	61358.9	38551.4	42636.1	37438.8	34855.2	34163.3	40915	42479.8	38392	47294.3	40798.1	34175.1	31696.4	38810	47430.4	32096.6	40717.3	41598.9
Walp004906	262.24	88.08	261.23	C14H31NO3	[M+H]+	2-Aminotetradecane-1,11,13-triol	2-氨基十四烷-1,11,13-三醇	Lipids	脂质	Sphingolipids	鞘脂	-	1	205136	141385	184560	173780	151386	138163	125220	169909	182679	203608	172699	205053	176953	220005	128894	129280	203591	204514	171784	167620	166579	86913.5	110371	108905	154077	163158	160001	248008	178063	140571	229913	158051	185442	146523	221452	143059
Walp006011	246.24	88.08	245.236	C14H31NO2	[M+H]+	2-Aminotetradecane-1,4-diol	2-氨基十四烷-1,4-二醇	Lipids	脂质	Sphingolipids	鞘脂	-	1	365982	355933	383072	443088	309034	325832	271058	333423	384086	356359	284532	440248	413890	337036	309346	305482	423648	430848	374468	440796	385752	296251	268410	257860	287599	305151	370566	343761	336564	215743	353827	312339	333489	277811	364492	297410
WaYp005128	262.24	200.2	261.23	C14H31NO3	[M+H]+	2-Aminotetradecane-1,5,13-triol	2-氨基十四烷-1,5,13-三醇	Lipids	脂质	Sphingolipids	鞘脂	-	1	612131	475543	644294	547199	565514	424923	454410	584050	665183	689563	623826	546057	775005	451394	405059	487354	572108	501194	576385	398722	471494	392523	313396	350836	478978	534809	415341	637862	571528	436560	453928	413778	506492	473320	554135	474705
pmf0175	157.16	157.16	158.167	C10H22O	[M-H]-	2-Decanol*	2-癸醇*	Others	其它类	Alcohol compounds	醇类化合物	1120-06-5	3	1.72179e+06	1.71686e+06	1.69419e+06	1.9826e+06	1.87513e+06	1.98993e+06	1.40231e+06	1.91653e+06	1.38063e+06	1.1443e+06	1.0061e+06	1.05922e+06	1.64634e+06	1.86163e+06	1.4966e+06	1.59847e+06	1.95095e+06	1.66961e+06	1.3849e+06	1.46229e+06	1.24383e+06	1.88644e+06	2.15357e+06	1.5401e+06	1.36643e+06	1316595	1.30241e+06	1.15267e+06	1.26425e+06	1.2532e+06	1.20906e+06	1.21393e+06	1.21577e+06	1.2211e+06	1.21838e+06	1.20381e+06
Zmjn003398	227.13	183.14	228.136	C12H20O4	[M-H]-	2-Dodecenedioic acid	2-十二烯二酸	Lipids	脂质	Free fatty acids	游离脂肪酸	6402-36-4	2	49938.1	61532.8	55227.7	22436	30116.9	24593.6	15919.5	9455.66	17143.3	44343.5	40057.9	50226.1	274039	294090	227284	170927	108905	140044	112353	135801	126508	455626	503038	448221	15799.3	10796.9	11384.8	2256.87	2451.05	2613.55	1784.88	2119.04	2260.58	996.743	1227.33	1312.92
Lmmp001673	302.12	140.07	301.116	C13H19NO7	[M+H]+	2-Ethyl-3-methylmaleimide-N-glucoside	2-乙基-3-甲基马来酰亚胺-N-葡萄糖苷	Alkaloids	生物碱	Alkaloids	生物碱	-	1	468818	357562	376067	1.07395e+06	1.2156e+06	1.09697e+06	117348	78242.8	136648	40086	72830.8	61450.4	464215	583154	551624	192561	211104	182588	125929	139256	117502	43036.2	35995.6	37735	52697.5	38228.1	57041.2	22545.2	9865.54	20965.9	26801.3	27760.3	21552.5	36257.8	29545.4	27867.3
pmp000087	269.1	177.05	268.095	C13H16O6	[M+H]+	2-Feruloyl-sn-glycerol	2-阿魏酰-sn-甘油	Phenolic acids	酚酸类	Phenolic acids	酚酸类	-	3	187441	142063	85102.2	169345	135993	177341	22505	50081.7	35767.2	61236.1	35759.7	48744.8	1.17346e+06	1.15436e+06	1.04212e+06	3.16815e+06	3.21111e+06	2.92983e+06	120576	164779	131320	213688	225234	144451	28592.1	38100.8	57505	5005	10005	5005	8285.73	12191.9	13645.1	5005	9877.33	12070.8
Lmtn001630	312.11	150.05	313.116	C14H19NO7	[M-H]-	2-Glucosyloxy-2-phenylacetic acid amide	2-葡萄糖氧基-2-苯基乙酸酰胺	Alkaloids	生物碱	Alkaloids	生物碱	-	2	5.01729e+06	3.17677e+06	2.18762e+06	253005	319935	264171	8.52538e+06	9.93407e+06	9.53039e+06	750423	1.0129e+06	758226	4.46543e+06	5.15741e+06	4.6035e+06	1.37016e+06	1.28498e+06	1.18613e+06	90054.2	101970	93874.5	60024.2	61573.8	76544.5	255535	180062	207888	124933	94443	84596.7	62263.4	59399.5	64509.5	23355.2	27299.6	12881.4
Lmyp002964	166.05	95.05	165.043	C8H7NO3	[M+H]+	2-Hydroxy-1,4-benzoxazine-3(2H)-one (HBOA)	2-羟基-1,4-苯并噁嗪-3(2H)-酮 (HBOA)	Alkaloids	生物碱	Alkaloids	生物碱	23520-34-5	1	1.75308e+07	15673490	1.34306e+07	1.73973e+07	2.08092e+07	6.61937e+06	3.01102e+07	3.5071e+07	3.26713e+07	1.28546e+07	1.45823e+07	1.17905e+07	5.41912e+06	5.51862e+06	5.5e+06	1.39729e+06	2586630	1.81906e+06	1.78135e+06	4654030	3558125	762505	680005	418145	4.86485e+06	7831310	5016985	3651265	5483225	3.48333e+06	3527095	3485730	1.97396e+06	782031	873829	728579
Lmbn001288	131.03	87.04	132.042	C5H8O4	[M-H]-	2-Hydroxy-2-methyl-3-oxobutanoic acid	2-羟基-2-甲基-3-氧代丁酸	Organic acids	有机酸	Organic acids	有机酸	71698-08-3	2	27396.9	23548.1	18486.4	23423	25350.6	25995.1	144193	137958	146781	163408	62951.1	93545.1	12298.3	10454.9	7729.85	23550.6	26693.3	24033.2	65363.2	72943	47575.6	99211.8	81839.2	97481.9	168027	244827	269615	227545	256591	302256	261179	260984	288604	234977	374433	345238
Lmrn003000	165.06	103.06	166.063	C9H10O3	[M-H]-	2-Hydroxy-3-phenylpropanoic acid	2-羟基-3-苯基丙酸	Phenolic acids	酚酸类	Phenolic acids	酚酸类	7326-19-4	3	4272.27	9607.27	4989.73	11255.7	14086.5	7473.27	3021.78	5005	3022.53	4100.18	8058.47	12505	3175.23	7505	2138.27	7031.03	12505	9231.7	21126.8	27147.8	17390.7	25574.8	19210.3	38863.2	7164.51	10005	10023.8	17505	4274.27	5005	142982	69764.2	88994.7	298676	414272	285937
Lmyp003772	226.07	166.05	225.064	C10H11NO5	[M+H]+	2-Hydroxy-4,7-dimethoxy-1,4-benzoxazin-3(4H)-one (HDMBOA)	2-羟基-4,7-二甲氧基-1,4-苯并噁嗪-3(4H)-酮 (HDMBOA)	Alkaloids	生物碱	Alkaloids	生物碱	149182-67-2	2	35262415	2.54534e+07	2.20408e+07	3.36485e+07	3.19822e+07	3.32237e+07	17547775	9.14599e+06	9.53656e+06	1387505	1755005	4495060	21659980	1.55314e+07	22599845	2442505	1.11204e+06	3374625	203313	290005	437505	73274.3	137505	63903.2	100005	42505	40005	97505	35005	57505	32344.3	36037.5	25864.3	27419.5	70005	50005
Lmyp003775	388.12	166.05	387.116	C16H21NO10	[M+H]+	2-Hydroxy-4,7-dimethoxy-1,4-benzoxazin-3(4H)-one glucoside (HDMBOA glucoside)	2-羟基-4,7-二甲氧基-1,4-苯并噁嗪-3(4H)-酮 葡萄糖苷 (HDMBOA 葡萄糖苷)	Alkaloids	生物碱	Alkaloids	生物碱	113565-33-6	3	3.4786e+07	3.13201e+07	3.35682e+07	4.74527e+07	3.18438e+07	3.55122e+07	2.76972e+07	2.78459e+07	2.74386e+07	7037780	3.11782e+06	9.2366e+06	3.08915e+07	3.93034e+07	2.94519e+07	4.58237e+06	3.20756e+06	3.9173e+06	1.38223e+06	799291	973763	369995	287402	770005	142505	106865	78503	180750	110005	165005	117505	162505	187505	48443	265005	162505
Lmmn004951	329.23	171.1	330.241	C18H34O5	[M-H]-	2-Hydroxy-4-methyl-3-undecanoyloxypentanoic acid methyl ester*	2-羟基-4-甲基-3-十一烷氧基戊酸甲酯*	Lipids	脂质	Free fatty acids	游离脂肪酸	-	1	1.00785e+07	1.23582e+07	1.07201e+07	6.39896e+06	6.53652e+06	6.12486e+06	595623	527459	648291	2.57795e+06	2.8939e+06	3.03376e+06	297148	280027	277116	352772	295826	286250	3.24101e+06	3.44232e+06	2.7422e+06	5.82866e+06	5.31027e+06	5.98972e+06	3.83247e+06	4.02159e+06	4.4376e+06	792541	1.09858e+06	555420	664210	436434	545988	94307.8	99741.5	99220.3
Lmrn002746	131.07	85.07	132.079	C6H12O3	[M-H]-	2-Hydroxy-4-methylpentanoic acid	2-羟基-4-甲基戊酸	Organic acids	有机酸	Organic acids	有机酸	498-36-2	3	9843.94	29368.5	13258.7	9628.85	18073.8	16170.1	7875.94	4762.01	12505	5005	16495.8	10855.4	10331	5779.7	10982.5	5005	7550.43	11639.2	12266.8	8251.75	24753	9628.85	38419.5	24412.8	13331	5782.7	10067.7	7505	13712.3	1864.09	10976.5	11429.4	12808.5	23051.5	47505	27335.8
Lmyp002912	196.06	150.06	195.053	C9H9NO4	[M+H]+	2-Hydroxy-7-methoxy-1,4-benzoxazin-3(2H)-one (HMBOA)	2-羟基-7-甲氧基-1,4-苯并噁嗪-3(2H)-酮 (HMBOA)	Alkaloids	生物碱	Alkaloids	生物碱	17359-53-4	1	2.92581e+07	3.25996e+07	3.12454e+07	2.48968e+07	2.93053e+07	3.14934e+07	2.95431e+07	2.3829e+07	2.38848e+07	1.94475e+07	2.33221e+07	2.56456e+07	2.15086e+07	2.49284e+07	2.49328e+07	2.21022e+07	2.1523e+07	2.11044e+07	10289945	5.8675e+06	11646710	3219750	3897360	3206850	5632870	3.73926e+06	6053840	3.37228e+06	5422885	3.46302e+06	1.63991e+06	3245550	3400455	816590	824591	818900
Lmyp002919	358.11	178.05	357.106	C15H19NO9	[M+H]+	2-Hydroxy-7-methoxy-1,4-benzoxazin-3(2H)-one glucoside (HMBOA glucoside)	2-羟基-7-甲氧基-1,4-苯并噁嗪-3(2H)-酮 葡萄糖苷 (HMBOA 葡萄糖苷)	Alkaloids	生物碱	Alkaloids	生物碱	17622-26-3	1	2.37049e+07	37199105	1.93085e+07	2.51919e+07	1.67172e+07	2.87764e+07	20435255	11553255	17931135	12468695	6.6863e+06	1.54007e+07	1.71598e+07	1.69448e+07	1.72642e+07	8.79071e+06	6.87192e+06	8.03406e+06	5126850	3581405	2.02482e+06	855005	1262505	644456	845630	1522505	901107	917508	649084	637505	1287505	622473	432725	264582	305495	242442
mws0206	103.04	57.04	104.047	C4H8O3	[M-H]-	2-Hydroxybutyric Acid*	2-羟基丁酸*	Organic acids	有机酸	Organic acids	有机酸	3347-90-8	3	44749.1	31937.9	37694.1	29151.1	18463.3	25168.4	31323.3	39758	44412.9	9476.19	10322.5	11432.3	105238	122386	141081	64823.3	87517.5	84520.4	16703.1	35339.3	6945.99	9037.21	32490.6	7300.93	57571.9	33511.1	43039.9	19075.7	11694.6	818.657	128441	91558.8	107968	251839	281999	277887
Lmmn001643	163.04	119.05	164.047	C9H8O3	[M-H]-	2-Hydroxycinnamic acid*	2-羟基肉桂酸*	Phenolic acids	酚酸类	Phenolic acids	酚酸类	583-17-5	1	4.34646e+07	3.24934e+07	4.18613e+07	3.75341e+07	3.52395e+07	3.65779e+07	5.90908e+06	4.5228e+06	5.64301e+06	2.60349e+07	2.35063e+07	1.88681e+07	1.2501e+06	975583	1.44231e+06	1.49737e+06	930788	934296	356042	562128	497605	378347	263240	805482	2581654	1.54608e+06	2.84148e+06	420084	602543	385156	530249	371794	497849	460920	463164	420305
Lmmn003323	271.23	225.22	272.235	C16H32O3	[M-H]-	2-Hydroxyhexadecanoic acid*	2-羟基十六烷酸*	Organic acids	有机酸	Organic acids	有机酸	764-67-0	1	9.40296e+06	1.26413e+07	1.26961e+07	1.21475e+07	1.1588e+07	1.22961e+07	763042	621747	266013	1.31407e+06	2.1776e+06	1.59243e+06	1.79424e+06	1.8316e+06	1.79145e+06	3.62825e+06	3.39995e+06	3.2316e+06	2.30095e+06	2.62886e+06	2.1698e+06	2.19881e+06	2.31442e+06	2.43083e+06	641984	327326	378599	303644	345808	278320	469985	536214	599535	339292	291210	285920
mws0574	103.04	57.04	104.047	C4H8O3	[M-H]-	2-Hydroxyisobutyric acid*	2-羟基异丁酸*	Organic acids	有机酸	Organic acids	有机酸	594-61-6	3	44749.1	31937.9	37694.1	29151.1	18463.3	25168.4	31323.3	39758	44412.9	9476.19	10322.5	11432.3	105238	122386	141081	64823.3	87517.5	84520.4	16703.1	35339.3	6945.99	9037.21	32490.6	7300.93	57571.9	33511.1	43039.9	19075.7	11694.6	818.657	128441	91558.8	107968	251839	281999	277887
mws0341	131.07	85.07	132.079	C6H12O3	[M-H]-	2-Hydroxyisocaproic acid	2-羟基异己酸	Organic acids	有机酸	Organic acids	有机酸	20312-37-2	3	80005	60005	97176.5	107505	100005	180005	45001.6	62348.4	32505	66201.7	15283.8	47505	47505	109977	175149	62505	85005	160661	86607	153573	82505	231193	65066	197641	123698	111697	67505	71381.4	29850.2	22827.5	100090	125293	132681	206976	202505	262641
Lcsn006335	243.195	197.191	244.204	C14H28O3	[M-H]-	2-Hydroxymyristic acid	2-羟基肉豆蔻酸	Organic acids	有机酸	Organic acids	有机酸	2507-55-3	3	63417.5	82302.7	88239.6	65919.9	63399.4	64339.6	7831.8	3952	5871.68	7090.2	6105.71	5107.59	12325.2	12733.2	14483.5	18097.4	16005.7	12247	10330.8	9271.23	21695.6	23117.3	18158.5	16545.4	7540.42	5894.18	8102.59	8832.24	6106.79	7311.84	6962.88	7945.24	6968.77	6064.69	5402.61	4796.02
pmb3101	175.06	115.04	176.069	C7H12O5	[M-H]-	2-Isopropylmalic Acid	2-异丙基苹果酸	Organic acids	有机酸	Organic acids	有机酸	49601-06-1	1	39067.2	49348.8	44567.7	216268	133246	262147	377882	496411	339558	361427	117048	129486	546594	475587	406261	708473	775128	882311	373750	347755	358686	283564	273894	202161	989974	724535	560018	1.11095e+06	916152	921840	437996	677874	807273	1.45237e+06	1.60614e+06	1.70087e+06
Lmhp012042	355.28	263.24	354.277	C21H38O4	[M+H]+	2-Linoleoylglycerol*	2-亚油酰甘油酯*	Lipids	脂质	Glycerol ester	甘油酯	3443-82-1	1	1.45226e+06	1.54606e+06	1.58222e+06	1.95603e+06	1.8602e+06	1.83407e+06	2.81872e+06	4.06179e+06	3.71138e+06	2.36035e+06	1.86341e+06	1.86895e+06	148502	136193	116130	106168	115786	126105	470168	523973	521164	409229	351203	356556	1.57833e+06	454970	673559	700488	999566	1.67004e+06	1.35685e+06	1.41224e+06	1.62148e+06	1.09847e+06	1.28505e+06	985506
Lmhp009190	679.39	263.24	678.383	C33H58O14	[M+H]+	2-Linoleoylglycerol-1,3-di-O-glucoside*	2-亚油酰甘油酯-1,3-二-O-葡萄糖苷*	Lipids	脂质	Glycerol ester	甘油酯	-	1	427289	742732	620575	553147	662212	669883	79410.7	60810.7	62834.9	126735	140897	110480	37061.4	45656.2	40148.4	62569.6	45394.8	46333.9	300719	251222	379623	199013	159332	208762	360061	54878.1	54680.8	91354.3	116804	271591	273528	201166	274730	13483	33874.5	16982.4
Lmhp010334	517.34	263.24	516.33	C27H48O9	[M+H]+	2-Linoleoylglycerol-1-O-glucoside*	2-亚油酰甘油酯-1-O-葡萄糖苷*	Lipids	脂质	Glycerol ester	甘油酯	-	1	12121.4	16097.4	11868	16949.1	19268.2	21691.1	2326.3	9225.41	11930.5	4135.73	2075.98	5705.36	10208.7	3902.5	5699.21	5448.5	5629.86	3648.87	7240.16	6607.4	10880	5085.19	5369.04	7604.65	14760	14200.4	6355.81	22116.4	6419.56	18117.1	4170.92	4237.13	5355.96	9179.92	17473.8	11750.7
MWSmce315	167.99	135.01	166.986	C7H5NS2	[M+H]+	2-Mercaptobenzothiazole	2-巯基苯并噻唑	Alkaloids	生物碱	Alkaloids	生物碱	149-30-4	3	4718.37	1786.53	2412.88	6071.94	4338.48	5105.01	6629.65	2934.78	10959.3	6551.9	3517.06	9269.06	13106.2	14135.5	7042.88	3748.79	14640.3	7743.26	10000.3	3574.6	7011.69	1433.59	3177.83	4848.43	30547.9	12331.7	17850.9	29712.3	7713.73	41083	40732	49872	21679.9	29702.6	62211.3	27382.3
Wagp002530	177.06	117.03	176.047	C10H8O3	[M+H]+	2-Methoxy-1-benzofuran-5-carbaldehyde	2-甲氧基-1-苯并呋喃-5-甲醛	Others	其它类	Others	其它	-	1	315323	288676	304618	119652	181566	289180	2.35574e+06	2.35273e+06	2.69426e+06	2.58148e+06	3.45011e+06	3.21164e+06	456850	452875	831449	1.03266e+06	1.44045e+06	909231	2.45351e+06	2.4663e+06	2.73633e+06	1.85665e+06	1.73355e+06	1.81234e+06	321459	377114	417761	967320	1.07321e+06	986864	147437	842140	532105	527619	392027	411105
MWS2069	139.08	77.04	138.068	C8H10O2	[M+H]+	2-Methoxy-4-methylphenol	2-甲氧基-4-甲基苯酚	Phenolic acids	酚酸类	Phenolic acids	酚酸类	93-51-6	3	233502	197845	235105	211272	171884	217773	233288	236526	254018	225687	249462	271610	277176	234878	245879	278737	280224	264431	239780	230539	236755	252698	264539	261095	253300	285541	271281	312224	266606	290795	260065	279832	317302	323277	288475	305315
Wcgp003250	163.08	103.05	162.068	C10H10O2	[M+H]+	2-Methyl-3-hydroxyindan-1-one	2-甲基-3-羟基吲哚-1-酮	Others	其它类	Others	其它	-	3	3.00417e+06	1482505	2.0034e+06	3160430	2365005	4.67595e+06	1.06165e+06	2.89006e+06	2.48284e+06	6677210	8237905	8974030	1.17653e+06	1.14272e+06	1877505	3.91242e+06	3.49783e+06	3.96188e+06	5.15898e+06	3.75146e+06	5.49667e+06	4.05119e+06	3.03241e+06	3.85585e+06	7.53379e+06	7.08733e+06	7.16359e+06	1.31247e+07	1.15882e+07	1.2287e+07	1.23256e+07	1.08107e+07	1.34134e+07	1.03152e+07	5732730	8.63676e+06
Lmgn002091	173.05	93.03	174.053	C7H10O5	[M-H]-	2-Methyl-3-oxoadipic acid*	2-甲基-3-氧代己二酸*	Organic acids	有机酸	Organic acids	有机酸	-	3	10005	9815.57	10265.4	17690.7	3569.57	8031.1	17505	49637.3	52364	13841.6	2679.57	7505	72255.6	46707.9	44592.9	74893.1	112397	115030	2679.57	4863.24	7139.57	37505	12491.6	10706.4	24810.4	50850.5	29239.6	27655.6	15393.2	36946.8	30005	12116.9	2433.24	24979.6	20447.1	25097.7
Latp003004	395.13	233.08	394.126	C19H22O9	[M+H]+	2-Methyl-5-acetonyl-7-hydroxychromone glucoside	2-甲基-5-丙酮基-7-羟基色原酮 葡萄糖苷	Others	其它类	Chromone	色酮类	-	3	31097.2	14223.8	36454.1	44167.8	36651.8	49799.5	12505	4776.32	10337.4	18236.6	28453.2	34178.7	60675.8	49483.7	95005	73592.7	70416.7	74066.7	20005	13179.2	30005	20005	30005	18415.9	17449.4	15005	9744.46	30355.8	55005	27265.8	40289.5	42505	32058.7	11625.7	10508.8	12505
mws0924	145.05	101.06	146.058	C6H10O4	[M-H]-	2-Methylglutaric acid*	2-甲基戊二酸*	Organic acids	有机酸	Organic acids	有机酸	617-62-9	3	48118	51478.5	33527.7	83366.2	110984	193530	70196.5	127114	203850	180396	103288	75470.9	55005	70005	20102.7	41387.7	66076.2	30040.2	50751.7	89248.4	52186	88923.7	62197.8	184896	328039	290990	320935	361089	174483	318662	100795	498809	83144.7	207472	214270	136840
mws0473	131.03	87.05	132.042	C5H8O4	[M-H]-	2-Methylsuccinic acid*	2-甲基丁二酸*	Organic acids	有机酸	Organic acids	有机酸	498-21-5	2	1.06899e+06	884179	876948	1.76081e+06	1.86675e+06	1.65671e+06	2.53103e+06	2.47393e+06	2.45025e+06	4.58077e+06	2.49306e+06	2.94462e+06	240020	236556	228119	660083	617378	705739	1.01807e+07	9.08505e+06	8.89036e+06	1.14779e+07	1.25995e+07	7.30897e+06	8.22168e+06	7.54327e+06	7.45768e+06	9.41379e+06	9.90975e+06	8.65881e+06	1.46964e+07	1.45405e+07	1.33832e+07	1.84331e+07	1.74487e+07	1.79929e+07
MWS1875	143.05	115.05	144.058	C10H8O	[M-H]-	2-Naphthol*	2-萘酚*	Phenolic acids	酚酸类	Phenolic acids	酚酸类	135-19-3	3	106191	77137.1	86328.9	127375	89092.4	133827	132615	213390	169556	83571.1	65799.6	62493.6	145617	165036	114145	115197	168924	122815	64357.5	77640.3	55934.8	47136.9	43714.2	80815	132802	137530	114360	126045	106206	142623	132663	134215	132803	112488	130349	122212
Zbfn004301	475.12	161.02	476.132	C23H24O11	[M-H]-	2-O-(4-carboxylic acid phenethyl)-6-O-caffeoyl glucoside	2-O-(4-羧酸苯乙基)-6-O-咖啡酰葡萄糖苷	Phenolic acids	酚酸类	Phenolic acids	酚酸类	-	2	160316	184691	124758	390005	227816	227695	23529.5	15005	18743.7	25164.6	50005	15866.7	79648.7	240005	205005	270005	124625	135869	7.03992e+06	7.56799e+06	7.86245e+06	6.23236e+06	5.70259e+06	4.4606e+06	45005	20005	8436.75	5005	5628.75	11911.9	39737.8	15005	25005	14094.4	7853.89	20843.4
Wafn002491	385.08	209.03	386.085	C16H18O11	[M-H]-	2-O-Feruloylglucaric Acid	2-O-阿魏酰葡萄糖二酸	Phenolic acids	酚酸类	Phenolic acids	酚酸类	-	2	143179	134659	131493	116719	115269	114176	2.68862e+06	2.51219e+06	2.80897e+06	2.62773e+06	2.67593e+06	2.89305e+06	202411	59490.3	159121	733929	440761	798349	1.29517e+06	993707	1.5879e+06	1.56442e+06	1.15829e+06	1.72767e+06	220451	286270	428769	615719	775975	788845	637400	658711	684393	154012	172096	194233
Hmln000873	331.07	169.01	332.074	C13H16O10	[M-H]-	2-O-Galloyl-D-glucose	2-O-没食子酰-D-葡萄糖	Phenolic acids	酚酸类	Phenolic acids	酚酸类	-	2	2.36461e+06	3.82802e+06	2.09304e+06	1.36652e+06	2.69956e+06	2.51459e+06	857002	1.19322e+06	1.21432e+06	1.07175e+06	914164	849022	1.57477e+07	1.50072e+07	1.37269e+07	1.65648e+07	1.81812e+07	1.65928e+07	1.60272e+06	2.01693e+06	2.13636e+06	1.85436e+06	2.24644e+06	2.20249e+06	548153	278638	485670	1.03919e+06	857470	1.1239e+06	612804	811573	1.19672e+06	506713	260166	509064
Lmyp001747	344.1	164.03	343.09	C14H17NO9	[M+H]+	2-O-Glucosyl-7-hydroxy-1,4(2H)-benzoxazin-3-one (DHBOA glucoside)	2-O-葡萄糖基-7-羟基-1,4(2H)-苯并噁嗪-3-酮 (DHBOA 葡萄糖苷)	Alkaloids	生物碱	Alkaloids	生物碱	28512-70-1	1	9.42576e+06	7.75172e+06	6.09295e+06	7.61468e+06	8.05804e+06	5.58809e+06	1.23539e+06	757169	744369	917845	1.16991e+06	1.3601e+06	3.80583e+06	2.49458e+06	2.64201e+06	4.70021e+06	2.63231e+06	3.3272e+06	459149	919045	920659	337031	283092	443717	84903.6	54155.4	90542.7	53954.4	48033.1	46528.8	64110.4	64682.5	58744.3	37584.4	41181.1	37376.8
Wacn003131	353.05	127	354.059	C15H14O10	[M-H]-	2-O-P-Coumaroylhydroxycitric Acid	2-O-对香豆酰基羟基柠檬酸	Phenolic acids	酚酸类	Phenolic acids	酚酸类	-	2	1.39839e+06	480563	1.59546e+06	211960	919204	909002	1.64859e+07	2.13926e+07	1.70426e+07	761441	460907	344567	7.10938e+06	8.73844e+06	7.58561e+06	4.54828e+06	3.37513e+06	3.82691e+06	934890	937620	838486	5.13364e+06	7.29791e+06	3.95996e+06	727491	763491	817624	362673	348857	558794	165795	880471	192505	110462	113775	176938
Lmyp003387	192.07	146.06	191.058	C10H9NO3	[M+H]+	2-Oxo-3,4-dihydro-1H-quinoline-3-carboxylic acid	2-氧-3,4-二氢-1H-喹啉-3-羧酸	Alkaloids	生物碱	Quinoline alkaloids	喹啉类生物碱	246867-17-4	1	88994.6	205005	79232.2	139540	145452	250005	382505	279193	355005	1.05836e+06	967505	887505	7505	27214.6	13275.6	33205.9	32505	55730.4	13142835	13954775	9.24325e+06	11303450	10832600	5.09907e+06	1.79149e+06	2676525	2.18841e+06	5.65945e+06	5.28382e+06	5.96206e+06	3.1072e+07	3.40079e+07	2.94904e+07	4.0043e+07	4.07282e+07	3.8709e+07
Lmgn002184	173.05	93.03	174.053	C7H10O5	[M-H]-	2-Oxoheptanedionic acid*	2-氧庚二酸*	Organic acids	有机酸	Organic acids	有机酸	17126-90-8	3	10005	9815.57	10265.4	17690.7	3569.57	8031.1	17505	49637.3	52364	13841.6	2679.57	7505	72255.6	46707.9	44592.9	74893.1	112397	115030	2679.57	4863.24	7139.57	37505	12491.6	10706.4	24810.4	50850.5	29239.6	27655.6	15393.2	36946.8	30005	12116.9	2433.24	24979.6	20447.1	25097.7
Wagn012030	653.38	397.14	654.383	C31H58O14	[M-H]-	2-Palmitoyl-Sn-Glycerol 3-O-Diglucoside	2-棕榈酰-Sn-甘油 3-O-二葡萄糖苷	Lipids	脂质	Glycerol ester	甘油酯	-	2	1.52054e+07	1.69398e+07	1.59429e+07	2.11646e+07	1.84967e+07	1.99793e+07	1.78448e+06	1.82625e+06	2.12968e+06	6.7066e+06	7.06578e+06	8.28011e+06	2.5437e+06	2.57732e+06	2.60027e+06	2.16779e+06	1.68924e+06	1.96544e+06	1.58283e+06	1.73075e+06	1.79892e+06	1.33565e+06	1.05873e+06	1.76309e+06	147038	17669.3	19523.6	11452.1	16776.6	27923.5	35729.7	36395.1	70380.3	503532	532518	531047
Lmxp006440	331.28	313.27	330.277	C19H38O4	[M+H]+	2-Palmitoylglycerol*	2-棕榈酸单甘油酯*	Lipids	脂质	Glycerol ester	甘油酯	23470-00-0	1	93441.2	100898	99729	97911.4	95391.7	86529.2	137429	132699	107871	109309	82686.8	101702	89100.4	59383.4	69718	84567.3	49332.2	56252.7	80838.6	99647.4	105514	121720	94968	90216.6	79448.6	16419.8	17503.5	32671.7	48657.4	86814.5	71770.4	88384	96904.5	63238.8	71427.8	85705.4
Lmgp000659	136.08	91.05	135.068	C8H9NO	[M+H]+	2-Phenylacetamide*	2-苯乙酰胺*	Alkaloids	生物碱	Alkaloids	生物碱	103-81-1	2	7.331e+06	5.9636e+06	7.78457e+06	8.41325e+06	8.14066e+06	9.0192e+06	1.45585e+07	1.35486e+07	1.46261e+07	8.33599e+06	7.7421e+06	7.8793e+06	8.44774e+06	8.1464e+06	7.74775e+06	6.48589e+06	6.04122e+06	6.14141e+06	4.62468e+06	5.13972e+06	5.29991e+06	5.0119e+06	5.30256e+06	6.29373e+06	2.12251e+07	2.23822e+07	2.20506e+07	2.27304e+07	2.05837e+07	2.07653e+07	1.39807e+07	1.33988e+07	1.43989e+07	8.16025e+06	7.98966e+06	8.64636e+06
Labn004625	415.16	89.02	416.168	C19H28O10	[M-H]-	2-Phenylethyl beta-primeveroside	2-苯乙基 β-樱草苷	Phenolic acids	酚酸类	Phenolic acids	酚酸类	129932-48-5	2	537656	694173	559951	1.46792e+06	1.25928e+06	1.45124e+06	161779	130801	350005	786502	572932	753803	3.46585e+06	3.05781e+06	2.48464e+06	3.11243e+06	4539345	2.46822e+06	511931	1410005	507347	547626	508204	680461	500054	596158	457791	324996	419931	535547	731290	522229	524051	438947	409722	328143
MWSslk106	122.1	105.07	121.089	C8H11N	[M+H]+	2-Phenylethylamine	2-苯乙胺	Alkaloids	生物碱	Benzylphenylethylamine alkaloids	苄基苯乙胺类生物碱	156-28-5	3	263403	455710	284609	181555	183515	180126	115521	195331	139416	172648	87505	89906.2	9.43389e+06	9.13324e+06	8.81294e+06	1.77461e+06	1.91618e+06	1.55265e+06	1.24087e+06	989841	1.40556e+06	1.48945e+06	1.10031e+06	1.29376e+06	12505	3716.95	5005	40005	9127.64	9733.49	5005	11918	10005	28172.7	22505	10005
Lmbn002072	159.07	97.07	160.074	C7H12O4	[M-H]-	2-Propylsuccinic acid*	2-丙基琥珀酸*	Organic acids	有机酸	Organic acids	有机酸	618-57-5	3	36782.2	67560.8	66211.8	45584.5	33633.8	43310.3	25825.3	14241.6	7755.25	13332.3	10641.1	10914.6	18238.6	21913.8	18778.8	35067.5	46769.6	35893.6	86041.6	57219.5	49369.9	104813	103232	143137	15005	12505	20383	18201.1	3890.38	5432.75	20409.8	25087.8	15650.3	28159.8	27307.8	24882.9
MWS1812	171.17	55.05	170.167	C11H22O	[M+H]+	2-Undecanone	2-十一烷酮	Others	其它类	Ketone compounds	酮类化合物	112-12-9	3	81560.1	82362.1	78373	83394.3	67213.5	52954	24651.4	33414.7	39199.2	144886	199139	175530	34581.6	7386.93	25474.8	21660.4	11778	14169.2	107899	129753	104925	235714	223229	251456	55564.4	66190.3	72723.2	41182.3	57542.6	40418.5	29229.9	25250.2	16259.9	33001.9	21857.1	19555.4
Lcsn002223	387.16	59.01	388.173	C18H28O9	[M-H]-	2-[(1R,2R)-3-oxo-2-[(Z)-5-[3,4,5-trihydroxy-6-(hydroxymethyl)oxan-2-yl]oxypent-2-enyl]cyclopentyl]acetic acid	2-[(1R,2R)-3-oxo-2-[(Z)-5-[3,4,5-trihydroxy-6-(hydroxymethyl)oxan-2-yl]oxypent-2-enyl]cyclopentyl]acetic acid	Lipids	脂质	Free fatty acids	游离脂肪酸	-	1	190830	243984	220585	238431	142685	144924	78757.9	133951	117308	70546.4	74838.2	202769	2.24353e+06	2.20521e+06	2.29533e+06	1.49839e+06	1.88415e+06	1.66321e+06	1.09595e+06	1.15505e+06	1.21444e+06	937505	1.57701e+06	1.36508e+06	17191.8	61519.3	69520.1	110599	44325.4	72107.9	94449.3	105005	41772.3	90696	94449.5	66210.5
Wcfn005424	373.19	59.02	374.194	C18H30O8	[M-H]-	2-[2-[(Z)-pent-2-enyl]-3-[3,4,5-trihydroxy-6-(hydroxymethyl)oxan-2-yl]oxycyclopentyl]acetic acid	2-[2-[(Z)-pent-2-enyl]-3-[3,4,5-trihydroxy-6-(hydroxymethyl)oxan-2-yl]oxycyclopentyl]acetic acid	Others	其它类	Others	其它	-	3	195503	254007	194221	255348	267848	337958	342718	310377	464123	269938	390592	256022	225790	182271	236036	218606	221267	177879	109922	151213	181708	180438	162959	192003	708231	1355005	972551	249948	258482	337879	200486	95894.9	154474	497510	670742	669442
Zbqp000579	156.08	110.07	155.07	C6H9N3O2	[M+H]+	2-amino-3-(1H-pyrazol-1-yl)propanoic acid	L-2-氨基-3-(1-吡唑基)丙酸	Organic acids	有机酸	Organic acids	有机酸	2734-48-7	1	3.09543e+06	2.44733e+06	3.71337e+06	6.06403e+06	4.56908e+06	4.98438e+06	1.36013e+06	917710	1.10341e+06	2.17963e+06	2.1513e+06	2.02026e+06	1.58466e+06	1.54402e+06	1.5918e+06	1.4964e+06	1.69868e+06	1.4911e+06	3.86755e+06	3.94884e+06	2.94016e+06	3.89974e+06	3.11121e+06	4.06617e+06	5.88014e+06	6.87923e+06	8.77878e+06	5.24798e+06	4.98891e+06	4.49291e+06	9.2904e+06	9.60243e+06	1.10887e+07	1.04686e+07	1.06836e+07	1.17723e+07
Zmmp001941	268.1	136.06	267.095	C9H17NO8	[M+H]+	2-amino-4-hydroxy-3-((3,4,5-trihydroxytetrahydro-2H-pyran-2-yl)oxy)butanoic acid	2-氨基-4-羟基-3-((3,4,5-三羟基四氢-2H-吡喃-2-基)氧基)丁酸	Amino acids and derivatives	氨基酸及其衍生物	Amino acids and derivatives	氨基酸及其衍生物	-	1	4.16285e+07	3.91419e+07	4.24416e+07	4.17155e+07	4.74993e+07	4.4629e+07	3.63209e+07	4.06265e+07	4.53508e+07	4.18902e+07	3.46175e+07	3.63011e+07	1.59581e+07	2.90341e+07	3.32327e+07	2.30827e+07	3.77766e+07	4.56966e+07	31518453	1.45726e+07	2.50031e+07	3.3072e+07	3.05124e+07	1.32049e+07	1.25106e+07	3.45708e+07	3.52805e+07	2.87431e+07	2.80327e+07	2.61973e+07	5.06614e+07	4.18577e+07	4.19277e+07	2.39168e+07	2.6113e+07	2.05345e+07
Walp008255	390.36	328.32	389.351	C22H47NO4	[M+H]+	2-aminodocoSane-1,5,7,21-tetraol	2-氨基二十二烷-1,5,7,21-四醇	Lipids	脂质	Sphingolipids	鞘脂	-	1	76958.5	74958.1	94507.4	72753.6	79941.4	72078	85936	73356.7	96322.3	90905.9	80057.2	85618.3	66841.7	79503	56610.5	68264.2	77301	85183.2	79429.2	70887.7	63283.6	81420.6	75370.1	85678.8	63966.9	69761.7	65659	69312.1	67303.8	62731.1	62438.3	66368.9	64983.1	67584.2	68967.5	54345.4
Walp007192	406.35	300.29	405.345	C22H47NO5	[M+H]+	2-aminodocoSane-1,6,19,20,21-pentaol	2-氨基二十二烷-1,6,19,20,21-戊醇	Lipids	脂质	Sphingolipids	鞘脂	-	1	132136	159085	106885	211967	170568	191247	130745	200205	204433	255356	158606	158839	88516.5	186574	76503.9	93227.5	82126.6	135382	86062.9	85955.2	119718	108894	123176	164346	98703.6	145810	106168	140877	143243	142963	139451	165280	145996	120369	200818	121709
Jmgn005927	287.06	125.03	288.063	C15H12O6	[M-H]-	2-hydroxynaringenin	2-羟基柚皮素	Flavonoids	黄酮	Flavanones	二氢黄酮	-	3	209257	52379.2	119489	71592.6	80813.5	82871.1	21228.2	21433.9	31267	6486.02	6142.15	7145	1536.24	7145	3221.61	3232.58	1953.65	8783.67	19411.3	20805	23562	23068.2	10614.1	13882.1	4112.21	1394.51	2433.04	917.524	2310.32	1467.18	1390.47	905.322	1467.18	1393.79	931.463	8773.83
Lmhp011388	353.27	261.22	352.261	C21H36O4	[M+H]+	2-α-Linolenoyl-glycerol*	2-α-亚麻酸甘油酯*	Lipids	脂质	Glycerol ester	甘油酯	55268-58-1	1	1.70699e+06	1.97345e+06	1.8475e+06	1.73835e+06	1.57469e+06	1.78205e+06	4.81363e+06	5.75622e+06	5.89893e+06	2.23159e+06	2.0124e+06	2.32084e+06	2.16425e+06	1.84116e+06	1.66676e+06	1.15657e+06	1.19347e+06	1.23516e+06	8.15535e+06	8.4488e+06	5.53987e+06	4.64522e+06	3.8744e+06	5.2765e+06	1.08136e+06	492453	706657	1.76746e+06	2.24726e+06	2.95398e+06	3.16593e+06	2.60996e+06	2.70699e+06	453960	509645	398181
Lmhp008513	677.37	261.22	676.367	C33H56O14	[M+H]+	2-α-Linolenoyl-glycerol-1,3-di-O-glucoside	2-α-亚麻酸甘油酯-1,3-二-O-葡萄糖苷	Lipids	脂质	Glycerol ester	甘油酯	-	1	97018.5	127569	99040.9	114878	126722	118345	43859.6	48303.7	24280.2	46924.4	30641.7	33650.6	488182	542406	461800	338606	449016	371301	301918	375556	451322	155994	281263	311473	167909	77320.8	68302.3	103502	114848	188093	138704	104423	194566	5094.49	15262.6	8064.44
Lmhp009526	515.32	261.22	514.314	C27H46O9	[M+H]+	2-α-Linolenoyl-glycerol-1-O-glucoside*	2-α-亚麻酸甘油酯-1-O-葡萄糖苷*	Lipids	脂质	Glycerol ester	甘油酯	-	1	18584	27288.2	26755.3	35294.1	39038	34408.5	5758.3	8823.11	7510.52	3433.42	4641.55	5181.85	132315	125873	108082	117533	113105	115966	83136.4	64137.1	71137.9	35901.1	29652.5	25830.2	24160.8	5812.51	7239.68	8108.21	10139.1	15473.5	13833.8	14778.9	17821.6	15003.3	21730	14850.9
Lakn001671	329.09	123.05	330.095	C14H18O9	[M-H]-	2-β-D-Glucopyranosyloxy-5-hydroxy-phenylacetic acid	2-β-D-吡喃葡萄糖氧基-5-羟基苯乙酸	Phenolic acids	酚酸类	Phenolic acids	酚酸类	-	2	298293	248925	262699	296791	219284	246672	40873.4	9953.8	38756.9	42514.3	86734.1	69567.5	391026	341566	339474	482713	495720	436190	175289	166336	220340	252843	240320	265779	291670	317111	284227	209599	198367	171657	227827	219243	246745	252868	228067	191815
Lakn003294	343.1	181.05	344.111	C15H20O9	[M-H]-	2-β-D-Glucopyranosyloxy-5-hydroxyphenylacetic acidmethylester*	2-β-D-吡喃葡萄糖氧基-5-羟基苯乙酸甲酯*	Phenolic acids	酚酸类	Phenolic acids	酚酸类	-	1	3.26516e+06	1.77709e+06	2.93446e+06	2.8129e+06	3.66446e+06	4.48654e+06	2.28972e+06	2.54518e+06	2.44292e+06	3.11334e+06	3.86134e+06	4.30701e+06	1.43128e+06	1.49371e+06	1.46123e+06	2.02483e+06	1.81897e+06	1.4069e+06	1.35347e+06	1.38948e+06	1.56975e+06	972607	859005	1.26787e+06	1.86098e+06	2.19407e+06	2.75977e+06	3.12338e+06	2.0036e+06	2.2363e+06	2.88774e+06	2.94473e+06	2.92525e+06	2.62859e+06	2.18039e+06	1.31369e+06
pmn001700	455.35	455.35	456.36	C30H48O3	[M-H]-	24,30-Dihydroxy-12(13)-ene-lupeol*	24,30-二羟基-12(13)烯-羽扇豆醇*	Terpenoids	萜类	Triterpene	三萜	-	3	501644	1.37231e+06	982737	1.92938e+06	2.09465e+06	2.97945e+06	12173.6	37657.9	5712.65	98642.7	22003.8	62415.2	7039.55	9020.27	99597.2	3399	7538.27	87451.4	71171.6	22764.7	35945	412509	439814	347198	119013	150480	149806	313344	346066	47869.2	19182.4	23118.3	21409	42057.2	12987.5	29159.3
Zmyn005384	299.26	253.26	300.266	C18H36O3	[M-H]-	2R-Hydroxyoctadecanoic Acid*	2R-羟基十八烷酸*	Lipids	脂质	Free fatty acids	游离脂肪酸	26633-48-7	1	852108	881064	948645	994932	931826	1.19982e+06	126364	135039	52188	922897	1.66405e+06	1.23583e+06	222143	184244	182191	271972	267943	221307	3.31409e+06	3.78121e+06	2.42521e+06	3.69751e+06	4.28645e+06	4.35838e+06	294601	149478	167203	162757	152548	143532	467715	476601	528072	1.39143e+06	1.1474e+06	1.30502e+06
Zmyn004732	293.21	185.12	294.219	C18H30O3	[M-H]-	2R-hydroxy-9Z,12Z,15Z-octadecatrienoic acid	2R-羟基-9Z,12Z,15Z-十八碳三烯酸	Lipids	脂质	Free fatty acids	游离脂肪酸	-	1	1.28506e+06	1.3495e+06	1.48437e+06	962458	957701	876866	257881	221853	251184	453884	490272	670754	17850.2	17950.1	24355.7	29155.4	35510.2	23091.1	402185	803921	887888	583882	527276	771889	244419	335200	361899	132289	281820	169524	102591	77662.3	98832	15689.2	17048.6	16459.9
Lmgn013947	471.35	471.35	472.355	C30H48O4	[M-H]-	2α,3α-Dihydroxyolean-12-en-28-oic acid	2α,3α-二羟基齐墩果-12-烯-28-酸	Terpenoids	萜类	Triterpene	三萜	26563-68-8	2	155298	188328	151351	252061	228639	245854	98125.3	67181.8	96556.3	54721.7	59364.5	50726.4	66076.5	66015.1	70391.5	75051.8	88376.4	27748.4	36304.7	45466.4	28618.9	58715.9	85766.1	98890.2	186152	254845	223533	321737	334406	347816	76919.2	73482.8	69971.4	26478.4	23677.2	20979.1
Lajp006634	593.15	345.1	592.143	C27H28O15	[M+H]+	3',5'-dihydroxy-5,7,4'-trimethoxyflavone malonyl glucoside	3',5'-二羟基-5,7,4'-三甲氧基黄酮丙二酰葡萄糖苷	Flavonoids	黄酮	Flavones	黄酮	-	2	51854.4	40586.6	45734.8	41768.3	41347.2	39065.6	24438.4	25789	21680.4	25918.8	50043.9	44132.6	39864.4	21229.8	24565.1	72123.4	97008.3	89402.9	40771.8	33479.3	42172.6	36042.9	27109.7	39256.2	20520.9	13211.5	15979.1	52294.9	34974.8	46965.7	32797.5	51224.8	58389.5	36302.4	775.965	895.403
Lmsp004301	451.12	289.07	450.116	C21H22O11	[M+H]+	3',5,5',7-Tetrahydroxyflavanone-7-O-glucoside*	3',5,5',7-四羟基黄烷酮-7-O-β-D-葡萄糖苷*	Flavonoids	黄酮	Flavanones	二氢黄酮	-	2	25831.8	20005	10005	12850.1	9031.66	25005	137505	205005	120005	37505	65005	42505	502505	730005	474104	695005	985005	322505	200005	165005	201167	198588	203410	184404	7477.98	17505	18058.2	20411.7	17988.1	29663.7	17505	7505	15089.3	5143.14	10660.9	7505
Lmlp001118	448.2	286.15	447.189	C23H29NO8	[M+H]+	3'-Glucosyl-6,7-dihydroxy-N-methyl-benzyltetrahydroisoquinoline	3'-葡萄糖基-6,7-二羟基-N-甲基-苄基四氢异喹啉	Alkaloids	生物碱	Isoquinoline alkaloids	异喹啉类生物碱	-	3	436359	377268	371659	199795	184850	254191	9147.44	7733.66	5557.12	8861.44	12803.5	3742.99	47826	10005	13922.2	68754.3	99937.8	85980.4	32447.9	34820.4	52121.2	89804.1	62058.1	42819.1	18145.9	6329.33	6275.57	49606.3	51165.9	40823.7	98026.1	51481.2	83783.5	140363	134606	113867
mws4113	353.14	295.06	354.147	C21H22O5	[M-H]-	3'-Hydroxy-4'-O-methylglabridin	3'-羟基-4'-邻甲基甘草黄酮	Flavonoids	黄酮	Other Flavonoids	其它类黄酮	175554-11-7	2	70588.6	75074.9	70414.8	61456.8	66908.6	61607.5	26300.2	28754.7	30357.4	68492.4	73230.7	70494.9	16349.5	14755.7	15784.7	49657.9	36684.9	33777.2	16462.1	23313	13858.7	51863.4	55395.3	44662.5	24757.4	30156.8	26604.8	18749.9	28828.6	18978.3	15700.4	9378.77	12343.7	3996.91	5530.83	4336.15
Wabn003563	385.11	179.07	386.121	C17H22O10	[M-H]-	3'-O-Beta-D-Glucopyranosyl plumbagic acid	3'-O-葡萄糖基白花丹酸	Phenolic acids	酚酸类	Phenolic acids	酚酸类	-	3	76755.9	76755.9	109885	211565	229605	258305	305376	352190	338665	428175	239735	285278	2.20459e+06	2.10987e+06	2.15722e+06	2.04103e+06	1.93387e+06	2.25319e+06	193459	144325	250230	335584	286630	333970	377090	337013	422176	557605	502815	532842	806707	678758	723245	519065	547541	540264
Saln005362	519.15	307.08	520.158	C25H28O12	[M-H]-	3'-O-Caffeoyl sweroside	3'-O-咖啡酰獐牙菜苷	Terpenoids	萜类	Monoterpenoids	倍萜	-	2	5838.89	5442.63	11636.3	5005	4538.63	7785.91	58751.9	38267.2	59654.9	67608.5	21497.2	93761.4	845511	486333	542132	1.04036e+06	766574	751039	292598	218423	562079	392065	366058	469043	7562.79	16863	35005	22981.2	52802.3	1872.74	8473.39	17555.5	16795.7	10614.4	7403.4	5005
Wayn004109	477.07	315.01	478.075	C21H18O13	[M-H]-	3'-O-Methylellagic acid 4-O-beta-D-glucoside	3'-O-甲基鞣花酸 4-O-β-D-葡萄糖苷	Tannins	鞣质	Tannin	鞣质	-	3	853995	839106	750119	856174	983014	1.01155e+06	407325	633147	532732	126904	427684	562594	536908	523167	564990	826024	937973	868042	163635	170988	268629	260258	150316	205935	23247.2	19156.3	25384.2	61602.4	87211.3	292505	253236	360005	328242	330005	109545	245005
Zbsp003857	479.12	317.06	478.111	C22H22O12	[M+H]+	3'-O-Methyltricetin-5-O-glucoside*	3'-O-甲基五羟黄酮-5-O-葡萄糖苷*	Flavonoids	黄酮	Flavones	黄酮	-	1	25005	57505	30005	33713.6	97505	50005	61424.6	44564	15005	11729.7	32916.6	25788.7	1.00671e+07	1.08256e+07	1.09388e+07	1.47903e+07	1.27941e+07	1.39125e+07	2.98095e+07	1.99709e+07	2.39956e+07	1.52089e+07	26280010	2.77137e+07	87505	35005	17505	13517	10971.6	11437.7	23444.7	15005	7505	13170.6	32505	10138.5
Zbsp004450	479.12	317.07	478.111	C22H22O12	[M+H]+	3'-O-Methyltricetin-7-O-glucoside*	3'-O-甲基五羟黄酮-7-O-葡萄糖苷*	Flavonoids	黄酮	Flavones	黄酮	-	1	82505	193846	232505	130403	50005	208815	360005	685005	387505	990005	802505	460005	1455005	1567505	1562505	4367500	3379790	3224910	12460395	18559095	14808455	8.12811e+06	13896010	7.46532e+06	32505	22505	10133.1	12635.1	10005	7505	67505	39540.4	19136.4	12637.6	25205	15005
ZbYn010300	639.36	255.23	580.346	C28H52O12	[M+CH3COOH-H]-	3'-Palmitoyl sucrose	3'-棕榈油酰基蔗糖	Lipids	脂质	Free fatty acids	游离脂肪酸	-	1	5503.3	7683.43	2377.51	11064.7	5782.28	4740.04	2373.59	3673.77	3078.24	5118.66	8081.48	4364.69	5035.87	5633.28	6848.9	7964.81	5132.52	8669.94	443173	480137	385591	1.00933e+06	922621	1.01501e+06	28365.9	13357.9	15341.7	11703.6	9889.55	8517.43	19865.1	8398.57	12904.2	36214.8	37605.8	46707.9
ZbYn009262	661.35	277.22	602.33	C30H50O12	[M+CH3COOH-H]-	3'-linoleoyl sucrose	3'-亚油酰蔗糖	Lipids	脂质	Free fatty acids	游离脂肪酸	-	1	62739.1	68949.3	59583.3	1500.94	1822.48	2507.61	1375.23	1736.53	2059.96	2645.63	1286.68	2023.42	22583.8	21075.5	24037.2	22377.4	21829.5	22283.5	170495	237544	117825	575292	573719	519598	20063	10824.8	7638.27	5712.18	5138.46	4984.88	8984.75	4752.97	5245.53	1799.88	3079.06	765
Zblp004717	625.17	317.07	624.169	C28H32O16	[M+H]+	3'-methoxyquercetin-3-O-L-rhamnosyl(1→2)-glucopyranoside*	3'-甲氧基-槲皮素-3-O-α-L-鼠李糖基(1→2)-β-D-葡萄糖吡喃苷*	Flavonoids	黄酮	Flavonols	黄酮醇	-	1	554513	1052505	496473	277259	555005	450005	4648815	5103300	4949015	3.76769e+06	11191060	4.24119e+06	7.54846e+06	11960545	9.48391e+06	17298110	1.83612e+07	1.76462e+07	2.08464e+07	2.63456e+07	2.74516e+07	2.7405e+07	2.04957e+07	3.13578e+07	87359.1	19132.7	47505	16463.1	24009.3	16423.3	224087	266780	240640	84827.1	106349	82295.1
Zbfn006668	831.24	789.22	832.243	C39H44O20	[M-H]-	3'-p-Coumaroyl-4'-feruloyl-3,4,5,6-tetra-acetyl-sucrose	3'-对香豆酰-4'-阿魏酰-3,4,5,6--四-乙酰基-蔗糖	Phenolic acids	酚酸类	Phenolic acids	酚酸类	-	2	15308.1	18169.6	16278.3	14877.9	13922.7	14445	78865.4	44293.7	70426.2	44285.6	46332.7	40300.1	2613.59	3349.06	2497.47	5414.23	3709.97	4864.95	6.07175e+06	6.41771e+06	5.86154e+06	6.5501e+06	7.6773e+06	5.11297e+06	5295.02	2991.98	2271.06	23933	24580.1	24912.1	21123.2	22739.4	18472.2	1304.7	2831.5	859.117
Zbfn002169	487.15	145.03	488.153	C21H28O13	[M-H]-	3'-p-Coumaroyl-sucrose	3'-对香豆酰-蔗糖	Phenolic acids	酚酸类	Phenolic acids	酚酸类	-	3	90174.5	83079.7	74105.1	59369.7	104492	102578	55217.5	83027.7	367097	109213	406520	517246	28812	28623.2	31745.3	59423.4	51924.7	59335.4	65411.7	55531.1	88488.4	72233.1	46005.3	89173.3	978861	912594	777509	900559	978461	837260	1.55146e+06	1.55464e+06	1.27798e+06	2.14385e+06	2.00143e+06	2.45815e+06
Lmdn006811	455.35	455.35	456.36	C30H48O3	[M-H]-	3,24-Dihydroxyolean-12-en-22-one (Soyasapogenol E)*	3,24-二羟基齐墩果-12-烯-22-酮 (大豆皂醇 E)*	Terpenoids	萜类	Triterpene	三萜	6750-59-0	3	29457.1	82293.3	77257.7	144118	112784	157643	50410.7	25710	19546.4	19403.9	16352.2	26439.1	53171.4	52374.8	122823	42021.4	50090	59709.7	63870.6	95177.4	76892.1	102682	51108.9	126825	32126.1	55162.2	64205.7	43538.1	53607.9	51590.4	16791.3	22049.2	20725.9	38902	19685.3	10652.6
Lmsp008443	333.1	167.03	332.09	C17H16O7	[M+H]+	3,3',5-Trihydroxy-4',7-dimethoxyflavanone	3,3',5-三羟基-4',7-二甲氧基黄烷酮	Flavonoids	黄酮	Flavanones	二氢黄酮	-	3	217618	161397	215079	145806	191872	175564	184824	187638	179515	412841	536776	518216	63509.9	63146.7	50792.7	92406.5	145070	94353.7	292980	255826	283196	191441	194917	205978	1414.04	2713.84	1421.3	3216.89	1977.84	3105.45	8445.17	12568.7	3670.26	538.62	2262.38	1414.04
Wdbn005328	417.16	181.05	418.163	C22H26O8	[M+H]+	3,3'-Bis(3,4-dihydro-4-hydroxy-6,8-dimethoxy-2H-1-benzopyran)	3,3'-双(3,4-二氢-4-羟基-6,8-二甲氧基-2H-1-苯并吡喃)	Others	其它类	Others	其它	-	3	38118.4	48282.4	34450.6	190005	44894.4	66621.8	8775.26	5932.39	2545.89	42505	60005	42505	20423.6	16094.4	14429.6	34730.4	52505	75005	22505	17505	32505	11861.4	11344.1	18648.4	16144.5	12873.8	12944	34392.3	29339.1	24757.5	25126.5	27669.6	32704.3	21376.5	24931.4	21670.9
Wayn005368	491.08	329.03	492.09	C22H20O13	[M-H]-	3,3'-Di-O-Methylellagic acid 4'-glucoside	3,3'-二-O-甲基鞣花酸 4'-葡糖苷	Tannins	鞣质	Tannin	鞣质	51803-68-0	2	82275.3	67228.9	61479.3	25202.9	25253.7	81619.7	873128	721648	1.02925e+06	742702	726967	557048	1.14052e+06	1.29113e+06	1.26653e+06	3.78132e+06	4.25542e+06	4.63754e+06	160112	151578	214323	182265	111314	264057	33279.8	12114.2	22502.2	27100.6	20656	25241.6	130307	127531	103932	16574.4	15490	9957.37
Zbbn008607	653.34	341.11	594.325	C28H50O13	[M+CH3COOH-H]-	3,3'-Di-Octanoyl sucrose	3,3'-二-辛酰基蔗糖	Others	其它类	Saccharides	糖类	-	2	72998.2	53564.4	52984.4	60297.9	27118.1	54756.7	24362	20336.4	25969.8	41178.8	35595.8	39629.9	18232.2	15913.9	19404.1	28824.1	32478.9	20273.6	37949.2	38580.4	35205.5	145009	97111.5	156630	49673.7	72769.2	74836.2	10512.9	27457.1	15408	10722.1	9036.91	7975.85	13449.1	5693.14	10837.6
Cmsp002787	227.09	181.05	226.084	C11H14O5	[M+H]+	3,4'-Dihydroxy-3',5'-dimethoxypropiophenone	3,4'-二羟基-3',5'-二甲氧基苯乙酮	Others	其它类	Ketone compounds	酮类化合物	136196-47-9	1	6.98704e+06	7.14108e+06	6.45532e+06	9.43204e+06	7.34273e+06	8.40787e+06	1.28336e+06	1.65947e+06	1.42663e+06	2.82294e+06	4.81931e+06	4.48112e+06	8.14797e+06	7.62555e+06	8.11166e+06	4.341e+06	5.73137e+06	3.39213e+06	715766	631328	450976	226071	272253	347505	310601	208492	226018	285005	229729	252796	322505	137131	153197	45385.6	32268.6	49546.4
Wdtp003384	387.13	225.08	386.121	C17H22O10	[M+H]+	3,4,5,6-tetrahydroxy-6-[4-(2-methylpropanoyloxymethyl)phenoxy]oxane-2-carboxylic acid	3,4,5,6-四羟基-6-[4-(2-甲基丙酰氧基甲基)苯氧基]恶烷-2-羧酸	Phenolic acids	酚酸类	Phenolic acids	酚酸类	-	3	65005	95005	95005	78291.4	48661.6	102184	26297.9	56490.2	34518.8	39344.9	33362.5	36496.7	158477	109187	115673	103806	137325	132969	35005	12709.6	37076.6	30138.6	22025.6	25005	46269.7	87505	63642.3	87505	72505	57163.1	80005	105005	60531.7	22016.1	21980.4	43570.9
Lakn002368	313.09	107.05	314.1	C14H18O8	[M-H]-	3,4,5-Trihydroxy-6-(hydroxymethyl)oxan-2-yl2-hydroxy-5-methylbenzoate	3,4,5-Trihydroxy-6-(hydroxymethyl)oxan-2-yl2-hydroxy-5-methylbenzoate	Phenolic acids	酚酸类	Phenolic acids	酚酸类	-	3	229698	149389	305257	380514	300378	300471	39023	43359.3	25894.1	75268.6	125842	136063	102899	227354	217473	347297	379301	456057	1.99002e+07	1.83781e+07	2.08404e+07	3.49305e+07	4.16412e+07	2.97764e+07	89690.2	68764.2	58645.4	221211	138157	109488	781884	827245	1.03739e+06	2.57475e+06	2.00496e+06	1.42847e+06
Wdtp003420	357.12	177.05	356.111	C16H20O9	[M+H]+	3,4,5-Trihydroxy-6-[[3-(4-methoxyphenyl)oxiran-2-yl]methoxy]oxane-2-carboxylic acid	3,4,5-三羟基-6-[[3-(4-甲氧基苯基)氧杂-2-基]甲氧基]氧杂-2-羧酸	Phenolic acids	酚酸类	Phenolic acids	酚酸类	-	3	107505	192505	147505	33499.6	62505	135005	803192	912903	1.31135e+06	329161	497216	243290	128406	92505	112505	242977	254547	167561	122622	203910	205908	156202	213797	252233	2.92115e+06	2.96151e+06	2.63199e+06	3.31505e+06	3.07996e+06	3.18204e+06	1.20213e+06	1.02742e+06	1.23337e+06	250191	500298	389240
Wdtp001948	355.1	192.04	354.095	C16H18O9	[M+H]+	3,4,5-trihydroxy-5-[4-(prop-2-enoyloxymethyl)phenoxy]oxane-2-carboxylic acid	3,4,5-三羟基-5-[4-(丙-2-烯氧基甲基)苯氧基]氧杂-2-羧酸	Phenolic acids	酚酸类	Phenolic acids	酚酸类	-	3	172717	194849	215844	183481	166268	183291	41409	27604.7	33153.8	100494	84925.7	78337.3	28312.3	34441.6	16985.7	19983	32845.3	38918.2	17689	13332	26195.5	18346.8	19692.4	14063	5665.66	9908.33	15797.7	12764.3	6707.98	10228.7	24066.3	20708.8	20775.5	22651	39464.5	22958.5
Wdtp010604	383.2	267.12	382.199	C20H30O7	[M+H]+	3,4,5-trihydroxy-6-(4-octylphenoxy)oxane-2-carboxylic acid	3,4,5-三羟基-6-(4-辛基苯氧基)氧烷-2-羧酸	Phenolic acids	酚酸类	Phenolic acids	酚酸类	-	2	12885.7	16115.6	13151.8	13381.2	12197.4	12542	13335.8	9863.38	12803.6	10646.1	11549.7	11952.5	21172.7	19794.4	17722.8	16619.7	14452.5	17180.3	10059	12692.5	7846.14	13309.7	12098.6	9171.47	10304.8	14893.5	10245.4	8031.05	10306.9	10662	11535.5	9633.82	12330	9704.46	12112.3	9525.28
Wdtp003528	369.12	207.07	368.111	C17H20O9	[M+H]+	3,4,5-trihydroxy-6-[4-[[(2R)-5-oxooxolan-2-yl]methyl]phenoxy]oxane-2-carboxylic acid	3,4,5-三羟基-6-[4-[[[(2R)-5-氧代氧代烷-2-基]甲基]苯氧基]氧代-2-羧酸	Phenolic acids	酚酸类	Phenolic acids	酚酸类	-	2	67272.4	58451	57696.2	54867.7	47792.7	47231.2	79435.6	91872.6	120016	130149	110231	100005	1.951e+06	2.70546e+06	2.31364e+06	3008375	1.99082e+06	3550370	134799	105005	113832	109233	152196	88278.6	221615	87505	115855	218134	92950.2	268025	184805	134333	140123	155447	107505	142439
Yaap003029	227.09	167.07	226.084	C11H14O5	[M+H]+	3,4,5-trimethoxyphenyl acetate	3,4,5-trimethoxyphenyl acetate	Others	其它类	Others	其它	17742-46-0	3	1.51176e+06	1.61142e+06	1.61038e+06	1.80058e+06	1.62675e+06	1.62383e+06	141599	242432	121875	134417	274004	272898	277710	306248	299555	558331	583217	546585	154119	216330	226171	206670	149745	198677	37022.2	37804.1	34647.2	43272.1	78510.6	34813.1	13906	90129.1	109989	98665.4	87032.6	131049
Hmdn006855	455.35	455.35	456.36	C30H48O3	[M-H]-	3,4-Cycloopen-cycloaltin-4(29),25-diene-24(R)-hydroxy-3-carboxylic acid	3,4-开环-环阿尔廷-4(29),25-二烯-24(R)-羟基-3-羧酸	Terpenoids	萜类	Triterpene	三萜	-	3	10970.5	21224.5	17407.8	14501.3	17161.7	16218.2	6113.52	7986.47	5889.31	5029.21	5428.67	4399.11	18358.1	15643.6	15091.9	35455.4	52996.4	59519.4	36282.3	40099.2	19674.6	23420.6	30283.5	25528.4	18347.5	10400.2	7055.34	6425.76	7736.35	6278.49	3622.51	8948.17	9640.39	7868.67	4590.12	6794.98
Hmdn006685	455.35	455.35	456.36	C30H48O3	[M-H]-	3,4-Cycloopen-cycloaltin-4(29),25-diene-24(S)-hydroxy-3-carboxylic acid*	3,4-开环-环阿尔廷-4(29),25-二烯-24(S)-羟基-3-羧酸*	Terpenoids	萜类	Triterpene	三萜	-	3	86872.3	107535	89323.2	146154	122854	146361	10831.6	18979.4	16408.7	10757.5	10348.3	15110	18511.3	29906.4	22734.2	24278.6	34457.8	14343.1	4888.24	23575.8	35537	57280.8	37204.3	41911.3	2845.6	12414.6	26255.1	16803.4	10463.4	8554.8	16737.5	19393.5	17327.8	74414.4	154760	176460
MWStz043	531.15	163.04	530.142	C26H26O12	[M+H]+	3,4-Di-O-caffeoylquinic acid methyl ester	3,4-O-二咖啡酰基奎宁酸甲酯	Phenolic acids	酚酸类	Phenolic acids	酚酸类	114637-83-1	3	8323.33	7505	6920.66	6827.52	9387.32	3567.85	2.02629e+06	3.0385e+06	2.23251e+06	107657	27475.8	27029.5	43451	55829.2	87300.1	44443.9	148214	114261	207166	162464	219954	188731	161670	116975	4.34467e+06	2.76754e+06	2.92116e+06	1.23153e+06	1.36847e+06	1.46735e+06	725111	575044	464543	111320	89716.8	59943.3
pme2598	167.03	123.05	168.042	C8H8O4	[M-H]-	3,4-Dihydroxybenzeneacetic acid*	3,4-二羟基苯乙酸*	Phenolic acids	酚酸类	Phenolic acids	酚酸类	102-32-9	3	369627	405324	114802	107325	296286	39599.4	174995	129665	136084	121780	109566	164732	720546	638737	575436	517542	495990	543098	130471	127613	172371	156546	133931	137806	195163	159343	159632	165324	201973	192358	417213	357406	372874	433139	387285	265117
mws0183	153.02	109.03	154.027	C7H6O4	[M-H]-	3,4-Dihydroxybenzoic acid (Protocatechuic acid)*	3,4-二羟基苯甲酸; 原儿茶酸*	Phenolic acids	酚酸类	Phenolic acids	酚酸类	99-50-3	1	141058	163896	94215	1.18981e+06	1.66863e+06	1.1838e+06	75584.4	110675	70704.7	74509.5	14918.7	38571.4	237077	181168	256635	485325	558168	236766	285807	335643	281811	1.3709e+06	1.51662e+06	1.32945e+06	173848	142196	55177.6	211190	167180	226681	129824	174507	196399	70473.4	38075.1	18594.7
MWStz104	182.08	124.05	181.074	C9H11NO3	[M+H]+	3,4-Dimethoxybenzamide	3,4-二甲氧基苯甲酰胺	Alkaloids	生物碱	Phenolamine	酚胺	1521-41-1	3	16465.3	10976.6	22505	17505	17505	15005	11834.7	23434.7	25005	3522.19	20005	14640.5	555770	1285005	511042	146567	215005	265005	5894.56	29135.9	2369.73	8285.73	4734.73	7505	18818	25073.6	25078.2	5005	2345.01	5860.77	2370.73	15815.1	5005	39539.1	5544.15	8208.69
Zahp007439	177.05	149.02	176.047	C10H8O3	[M+H]+	3,4-Methylenedioxycinnamaldehyde	3,4-亚甲基二氧肉桂醛	Others	其它类	Aldehyde compounds	醛类化合物	58095-77-5	3	144685	130539	121585	181538	178919	160733	144316	147926	136392	99337.2	91953.8	103744	172827	188372	180427	219622	234150	164760	128612	138608	126458	142899	141001	130505	138912	130348	118910	110827	114153	108359	101728	111573	133414	101335	72782.4	79210.6
Lmjp003731	531.15	177.06	530.142	C26H26O12	[M+H]+	3,4-O-Dicaffeoylquinic Acid Methyl Ester*	3,4-O-双咖啡酰奎宁酸甲酯*	Phenolic acids	酚酸类	Phenolic acids	酚酸类	-	3	28146.3	25036.7	30005	17487.5	20030.7	13373	1.1957e+07	1.28433e+07	1.2547e+07	663218	195512	227505	316618	337065	240576	355005	124175	335005	870596	722367	3912920	833285	1.07089e+06	2185005	2.40548e+07	2.05064e+07	1.91347e+07	7.18422e+06	9.51162e+06	7.76469e+06	3.27808e+06	4.61374e+06	4.71827e+06	580066	556618	497006
Hmdn006566	455.35	455.35	456.36	C30H48O3	[M-H]-	3,4-Open loop-lupine-4(23),20(29)-diene-24-hydroxy-3-carboxylic acid*	3,4-开环-羽扇豆-4(23),20(29)-二烯-24-羟基-3-羧酸*	Terpenoids	萜类	Triterpene	三萜	-	3	86872.3	107535	89323.2	146154	122854	146361	10831.6	18979.4	16408.7	10757.5	10348.3	15110	18511.3	29906.4	22734.2	24278.6	34457.8	14343.1	4888.24	23575.8	35537	57280.8	37204.3	41911.3	2845.6	12414.6	26255.1	16803.4	10463.4	8554.8	16737.5	19393.5	17327.8	74414.4	154760	176460
Laln002027	431.12	137.02	432.127	C18H24O12	[M-H]-	3,4-dihydroxybenzaldehyde-xylose-glucoside*	3,4-二羟基苯甲醛-木糖-葡萄糖苷*	Phenolic acids	酚酸类	Phenolic acids	酚酸类	-	1	2.19862e+06	1.96693e+06	2.10206e+06	2.6817e+06	2.62298e+06	2.85328e+06	4.84502e+06	5.75546e+06	3.83359e+06	1.98777e+06	2.06146e+06	2.26158e+06	371300	408226	430317	381370	503341	459084	2.55173e+06	2.85799e+06	1.96311e+06	2.37545e+06	2.62619e+06	2.13296e+06	1.58644e+07	1.51415e+07	1.08693e+07	7.03512e+06	7.51813e+06	7.08038e+06	6.74991e+06	5.48769e+06	7.03311e+06	3.1788e+06	4.03076e+06	3.31701e+06
Jmwn002752	653.21	339.07	654.216	C30H38O16	[M-H]-	3,4-dihydroxyphenethoxy-8-O-β-D-[6-O-(4-O-β-D-glucopyranosyl)-feruloyl]glucopyranoside	3,4-二羟基苯乙氧基-8-O-β-D-[6-O-(4-O-β-D-吡喃葡萄糖基)-阿魏酰基]吡喃葡萄糖苷	Phenolic acids	酚酸类	Phenolic acids	酚酸类	-	3	5654.51	4888.1	5868.02	3796.17	8799.69	10561.7	22106.8	20531.2	26079.8	16172.1	2505	12505	3531.63	5005	2505	15234.9	8619.59	11212.4	369301	535948	383659	606764	960006	527396	18754.9	15723.1	18339.5	1795.45	2505	5005	16016.6	19076	8215.69	45849.4	32034.5	42651.2
Jmzn006005	177.06	117.04	178.063	C10H10O3	[M-H]-	3,4-methylenedioxy cinnamyl alcohol	3,4-亚甲二氧基肉桂醇	Others	其它类	Alcohol compounds	醇类化合物	58095-76-4	1	33188325	4.31376e+07	3.79985e+07	3.32674e+07	2.88634e+07	2.84307e+07	296956	297926	306572	374401	190970	289752	94182.3	112311	91375.2	166384	155257	149573	237820	204318	242960	138109	176806	160211	387309	238146	273630	89915	138624	114578	66811	55917.3	73148.2	115391	110090	142027
Lmjp004941	301.07	286.05	300.063	C16H12O6	[M+H]+	3,5,4'-Trihydroxy-7-methoxyflavone (Rhamnocitrin)*	鼠李柠檬素*	Flavonoids	黄酮	Flavonols	黄酮醇	569-92-6	3	362204	243997	260657	131086	105036	110523	1.36548e+06	906072	1.05687e+06	851963	693222	756874	464159	460545	418589	739462	840695	891292	98605	129639	106073	130952	94487.7	107814	1872.02	861.56	1564.85	52430.9	2471.97	597.465	6521.96	5244.57	6864.4	16113	2805.04	899.632
mws0914	271.06	151	272.068	C15H12O5	[M-H]-	3,5,7-Trihydroxyflavanone (Pinobanksin)*	3,5,7-三羟基黄烷酮 (短叶松素)*	Flavonoids	黄酮	Flavanonols	二氢黄酮醇	548-82-3	1	779300	753189	1.02557e+06	707414	1.00121e+06	983363	598546	335756	449390	622622	458329	568786	112349	87260.2	85458.1	46969.3	42119.6	43283.7	1.91662e+06	1.82229e+06	2.02103e+06	1.36858e+06	1.24628e+06	1.30613e+06	23242.9	5442.41	14561.7	3712.02	11486.8	7773	20175	10389.6	6054.54	7916.85	104533	7913.01
Lahp002608	188.07	118.07	187.063	C11H9NO2	[M+H]+	3,5-Dihydro-2H-Furo[3,2-C]Quinolin-4-One*	3,5-二氢-2H-呋喃[3,2-C]喹啉-4-酮*	Alkaloids	生物碱	Quinoline alkaloids	喹啉类生物碱	-	1	3.24262e+07	3.05914e+07	3.45297e+07	5.36726e+07	5.05898e+07	4.77237e+07	4.36767e+07	4.29832e+07	4.44792e+07	4.32885e+07	4.40198e+07	4.50081e+07	2.29899e+07	2.08855e+07	5.36244e+07	2.08197e+07	2.14157e+07	2.06219e+07	4.18018e+07	4.34601e+07	4.06207e+07	4.12388e+07	4.34303e+07	4.00765e+07	4.70964e+07	4.93026e+07	5.2175e+07	5.1419e+07	4.97527e+07	5.19057e+07	3.87876e+07	3.52318e+07	4.03312e+07	4.74283e+07	4.72619e+07	4.58472e+07
Lmgn009690	313.07	255.03	314.079	C17H14O6	[M-H]-	3,5-Dihydroxy-7,4'-dimethoxyflavone	3,5-二羟基-7,4'-二甲氧基黄酮	Flavonoids	黄酮	Flavonols	黄酮醇	15486-33-6	2	8016.76	4744.22	3874.51	4743.75	6461.57	8286.46	1043.18	1910.35	702.651	9490.88	8209.87	9510.89	6525.9	5892.25	4388.65	8855.54	9395.15	8001.23	4468.75	6968.36	16263.8	15876.4	8137.45	12759.9	7797.36	9510.57	9159.81	7582.56	7421.14	8353.2	7870.03	7467.22	8152.27	8777.05	8767.93	10843.4
Latp011219	149.1	121.06	148.088	C10H12O	[M+H]+	3,5-Dimethyl-2,3-dihydrobenzofuran	3,5-二甲基-5-甲基-2,3-二氢苯并呋喃	Others	其它类	Others	其它	-	3	3.36351e+07	3.45965e+07	3.43359e+07	3.27098e+07	3.21478e+07	3.29959e+07	3.3571e+07	3.38847e+07	3.31504e+07	3.2736e+07	3.36236e+07	3.34903e+07	3.15926e+07	3.16399e+07	3.3352e+07	3.25671e+07	3.32112e+07	3.20634e+07	3.26072e+07	3.21296e+07	3.0834e+07	3.15828e+07	3.12363e+07	2.98055e+07	3.13835e+07	3.41055e+07	3.19082e+07	3.23505e+07	3.27289e+07	3.14097e+07	3.23711e+07	3.31419e+07	3.23652e+07	3.12586e+07	3.28876e+07	3.24967e+07
Lmjp003822	531.15	177.06	530.142	C26H26O12	[M+H]+	3,5-O-Dicaffeoylquinic Acid Methyl Ester*	3,5-O-双咖啡酰奎宁酸甲酯*	Phenolic acids	酚酸类	Phenolic acids	酚酸类	159934-13-1	3	20978.7	42874	32054.4	19200.2	11506.1	21600.4	1.27569e+07	1.40316e+07	1.45042e+07	673800	197921	129071	300667	294512	390198	684273	634495	632992	795806	981259	1.32459e+06	967226	956517	719324	2.38044e+07	1.81084e+07	1.84948e+07	8.47271e+06	9.05379e+06	9.8105e+06	3.39418e+06	3.09668e+06	4.37624e+06	543658	618595	585917
Lmjn003562	693.2	175.04	694.211	C32H38O17	[M-H]-	3,6'-Diferuloylsucrose	3,6'-二阿魏酰蔗糖	Phenolic acids	酚酸类	Phenolic acids	酚酸类	107172-40-7	3	28150	12780.2	24885.3	20194.3	14125.2	32752.9	5005	12505	15005	28943.6	20922.6	32737.8	5840.39	7505	6705.36	3749.5	2692.69	7505	20850.2	27326.3	47803.3	52640.4	20755.9	34347.9	10482.5	5005	3325.16	8072.69	16996.2	7357.51	10770.7	42505	19615.2	36626.2	36954.1	45175.7
Lmsn004970	503.12	179.04	504.127	C24H24O12	[M-H]-	3,6-Di-O-caffeoyl glucose	3,6-二-O-咖啡酰葡萄糖	Phenolic acids	酚酸类	Phenolic acids	酚酸类	-	3	10611.5	9727.54	15193.7	5310.54	10447.4	49505.1	29300.1	42267	37752.2	10005	39730.4	11273.6	65906.3	16244.1	60011.4	81374	50011.4	47631.9	3753.75	12191.2	10005	18332.8	17659.4	10005	17964.7	8841.93	40819.7	6151.1	9927.94	20005	17028.3	16151.4	43594.1	25005	16388.1	10005
Wbsp000191	226.19	180.18	225.184	C12H23N3O	[M+H]+	3,7,11-trimethyl-2-oxa-6,10,13-triazatricyclo[7.3.1.05,13]tridecane	3,7,11-三甲基-2-氧代-6,10,13-三氮杂三环[7.3.1.05,13]十三烷	Alkaloids	生物碱	Alkaloids	生物碱	-	2	23538.1	22411.6	19938.6	26134.8	21099.6	24673	14689	18354.6	19406.7	19298.6	22100.1	17725.4	21775.7	20684.8	20070.9	23336.4	21474.6	19172.4	14444.2	16802.7	11313.5	17119.1	15021.5	25708.8	26434.5	31081.5	31779.3	19336	15332.5	22180.4	19691.7	18785.1	28486.9	15301.5	26269.1	22563
Hmsp003093	179.03	77.04	178.027	C9H6O4	[M+H]+	3,7-Dihydroxychromen-4-one	3,7-二羟基色原酮	Others	其它类	Chromone	色酮类	-	3	177505	121492	155011	337505	175833	185087	150005	75195.7	59001.2	29058.5	42887.6	55530.9	113368	157505	77492.4	100227	140507	130643	60248.5	51642.5	69930.2	63490.5	87142.2	63475.7	72868.8	37505	69169.2	84976.7	102203	45188	50578.5	132505	57505	20857.6	40005	50005
Lamn006238	477.13	315.09	478.147	C23H26O11	[M-H]-	3,9-dihydroeucomnalin glucoside	3-(4-羟基苄基)-5,7-二羟基-6-甲氧基苯并二氢吡喃-4-酮 葡萄糖苷	Flavonoids	黄酮	Other Flavonoids	其它类黄酮	-	3	52127.8	206404	100380	141636	160005	120583	235230	242501	297219	148314	111314	205652	667172	755424	672422	1.51127e+06	1.62524e+06	1.52364e+06	339231	328664	302016	200773	102551	291475	9993.33	5017.68	12505	59952	79454.7	88514.7	11282.7	20571.4	18288.8	8403.36	7684.4	12505
ZbWp001588	310.13	120.08	309.121	C15H19NO6	[M+H]+	3-(((S)-1-carboxy-2-phenylethyl)amino)-2,5-dihydroxycyclopentane-1-carboxylic acid	3-(((S)-1-羧基-2-苯乙基)氨基)-2,5-二羟基环戊烷-1-甲酸	Others	其它类	Others	其它	-	2	341090	468600	381276	209245	107670	193087	44578.2	33605.7	34823.7	41065	42826.9	42498.5	27784.8	52863	42075.4	16259.6	18191.2	13940.7	169053	102034	81859.9	165045	249075	138302	65059.4	53168	63593.8	13198.3	35492.6	14716	35304.7	67727.3	68174	42400.8	47820.9	68676.9
Wbjp001097	193.1	148.04	192.09	C10H12N2O2	[M+H]+	3-(2-amino-1-hydroxyethyl)-1H-indol-5-ol	3-(2-氨基-1-羟乙基)-1H-吲哚-5-醇	Alkaloids	生物碱	Alkaloids	生物碱	40979-78-0	2	3.67194e+06	6.48702e+06	2.82148e+06	3.96751e+06	4.87047e+06	4.07628e+06	7056.98	5733.38	11987	3160.61	14477.8	13805.8	25131.8	9977.53	22850.4	58889	33385.6	34721.3	13423.1	11515.4	11899	17376.9	35584.3	16926.7	5700.39	3541.52	5723.05	909.333	3563.07	2305.93	5321.58	4107.49	6597.27	8916.57	6213.47	957.42
mws0467	165.06	119.05	166.063	C9H10O3	[M-H]-	3-(4-Hydroxyphenyl)-propionic acid*	3-(4-羟基苯基)丙酸*	Phenolic acids	酚酸类	Phenolic acids	酚酸类	501-97-3	3	377356	325565	464682	304091	235744	192057	34913.3	65005	48270	187442	157139	167343	17509.7	14290.5	13077.5	17537.3	13395.4	25005	35005	53074.2	21036.3	21251.4	27306.4	39238.3	33895.5	44562.2	21431.7	7505	7046.28	7150.5	119660	47796.4	71107.6	146562	191399	289107
Wcgp010223	277.22	93.07	276.209	C18H28O2	[M+H]+	3-(Cyclohexen-1-yl)-2-hydroxy-4a,5-dimethyl-2,3,4,5,6,7,8,8a-octahydronaphthalen-1-one*	3-(Cyclohexen-1-yl)-2-hydroxy-4a,5-dimethyl-2,3,4,5,6,7,8,8a-octahydronaphthalen-1-one*	Others	其它类	Others	其它	-	3	424176	467224	480370	323084	321916	294318	589911	681259	637764	1.27549e+06	1.18094e+06	1.22647e+06	8.90693e+06	7.83001e+06	7.72027e+06	1.32165e+07	9.61331e+06	9.16535e+06	2.21701e+06	1.9353e+06	2.9615e+06	4.73478e+06	3.51941e+06	4.50689e+06	313569	214994	225192	159067	278505	143068	117296	94963.8	74603.6	18823.9	26961.9	19727.1
Zbfn003303	337.09	163.04	338.1	C16H18O8	[M-H]-	3-(Hydroxycinnamoyl)-quinic acid*	3-(羟基肉桂酰)-奎宁酸*	Phenolic acids	酚酸类	Phenolic acids	酚酸类	-	1	3.39608e+06	3.46969e+06	3.33612e+06	3.71456e+06	4.13956e+06	2.69269e+06	2.60596e+06	2.93984e+06	2.52594e+06	5.28169e+06	4.85462e+06	7.19403e+06	4.90338e+07	5.03269e+07	4.49412e+07	59756836	6.12626e+07	6.1228e+07	4.13271e+06	3.52974e+06	4.20461e+06	7.44811e+06	6.07228e+06	7.57239e+06	1.98248e+06	1.03689e+06	1.55022e+06	1.75717e+06	1.73315e+06	1.69779e+06	2.59492e+06	2.62896e+06	2.64967e+06	1.89721e+07	1.69032e+07	1.68872e+07
Zbqp000676	203.15	116.07	202.143	C8H18N4O2	[M+H]+	3-(triazan-2-yl)propyl L-prolinate	3-(三氮杂-2-基)丙基L-脯氨酸	Amino acids and derivatives	氨基酸及其衍生物	Amino acids and derivatives	氨基酸及其衍生物	-	3	104934	66946.6	107898	122759	126875	116168	32885	47649.2	50229.6	39628.1	54679	54973.4	100259	97710.1	111204	99052.2	129922	107010	122735	147975	115050	130373	90638.7	92996.9	64706.7	93227.4	112193	52937.7	91228.4	61972.8	21070.7	97750.1	106541	84175.3	94363.3	90932.7
Zmhn002085	311.02	231.07	312.03	C13H12O7S	[M-H]-	3-Acetyl-2,5-dimethylchromone-7-O-sulfate	3-乙酰基-2,5-二甲基色酮-7-O-硫酸酯	Others	其它类	Chromone	色酮类	-	3	5859.9	2655.54	5769.68	4916.43	5005	2505	214143	302614	162978	7859.93	10005	7505	20856.2	32798.4	22187.4	26136.6	25190	41024.7	153338	116626	175749	147139	141444	137359	200752	225513	275730	111640	133857	150810	133716	54829.9	48497.5	8175.2	12713.2	14289.9
MWS1777	128.03	93.06	127.019	C6H6ClN	[M+H]+	3-Chloroaniline	3-氯苯胺	Alkaloids	生物碱	Alkaloids	生物碱	108-42-9	1	4.64715e+06	4.16523e+06	3.88806e+06	6.61933e+06	6.95669e+06	6.95598e+06	1.6156e+07	1.64187e+07	1.63281e+07	5.74227e+06	5.07043e+06	5.8146e+06	2.0339e+07	2.03634e+07	2.02495e+07	2.1884e+07	2.10652e+07	2.10222e+07	1.98519e+07	1.94627e+07	1.76414e+07	1.66086e+07	1.66513e+07	1.77467e+07	2.02848e+07	1.91979e+07	1.90374e+07	1.97259e+07	2.11734e+07	1.92126e+07	2.10336e+07	1.92307e+07	2.10743e+07	2.15791e+07	2.18229e+07	2.31336e+07
Lmbn000198	133.01	71.01	134.022	C4H6O5	[M-H]-	3-Dehydro-L-Threonic Acid*	3-脱氢-L-苏糖酸*	Others	其它类	Saccharides	糖类	-	1	1.0833e+07	9.15458e+06	1.11165e+07	7948880	1.69867e+07	1.6854e+07	2.54618e+07	2.5129e+07	2.7239e+07	6.29997e+07	5.49132e+07	5.75808e+07	1.7175e+07	1.59564e+07	1.73846e+07	1.33226e+07	1.39539e+07	1.53162e+07	2.5962e+07	2.96187e+07	2.55534e+07	2.91045e+07	2.97202e+07	2.95051e+07	2.95571e+07	2.77992e+07	2.59147e+07	4.83132e+07	4.17107e+07	4.36707e+07	8.97243e+07	8.68029e+07	9.0742e+07	2.51556e+07	8.69866e+07	1.86181e+07
ML10195036	300.3	60.05	299.282	C18H37NO2	[M+H]+	3-Dehydrosphinganine	3-脱氢二氢鞘氨醇	Lipids	脂质	Sphingolipids	鞘脂	16105-69-4	3	15985.8	14031.5	17564.9	25573.6	23222.2	20191.8	14950	23591.1	15916.7	39381.2	9406.71	9240.02	2106.15	3351.95	2560	2744.46	1625.06	5002.33	81496.8	96036.1	91410.5	116182	90246.5	107343	69673.7	70981	67285.7	53663	51319.5	57858	75475.7	81640.6	69770.3	25486.7	22409.8	18280.6
MWSHC20102	197.08	151.04	196.074	C10H12O4	[M+H]+	3-Hydroxy-1-(4-Hydroxy-3-Methoxyphenyl)Propan-1-One	3-羟基-1-(4-羟基-3-甲氧基苯基)丙烷-1-酮	Phenolic acids	酚酸类	Phenolic acids	酚酸类	2196-18-1	3	9.08276e+06	8.34588e+06	8.77411e+06	1.30761e+07	1.02761e+07	1.47664e+07	5.07652e+06	4.31158e+06	4.68032e+06	2.1385e+06	3.00447e+06	4.59445e+06	5.96477e+06	6.18811e+06	6.52698e+06	2.08259e+06	2.61694e+06	2.98185e+06	693946	951429	805650	330032	335336	311022	432389	554424	388271	389429	397977	456163	340005	284735	301991	210005	232505	162505
Lafp002722	389.15	155.07	388.136	C17H24O10	[M+H]+	3-Hydroxy-1-(4-hydroxy-3,5-dimethoxy-phenyl)-propan-1-one glucoside	3-羟基-1-(4-羟基-3,5-二甲氧基-苯基)-丙烷-1-酮 葡萄糖苷	Phenolic acids	酚酸类	Phenolic acids	酚酸类	-	1	72505	240005	155366	276491	235213	206097	44843.3	44534.6	85005	170060	260005	162586	226737	565005	138639	159989	305005	392505	23188	39395.6	22505	16511.6	24207.7	35711.9	16075.7	18007.2	11602.4	7509.46	13712.6	16947.1	16955.1	11475.8	5005	4280.4	4192.19	7505
Lmyp003951	227.09	181.09	226.084	C11H14O5	[M+H]+	3-Hydroxy-1-(4-hydroxy-3,5-dimethoxyphenyl)propan-1-one	3-羟基-1-(4-羟基-3,5-二甲氧基苯基)丙-1-酮	Others	其它类	Ketone compounds	酮类化合物	-	3	1920005	1732505	2322505	980005	1105005	892505	86732.7	57505	195005	499490	334167	424269	290005	470005	387505	367505	200005	177052	70005	85005	42505	80005	65005	56284.7	40005	90005	69152.7	110005	87904.7	105005	59776.7	122505	53916.7	37508.7	52505	35005
Lmmn009932	469.37	469.37	470.376	C31H50O3	[M-H]-	3-Hydroxy-24-methylene-9,19-cyclolanostan-26-oic acid (Ambolic acid)	3-羟基-24-亚甲基-9,19-环羊毛甾烷-26-酸 (阿波醇酸)	Terpenoids	萜类	Triterpene	三萜	13878-93-8	3	11776	14179	13280.5	11696.3	12862.1	12357.5	13357.8	11944.5	9998.74	14303	10612.3	12814.4	15501.3	12566.3	16452.1	15437.3	11139.5	13829.7	16143.4	18099.5	22032.8	26705.3	29664.4	26235.3	11683.1	11304.7	10712.7	6931.33	6809.49	8912.28	7673.94	11095.8	9594.55	10556	9242.01	11317.8
Zjxp110301	295.23	151.11	294.219	C18H30O3	[M+H]+	3-Hydroxy-3,7,11-trimethyldodeca-1,6E,10-trien-9-yl isobutyrate	3-羟基-3,7,11-三甲基十二碳-1,6E,10-三烯-9-异丁酸酯	Terpenoids	萜类	Sesquiterpenoids	倍半萜	-	2	814287	1.04734e+06	968312	699855	682588	648437	69554.2	216662	263490	116249	86016.8	161156	12728.3	8551.17	7093.45	13803.9	93020.1	10208.2	369520	439071	424874	106626	88638.5	129371	141373	220720	246097	109458	55728.5	101027	75330.7	59730.8	16802	9331	11915.4	10289
MWSslk066	169.05	65.04	168.042	C8H8O4	[M+H]+	3-Hydroxy-4-methoxybenzoic acid; Isovanillic Acid	3-羟基-4-甲氧基苯甲酸; 异香草酸	Phenolic acids	酚酸类	Phenolic acids	酚酸类	645-08-9	3	572505	697505	377676	362505	285005	270005	89209.1	105005	167505	1.10058e+06	1177505	710165	141342	177505	227505	67505	100005	80005	228464	230150	390005	657505	489206	394883	1.32244e+06	2.13119e+06	3.05461e+06	327505	238656	215005	382505	367505	260005	140005	210005	237505
Lmmn006896	357.261	59.013	358.272	C20H38O5	[M-H]-	3-Hydroxy-4-methyl-2-tridecanoyloxypentanoic acid methyl ester	3-羟基-4-甲基-2-十三烷氧基戊酸甲酯	Lipids	脂质	Free fatty acids	游离脂肪酸	-	3	66138.1	48747.9	70910.8	93597.6	51770.1	70258.2	94356.1	87814.9	98604.8	84771.8	89706.6	105812	103648	102737	77814.9	80325	105103	100402	78838.5	70762.7	83168	75160.7	103565	76507	91206.9	78709.5	71967.7	120761	90581.9	67757.6	92370.9	80692	94265.1	84047	110909	102152
Wagp005508	457.2	209.15	456.2	C22H32O10	[M+H]+	3-Hydroxy-Beta-Ionone 3-(6''-Malonyl)Glucoside*	3-Hydroxy-Beta-Ionone 3-(6''-Malonyl)Glucoside*	Others	其它类	Others	其它	-	2	149408	155870	170533	168735	134601	153052	116587	104071	143001	70819.5	58049.8	106327	1.06373e+07	1.07502e+07	5.69022e+06	6.8059e+06	6.75331e+06	7.35848e+06	285005	156616	161641	272191	231015	298991	117395	130348	134678	53349.7	52505	40131.6	27473.1	28260.1	26402.7	5472.65	9118.65	8373.35
MWS04559g	182.08	136.08	181.074	C9H11NO3	[M+H]+	3-Hydroxy-L-phenylalanine*	3-羟基-L-苯丙氨酸*	Amino acids and derivatives	氨基酸及其衍生物	Amino acids and derivatives	氨基酸及其衍生物	587-33-7	1	5.20614e+07	5.83736e+07	4.97183e+07	5.18435e+07	6.28043e+07	5.57353e+07	5.74554e+07	6.5867e+07	3.56308e+07	5.40824e+07	5.25525e+07	5.71916e+07	7.47463e+07	5.62827e+07	6.44112e+07	6.75134e+07	5.31177e+07	5.98446e+07	5.2636e+07	5.05832e+07	4.9294e+07	5.17508e+07	5.51446e+07	5.13939e+07	1.84352e+07	2.19347e+07	2.73081e+07	2.54829e+07	4.22213e+07	1.82264e+07	3.11256e+07	6.78535e+07	1.81652e+07	6.22634e+07	7.21793e+07	6.1563e+07
Wagp005297	373.22	211.17	372.215	C19H32O7	[M+H]+	3-Hydroxy-beta-ionol 3-Glucoside	3-Hydroxy-beta-ionol 3-Glucoside	Others	其它类	Others	其它	-	3	280005	307505	445005	41733.9	68448.8	67505	41821.3	21111.8	14799.8	38792.6	5316.75	4866.39	4089375	1.43164e+06	1.37659e+06	1.07931e+06	1.34492e+06	1.08364e+06	49601.3	77505	95005	61071.1	30166.9	55005	40005	62505	23736.6	45005	12738.4	12738.4	12748.2	8790.98	11356.6	1069.76	5005	6595.35
Zmyn005252	285.24	239.24	286.251	C17H34O3	[M-H]-	3-Hydroxy-palmitic acid methyl ester	3-羟基-棕榈酸甲酯	Lipids	脂质	Free fatty acids	游离脂肪酸	51883-36-4	1	154890	167162	185695	100598	99510.5	110037	55772.2	55551.5	26590.2	38930.2	68399.7	57193.7	75681.7	68935.1	55796.7	132236	138392	113098	144976	201939	69152.1	165952	162519	142482	14239.2	4951.59	4918.45	5646.76	4304.96	4720.15	8885.77	13208.5	8789.39	43454.7	51011.3	57376.1
mws0576	103.04	59.01	104.047	C4H8O3	[M-H]-	3-Hydroxybutyric acid	3-羟基丁酸	Organic acids	有机酸	Organic acids	有机酸	300-85-6	1	1.56581e+06	1.73468e+06	1.59821e+06	818550	790027	793892	1.78619e+06	1.68924e+06	1.74342e+06	830761	585952	743056	2.72162e+06	2.66333e+06	2.585e+06	1.53197e+06	1.50039e+06	1.56261e+06	2.70444e+06	3.10365e+06	2.39734e+06	4.54615e+06	5.20904e+06	3.8767e+06	712505	1.04628e+06	1.03019e+06	295242	337371	277518	525073	471931	484641	985106	889725	918239
MWSmce248	163.04	119.05	164.047	C9H8O3	[M-H]-	3-Hydroxycinnamic Acid*	3-羟基肉桂酸*	Phenolic acids	酚酸类	Phenolic acids	酚酸类	14755-02-3	1	4.34646e+07	3.24934e+07	4.18613e+07	3.75341e+07	3.52395e+07	3.65779e+07	5.90908e+06	4.5228e+06	5.64301e+06	2.60349e+07	2.35063e+07	1.88681e+07	1.2501e+06	975583	1.44231e+06	1.49737e+06	930788	934296	356042	562128	497605	378347	263240	805482	2581654	1.54608e+06	2.84148e+06	420084	602543	385156	530249	371794	497849	460920	463164	420305
Lmmn008971	455.35	455.35	456.36	C30H48O3	[M-H]-	3-Hydroxycycloarta-24-ene-26-oic acid (Isomangiferolic acid)*	3-羟基环木菠萝烷-24-烯-26-酸 (异杧果醇酸)*	Terpenoids	萜类	Triterpene	三萜	13878-92-7	3	1.77753e+06	967958	2.24526e+06	7640.69	10203.6	12116.6	5099.25	7378.89	5630	1913.84	7003.5	7720.31	17961.2	19485	26985.5	28363.6	19887.7	14621	17579.3	21015.5	14749.9	90904	161020	155731	96948.6	7568.89	11440	9135.76	7648.36	10972.5	1667.04	3545.94	2594.75	14791.6	28374.6	23093.8
Zmjn014062	455.35	455.35	456.36	C30H48O3	[M-H]-	3-Hydroxydammara-21-oic acid 21,23-lactone*	3-羟基达玛烷-21-酸-21,23-内酯*	Terpenoids	萜类	Triterpene	三萜	-	3	29457.1	82293.3	77257.7	144118	112784	157643	50410.7	25710	19546.4	19403.9	16352.2	26439.1	53171.4	52374.8	122823	42021.4	50090	59709.7	63870.6	95177.4	76892.1	102682	51108.9	126825	32126.1	55162.2	64205.7	43538.1	53607.9	51590.4	16791.3	22049.2	20725.9	38902	19685.3	10652.6
HJN110	455.36	455.36	456.36	C30H48O3	[M-H]-	3-Hydroxylup-20(29)-en-28-oic acid (Betulinic acid)*	3-羟基羽扇豆-20(29)-烯-28-酸 (白桦脂酸)*	Terpenoids	萜类	Triterpene	三萜	472-15-1	3	38600.8	80625.4	65400.3	100113	118783	153850	38172.6	20320.5	16754.9	19695.8	22904.4	27109.2	47970.2	45027.1	111153	50211.2	32262.4	39064.4	83077.6	90551.1	68347.2	101130	55878.8	158319	34295.9	61921.2	62466.1	40781.2	45649	49272.1	16391.7	20757.6	21265.2	30274.9	20869	36547.2
Lmqn008288	299.26	299.26	300.266	C18H36O3	[M-H]-	3-Hydroxyoctadecanoic Acid	3-羟基十八烷酸	Lipids	脂质	Free fatty acids	游离脂肪酸	45261-96-9	3	1.41611e+06	1.30862e+06	1.22931e+06	2.08851e+06	1.7712e+06	1.75883e+06	1.49332e+06	1.31737e+06	1.52339e+06	1.22551e+06	1.19853e+06	1.26416e+06	1.28412e+06	1.29685e+06	1.26967e+06	1.31695e+06	1.20982e+06	1.19479e+06	1.37472e+06	1.48047e+06	1.37867e+06	1.27824e+06	1.40501e+06	1.36357e+06	1.39721e+06	1.35586e+06	1.33653e+06	1.43658e+06	1.07884e+06	1.44476e+06	1.20256e+06	1.40956e+06	1.1807e+06	1.45533e+06	1.32966e+06	1.2434e+06
mws1389	455.35	455.35	456.36	C30H48O3	[M-H]-	3-Hydroxyolean-12-en-28-oic acid (Oleanolic acid)*	3-羟基齐墩果-12-烯-28-酸 (齐墩果酸)*	Terpenoids	萜类	Triterpene	三萜	508-02-1	3	501644	1.37231e+06	982737	1.92938e+06	2.09465e+06	2.97945e+06	12173.6	37657.9	5712.65	98642.7	22003.8	62415.2	7039.55	9020.27	99597.2	3399	7538.27	87451.4	71171.6	22764.7	35945	412509	439814	347198	119013	150480	149806	313344	346066	47869.2	19182.4	23118.3	21409	42057.2	12987.5	29159.3
Zbtn005022	451.12	167.03	452.132	C21H24O11	[M-H]-	3-Hydroxyphloretin-4'-O-glucoside	3-羟基根皮素-4'-O-β-D-葡萄糖苷	Flavonoids	黄酮	Chalcones	查耳酮	-	3	255692	337738	298034	343971	406782	370329	72560.3	144872	103573	854840	799949	752120	102567	96510	101562	76508.2	86734	45291.8	61356.8	97505	39651.8	46259	40216	48984.2	35189.8	24500.2	37505	11368.8	14185.7	14163.8	77411.8	19391.3	30171	28167	33673.7	19110.5
mws4053	455.35	455.35	456.36	C30H48O3	[M-H]-	3-Hydroxyurs-12-en-28-oic acid (Ursolic acid)*	3-羟基熊果-12-烯-28-酸 (熊果酸)*	Terpenoids	萜类	Triterpene	三萜	77-52-1	3	1.77753e+06	967958	2.24526e+06	7640.69	10203.6	12116.6	5099.25	7378.89	5630	1913.84	7003.5	7720.31	17961.2	19485	26985.5	28363.6	19887.7	14621	17579.3	21015.5	14749.9	90904	161020	155731	96948.6	7568.89	11440	9135.76	7648.36	10972.5	1667.04	3545.94	2594.75	14791.6	28374.6	23093.8
Hmmp001310	188.07	118.07	187.063	C11H9NO2	[M+H]+	3-Indoleacrylic acid*	3-吲哚丙烯酸*	Alkaloids	生物碱	Plumerane	吲哚类生物碱	1204-06-4	1	1.39909e+07	1.25919e+07	1.51206e+07	2.89234e+07	5.05996e+07	4.27021e+07	2.043e+07	1.93178e+07	2.08881e+07	1.92133e+07	2.68605e+07	2.42452e+07	4.96133e+07	3.59382e+07	3.78771e+07	4.28751e+07	4.59581e+07	5.07662e+07	1.96763e+07	1.99996e+07	1.57086e+07	2.1983e+07	2.28945e+07	1.81636e+07	2.87285e+07	2.95382e+07	2.67069e+07	3.12963e+07	3.03928e+07	2.96078e+07	4.08171e+07	1.70878e+07	1.7873e+07	4.09135e+07	4.82807e+07	2.31431e+07
pme2244	190.09	118.07	189.079	C11H11NO2	[M+H]+	3-Indolepropionic acid	3-吲哚丙酸	Alkaloids	生物碱	Plumerane	吲哚类生物碱	830-96-6	2	15799.4	11524.6	12525.6	13060.9	29420	23853.6	14911	5754.88	13274.5	10844.5	8968.26	15807.5	21193.3	38368.6	19611.3	57723.5	45458.9	63947.1	17812	32761	14957.7	33332.3	17160.3	23617.3	38362	20416.8	14664.3	12225.9	40829.4	32979.4	143822	148738	156495	199502	113078	203519
mws1174	313.07	253.05	314.079	C17H14O6	[M-H]-	3-O-Acetylpinobanksin	3-O-乙酰短叶松黄烷酮	Flavonoids	黄酮	Flavanonols	二氢黄酮醇	52117-69-8	3	102837	35821.7	51831.3	8800.2	10059.5	6135.45	7380.35	12524.8	15672.1	3006.02	6851.98	8350.54	1.88383e+06	1.60084e+06	1.22803e+06	391557	302250	312140	197105	375157	255734	342326	164646	373682	8234.42	4960.69	2560.28	5938.19	2201.66	1067.38	2417.69	2086.23	997.372	1919.95	4333.3	1280
pmb0752	369.12	177.05	368.111	C17H20O9	[M+H]+	3-O-Feruloylquinic acid*	3-O-阿魏酰奎宁酸*	Phenolic acids	酚酸类	Phenolic acids	酚酸类	1899-29-2	1	6.51217e+06	5.09318e+06	5.6191e+06	5.74325e+06	5.21721e+06	5.60104e+06	5.2007e+07	4.9799e+07	32221530	2.36077e+07	1.1623e+07	1.32348e+07	4.91039e+07	3.79859e+07	4.79633e+07	4.17576e+07	3.73343e+07	4.2507e+07	3.17431e+07	2.20818e+07	3.01018e+07	3.68069e+07	3.46465e+07	3.87265e+07	3.88152e+07	4.57836e+07	3.70978e+07	3.77753e+07	4.3142e+07	4.31219e+07	3.69075e+07	4.28573e+07	4.04102e+07	4.23836e+07	4.1078e+07	4.37447e+07
pmb2833	529.16	193.1	530.164	C23H30O14	[M-H]-	3-O-Feruloylquinic acid-O-glucoside*	3-O-阿魏酰奎宁酸-O-葡萄糖苷*	Phenolic acids	酚酸类	Phenolic acids	酚酸类	-	3	5773.46	13851.5	5196.46	6344.51	8754.16	5196.46	26635.4	24227	28276.5	15116.6	9802.01	8658.46	31362.2	29084.4	53579.5	49604	33572.2	40322.2	23422.4	43508.8	24237.5	61055.7	35704.5	69273.5	184212	161576	198972	170292	431209	178980	28799.5	40411	47813.8	16140.8	16159.5	9245.77
Hmjp000461	265.08	103.04	264.084	C10H16O8	[M+H]+	3-O-Glucoside-3-hydroxy-y-butyrolactone*	3-O-葡萄糖苷-(S)-3-羟基-γ-丁内酯*	Others	其它类	Lactones	内酯类化合物	-	3	574384	700441	603635	653314	654378	602909	616963	613596	667434	732454	878289	857306	254208	251450	224779	135005	117474	50755.3	280290	215296	189777	269633	313374	278579	353718	361497	348562	429863	429827	383054	410139	351184	355426	209261	170351	189392
Lhmp122025	723.21	207.07	722.206	C33H38O18	[M+H]+	3-O-caffeioyl sinapyl quininyl glucoside	3-O-咖啡酰芥子酰奎宁酰葡萄糖苷	Others	其它类	Others	其它	-	3	2129.25	10005	3396.02	14134.1	4524.52	6500.66	17834.6	19887.1	20696.5	14195.6	1057.56	3396.02	7505	8416.31	10005	55458.8	68121.6	74700.7	5005	32592.5	2921.39	2505	3190.25	2505	3667.45	2089.02	1569.45	2505	2930.16	2505	4516.35	2505	2505	11394.3	7505	19331.6
Zaln004082	335.08	179.03	336.084	C16H16O8	[M-H]-	3-O-caffeoylshikimic acid*	3-O-咖啡酰莽草酸*	Phenolic acids	酚酸类	Phenolic acids	酚酸类	-	1	67572.8	81357.6	43028.4	28912.6	22644.3	52927.1	993335	860588	873497	118012	149095	133347	1262505	687081	513160	2462505	1.15584e+06	2532505	487756	960005	610745	1.17552e+06	972169	585841	270198	120626	120154	222610	279669	210485	2.36726e+06	2.04323e+06	1.50939e+06	3.70341e+06	3.67315e+06	4.83887e+06
pmn001421	337.09	191.06	338.1	C16H18O8	[M-H]-	3-O-p-Coumaroylquinic acid	3-O-对香豆酰奎宁酸	Phenolic acids	酚酸类	Phenolic acids	酚酸类	87099-71-6	1	497040	367971	398347	212111	305298	369914	4.80943e+07	5.04236e+07	5.07441e+07	835376	570644	1.20476e+06	1.90719e+06	2.0527e+06	1.64137e+06	2.30828e+06	2.53468e+06	2.23827e+06	8.27743e+06	8.90217e+06	1.10244e+07	1.35247e+07	1.56576e+07	1.67859e+07	3.42732e+07	2.44044e+07	2.40224e+07	1.12473e+07	1.00203e+07	9.67972e+06	3.34007e+06	2.54565e+06	1.38323e+06	2.48502e+06	2.0847e+06	2.54629e+06
ZbYn009419	661.35	277.22	602.33	C30H50O12	[M+CH3COOH-H]-	3-Oleoyl sucrose	3-亚油酰蔗糖	Lipids	脂质	Free fatty acids	游离脂肪酸	-	2	1164.93	3537.41	2268.15	3441.16	1729.55	2815.57	1147.11	3222.02	1621.89	1800.78	2049.4	1275.78	23706	27589.8	31459.1	23158.7	18120.4	23107.2	177956	237054	118034	649587	655718	582067	12574.7	8728.18	12608	6766.07	2643.57	5789.53	7200.92	4898.52	6578.37	3351.69	4712.9	3078.44
Wagp005779	457.21	191.14	456.2	C22H32O10	[M+H]+	3-Oxo-Alpha-Ionol 3'-(6''-Malonyl)Glucoside	3-Oxo-Alpha-Ionol 3'-(6''-Malonyl)Glucoside	Others	其它类	Others	其它	-	3	420717	356132	496773	476525	338771	491245	187505	210897	151981	186828	277950	216253	1.30962e+06	1.1626e+06	1.35762e+06	1.17157e+06	1.59573e+06	1.22471e+06	93582.6	54980.9	80005	49234.4	69212.4	62505	250238	295330	246632	86374.4	180005	230005	28123	32845.5	42962.9	7505	42769.8	12665.5
Sadp006908	415.14	177.06	414.132	C22H22O8	[M+H]+	3-P-Coumaroyl-1-Feruloylglycerol	3-P-香豆酰-1-阿魏酰甘油	Phenolic acids	酚酸类	Phenolic acids	酚酸类	-	1	2.05159e+06	1.53984e+06	2.21356e+06	755352	954916	1.16735e+06	750826	1.11411e+06	560905	1.38478e+06	1.99995e+06	2.7622e+06	1.91787e+07	2.13943e+07	1.87014e+07	4.31534e+07	2.11596e+07	3.50374e+07	2.999e+07	2.89533e+07	3.53337e+07	2.72043e+07	2.81662e+07	2.64409e+07	61585.3	23532.9	8407.33	215703	67167	78193.8	484913	562458	503619	74271.6	45581.3	38039.7
Zmgn000447	184.98	78.96	185.993	C3H7O7P	[M-H]-	3-Phospho-D-glyceric acid	3-磷酸-D-甘油酸	Others	其它类	Saccharides	糖类	820-11-1	2	2.08375e+06	1.88536e+06	2.62664e+06	4.12603e+06	4.41822e+06	3.91137e+06	1.07021e+07	1.21293e+07	1.18896e+07	1.06648e+07	1.11614e+07	1.05963e+07	8.28337e+06	8.44384e+06	7.68935e+06	1.40862e+07	1.63719e+07	1.69635e+07	2.86902e+07	2.8818e+07	3.35561e+07	3.35387e+07	2.9737e+07	3.17311e+07	1.81596e+07	2.19387e+07	2.1703e+07	2.25425e+07	2.55479e+07	2.33847e+07	2.62413e+07	2.21071e+07	2.42985e+07	1.16139e+07	1.33827e+07	1.35423e+07
Lmgn000160	131.05	70.03	132.054	C4H8N2O3	[M-H]-	3-Ureidopropionic Acid	3-脲基丙酸	Organic acids	有机酸	Organic acids	有机酸	462-88-4	1	545477	372408	569125	858762	846513	833023	902025	675308	764457	652642	610708	540124	50610.2	52292.8	60715.7	40482.2	37669.2	39207.1	558966	510949	497422	504167	435911	465455	326928	384423	418573	229362	278267	224303	580306	681281	580797	494348	638910	471121
MA10107783	207.03	119.05	208.037	C10H8O5	[M-H]-	3-[(1-Carboxyvinyl)oxy]benzoic acid	3-[(1-羧乙烯基)氧基]苯甲酸	Phenolic acids	酚酸类	Phenolic acids	酚酸类	16929-37-6	3	540129	872639	538568	543631	506512	471970	60551.6	29964.2	12604.2	69916.3	39076.3	55005	102505	99238	24004.7	57459.3	27135.2	20864.2	40005	73882.3	60664.3	152778	112064	165164	12505	17505	15306.2	5005	12248.4	11320.3	7979.98	6301.2	20005	38229.3	8976.73	43192.5
Lamp006064	639.19	331.08	638.185	C29H34O16	[M+H]+	3-[(3,4-dihydroxyphenyl)methylidene]-5,7-dihydroxy-6-methoxy-2h-1-benzopyran-4-one glucosyl rhamnoside	3-[(3,4-二羟基苯基)亚甲基]-5,7-二羟基-6-甲氧基-2h-1-苯并吡喃-4-酮 葡萄糖基鼠李糖苷	Flavonoids	黄酮	Other Flavonoids	其它类黄酮	-	2	2.57914e+07	37215965	2.37337e+07	1.61503e+07	1.42727e+07	18744890	1.79592e+07	26879765	26718720	2.25018e+07	32665705	1.91813e+07	1.69291e+07	23082940	26360220	1.73691e+07	28439015	28611735	9251820	16512965	17611105	14504530	11858605	18657765	54443.1	19627.5	12505	27505	25215	22505	860005	698322	624965	182911	186485	66785
Lamp006750	579.13	331.08	578.127	C26H26O15	[M+H]+	3-[(3,4-dihydroxyphenyl)methylidene]-5,7-dihydroxy-6-methoxy-2h-1-benzopyran-4-one malonyl glucoside*	3-[(3,4-二羟基苯基)亚甲基]-5,7-二羟基-6-甲氧基-2h-1-苯并吡喃-4-酮 丙二酰葡萄糖苷*	Flavonoids	黄酮	Other Flavonoids	其它类黄酮	-	1	4.83137e+06	3.54418e+06	4.55267e+06	2.57504e+06	2.00417e+06	2.82332e+06	5.07055e+06	4.84127e+06	4.80285e+06	3.76415e+06	5.46182e+06	6.72018e+06	2.40928e+06	2.36153e+06	2.47439e+06	8.56012e+06	1.01367e+07	9.40538e+06	2.27427e+06	2.04271e+06	2.01467e+06	1.69661e+06	1.62394e+06	2.22461e+06	6843.88	5005	10582.9	5005	4295.86	1822.64	17109.4	1815.62	14155.8	16714.1	7924.41	835.83
MWSprf119	499.38	499.38	498.371	C32H50O4	[M+H]+	3-acetylursolic acid	3-O-乙酰基熊果酸	Terpenoids	萜类	Triterpene	三萜	7372-30-7	3	111667	163028	136070	124722	107035	113365	46656.4	33141.7	34289.7	71900	60763.1	125453	120591	135217	72160.7	90344.6	86792	50993.3	1.62156e+06	1.79222e+06	1.67825e+06	1.12931e+06	1.0607e+06	1.35931e+06	25402.5	44300.6	30396.4	54048.9	46884.5	56067.9	53418.2	65862.2	60747	3040.24	11581.2	5803.66
Hmgp002327	188.07	118.06	187.063	C11H9NO2	[M+H]+	3-amino-2-naphthoic acid*	3-氨基-2-萘甲酸*	Alkaloids	生物碱	Alkaloids	生物碱	-	1	1.26649e+07	1.19602e+07	1.24575e+07	2.59542e+07	2.84245e+07	2.76367e+07	1.61222e+07	1.48932e+07	1.64928e+07	1.87409e+07	2.25365e+07	2.12302e+07	3.24222e+07	3.53835e+07	3.4797e+07	4.31639e+07	4.34563e+07	4.42607e+07	1.93666e+07	1.70906e+07	1.734e+07	1.63602e+07	2.17446e+07	1.76963e+07	2.72596e+07	2.5749e+07	2.6794e+07	2.64327e+07	2.49349e+07	2.43015e+07	1.62803e+07	1.53676e+07	1.73941e+07	2.08309e+07	2.03525e+07	2.15522e+07
Wcgn007904	279.12	153.13	280.131	C15H20O5	[M-H]-	3-hydroxy-6-(2-hydroxyethyl)-2,7-bis(hydroxymethyl)-2,5-dimethyl-3H-inden-1-one	3-hydroxy-6-(2-hydroxyethyl)-2,7-bis(hydroxymethyl)-2,5-dimethyl-3H-inden-1-one	Others	其它类	Others	其它	-	3	4379.28	4715.41	4069.98	6948.46	4978.07	6128.69	46121.9	35898.4	42414.3	11951.7	9115.29	9489.05	166199	160443	157144	164381	195493	186918	73670.7	82264.1	64644.9	121784	124530	118931	34123.6	27644.5	27154.9	34098.8	47769.6	30371.1	28197	26930.2	27831.2	6547.43	5789.58	7738.5
Lmjp101403	195.07	117.03	194.058	C10H10O4	[M+H]+	3ξ-(1ξ-Hydroxyethyl)-7-hydroxy-1-isobenzofuranone	3ξ-(1ξ-羟基乙基)-7-羟基-1-异苯并呋喃酮	Others	其它类	Others	其它	-	3	677505	435888	737505	262505	220005	242505	213813	202785	268094	334062	115005	155005	222505	88205	75607.1	81552.4	120005	132505	26530.6	50527.6	49137.3	94568.3	34200.6	35285	1115005	886693	1962505	560982	799713	1370005	222505	112408	147739	29532.1	105005	85005
MWSHY0169	331.08	301.04	330.074	C17H14O7	[M+H]+	4',5,7-Trihydroxy-3',6-dimethoxyflavone (Jaceosidin)	4',5,7-三羟基-3',6-二甲氧基黄酮 (棕矢车菊素)	Flavonoids	黄酮	Flavones	黄酮	18085-97-7	3	143041	120242	118657	33529.2	37457.5	26792.6	471986	390134	405511	547219	470176	515496	177639	191039	190764	262986	287620	286014	155192	140184	131892	157413	164389	174446	1736.54	17950.7	1135.72	26529.7	26657.3	16963.3	6811.34	5103.79	3001.06	1786.27	592.399	915.907
WaYn002469	409.15	165.06	410.158	C20H26O9	[M-H]-	4',8''-Bisguaiacylglycerol*	4',8''-Bisguaiacylglycerol*	Lignans and Coumarins	木脂素和香豆素	Lignans	木脂素	-	3	42505	28453.4	31157.7	24127.3	32777.8	31153.2	3683.45	6132.45	5523.95	12061.5	17005.7	14129.2	7096.76	15005	2828.83	42505	18561	19952.8	10432	17505	50516.7	4293.45	7971.45	5005	20579.8	25351.3	39754	36590.4	57641.5	31330.8	32517.4	25198	37249.6	19123.8	12147.4	22351.9
MWSslk146	595.17	433.12	594.159	C27H30O15	[M+H]+	4'-O-Glucosylvitexin	牡荆素葡萄糖苷	Flavonoids	黄酮	Flavones	黄酮	38950-94-6	3	3.2257e+06	3.2531e+06	3.2726e+06	3.23957e+06	3.25132e+06	3.27409e+06	21941.6	15005	17305.8	3.43372e+06	3.43393e+06	3.42766e+06	1.69833e+06	1.89954e+06	1.60234e+06	1.31016e+06	1.32286e+06	1.54033e+06	5.12958e+06	5.03237e+06	5.2956e+06	5.11719e+06	5.13637e+06	5.17174e+06	3.31247e+06	3.42303e+06	3.5003e+06	3.33831e+06	3.26308e+06	3.19969e+06	3.46402e+06	3.32659e+06	3.41327e+06	2.93102e+06	3.03962e+06	2.80538e+06
Lamn006359	447.12	285.07	448.137	C22H24O10	[M-H]-	4'-demethyl-3,9-dihydroeucomin glucoside	5,7-二羟基-3-(4-羟基苄基)色满-4-酮 葡萄糖苷	Flavonoids	黄酮	Other Flavonoids	其它类黄酮	-	3	92377.5	27304.5	34947.3	11756.4	19985	31414.1	866571	1.48344e+06	1.05609e+06	514490	871671	793277	2.89012e+06	2.64137e+06	2.67907e+06	5.99192e+06	4.72126e+06	5.42583e+06	4.78339e+06	4.22962e+06	3.36988e+06	5.4062e+06	5.64329e+06	5.21354e+06	50211	5046.38	8435.06	22309.4	3305.3	7558.86	81836.7	50386.1	79537.5	18435.4	32505	6663.33
Lamn004461	755.23	593.18	756.248	C34H44O19	[M-H]-	4'-demethyl-3,9-dihydroeucomin glucosyl rhamnosyl glucoside	5,7-二羟基-3-(4-羟基苄基)色满-4-酮 葡萄糖基鼠李糖基葡萄糖苷	Flavonoids	黄酮	Other Flavonoids	其它类黄酮	-	3	4165.24	5109.08	16117.4	15005	10986.6	6951.7	1977.95	7505	5005	8225.55	10986.6	2996.49	235411	200879	207000	370361	314531	335808	6127.08	16843.6	15964	7983.99	14033.7	21949	9188.58	5959.45	14290.2	76009.7	45018.1	35509.8	129689	87156	135929	72025.8	114647	111513
Hmtp000776	168.07	105.03	167.058	C8H9NO3	[M+H]+	4,5,6-Trihydroxy-2-cyclohexen-1-ylideneacetonitrile	4,5,6-三羟基-2-环己烯-1-亚乙乙腈	Alkaloids	生物碱	Alkaloids	生物碱	-	3	223663	233331	227191	242500	254624	268603	343729	361112	409683	222695	217389	229445	521285	557576	665918	237114	233618	245640	354149	390917	348744	429068	369895	343694	665424	516834	573647	1.0141e+06	982639	1.01166e+06	1.01116e+06	820573	937918	2.28451e+06	1.97996e+06	2.13888e+06
Lmqn005782	193.05	133.03	194.058	C10H10O4	[M-H]-	4,5,8-Trihydroxy-α-tetralone	4,5,8-三羟基-α-四氢萘酮	Quinones	醌类	Quinones	醌类	-	3	20986.4	44109.9	16157.5	4379.28	9349.05	15050.5	169399	208549	159546	18465.3	1110.32	8249.55	207193	168612	246291	76924.7	89917.4	69715	4407.5	3876.71	6085.21	6067.24	13780.5	4956.63	334063	303883	417885	77355.5	125284	110878	53682.9	67978.4	88116.5	148042	117052	125841
Zmcn005156	529.13	353.08	530.142	C26H26O12	[M-H]-	4,5-O-Dicaffeoylquinic Acid Methyl Ester	4,5-二咖啡酰奎宁酸甲酯	Phenolic acids	酚酸类	Phenolic acids	酚酸类	-	1	6154.92	4776.62	1950.14	2386.1	7505	4012.08	1.34595e+06	1.25017e+06	1.36135e+06	23015.1	7235.13	25779.3	81231.7	103605	95768.8	202171	158437	159542	16499.7	9865.13	7652.85	12496.4	17196.9	18818.9	147325	121717	52498.2	86911.8	79382.9	75616.4	27236.7	27569.1	27618.9	12633.2	10519.9	5005
Lmgp001898	162.06	116.05	161.048	C9H7NO2	[M+H]+	4,6-Dihydroxyquinoline	4,6-二羟基喹啉	Alkaloids	生物碱	Quinoline alkaloids	喹啉类生物碱	3517-61-1	1	53645.6	54684.3	70456.8	20934.2	39953.8	46272.3	7505	2505	2019.03	7505	12505	10005	12718.2	12682.2	11644.3	21166.3	8480.24	10569.2	6.03047e+06	7.85234e+06	4.65447e+06	3.70423e+06	5.60822e+06	6687805	8476.24	5005	8416.31	7505	8771.43	7505	75804.3	60672.2	65183.8	503555	531223	572938
Zmtn001464	204.03	160.04	205.037	C10H7NO4	[M-H]-	4,8-Dihydroxyquinoline-2-carboxylic acid	4,8-二羟基喹啉-2-羧酸	Organic acids	有机酸	Organic acids	有机酸	59-00-7	1	754499	664191	762340	829276	630841	453065	201253	203150	137613	158013	100599	153164	910260	903362	787896	687567	724117	748657	443891	349794	427055	497651	702171	395086	69225.2	69010.1	64907.4	49394.1	45629.1	49155.1	47908.2	34956.4	52027.5	55182.7	59110.1	41127.6
Wafn002379	425.17	341.11	426.174	C17H30O12	[M-H]-	4-(3-Methylbutanoyl)Sucrose	4-(3-甲基丁酰基)蔗糖	Others	其它类	Saccharides	糖类	-	2	4726.36	5874.05	6966.71	3509.84	8290.42	2366.36	8274.04	23777.6	24627.2	14006.2	15174.8	15834.7	24041	15945.9	43977.6	39314.9	50909.8	28628	14660.3	20426.7	12766.1	14155.7	13275.2	13596.5	109546	57095.1	71019.8	83747.9	86529.3	47355.1	72976.8	71331.7	88115	107968	103598	101474
pme0295	146.08	86.06	145.074	C6H11NO3	[M+H]+	4-Acetamidobutyric acid	4-乙酰氨基丁酸	Organic acids	有机酸	Organic acids	有机酸	3025-96-5	3	78160.9	99422.1	106168	79907.5	81253.6	64803.5	309362	348537	314803	75634.7	166619	162856	109540	99099.7	103534	98506.6	103574	71244.4	173091	248917	231643	278816	239432	232473	247417	295536	263253	317140	268989	298278	1.12272e+06	990616	1.01447e+06	2.71936e+06	2.4003e+06	2.64208e+06
mws1336	138.06	120.04	137.048	C7H7NO2	[M+H]+	4-Aminobenzoic acid	4-氨基苯甲酸	Phenolic acids	酚酸类	Phenolic acids	酚酸类	150-13-0	3	1.32649e+06	1.32487e+06	1.08118e+06	147930	155236	189416	233036	209566	248193	54773.1	63558.2	30752.7	601668	665878	547155	508450	444788	762160	937214	1.02514e+06	1.30403e+06	826361	1.39709e+06	771751	60454	48366	44336	6.24945e+06	7.63164e+06	5.21221e+06	1.22225e+07	1.27067e+07	1.40294e+07	1.01677e+06	862424	543183
Zmzp000616	110.06	93.06	109.053	C6H7NO	[M+H]+	4-Aminophenol	4-氨基苯酚	Alkaloids	生物碱	Phenolamine	酚胺	123-30-8	3	138984	108135	116762	143023	168491	150756	56054.4	46134.1	48063.3	64234.6	72014.2	80154	42557.6	75538	60299.4	43170.1	37928.8	43359	99889.4	59942.5	75371.9	84425.2	49260.7	87624	122440	151938	165765	125307	132852	136948	181708	162606	194503	181497	169034	202709
Jmwn004308	637.21	475.16	638.221	C30H38O15	[M-H]-	4-Dihydroxyphenethoxy-8-O-β-D-[6-O-(4-O-β-D-glucopyranosyl)-feruloyl]glucopyranoside	4-二羟苯乙氧基-8-O-β-D-[6-O-(4-O-β-D-吡喃葡萄糖基)-阿魏酰基]吡喃糖苷	Phenolic acids	酚酸类	Phenolic acids	酚酸类	-	3	41756.1	55882.9	46771.8	15005	15005	30026.4	34601.5	57225.5	122370	69511.8	37284.5	19944.5	43353.5	55005	40005	80005	112505	61995.9	26896	32082.5	45743	50005	45384.9	45005	164749	145313	300192	288225	308572	371632	148354	183502	181649	31571.9	30579.7	24729
pme2761	161.01	73.03	162.016	C5H6O6	[M-H]-	4-Hydroxy-2-oxoglutaric acid	4-羟基-2-酮戊二酸	Organic acids	有机酸	Organic acids	有机酸	1187-99-1	3	22280.6	41382.9	26540	52132.4	63113.7	73618.7	89131.4	333690	343752	861753	496907	593264	254716	245500	227130	264249	215001	259777	374794	321346	237258	443729	410746	274243	568054	815789	720027	638505	1.03381e+06	846842	638148	634141	507599	353711	159530	333068
MWSmce466	135.05	92.03	136.052	C8H8O2	[M-H]-	4-Hydroxyacetophenone	4-羟基苯乙酮	Others	其它类	Ketone compounds	酮类化合物	99-93-4	3	93070.8	87957.5	113043	91539.9	105005	60207.8	41480.8	21418.3	11688.4	24334.2	24273.7	28556.7	46943.5	36830.2	35907	47884.3	23267.4	21484.2	28582.2	41227.2	12252.2	62679.1	23258.2	45868	37226.7	21463.8	36746.2	15005	18329.2	36488.2	22505	22251.9	16924.2	29592.2	17020.3	23180
mws0628	121.03	92.03	122.037	C7H6O2	[M-H]-	4-Hydroxybenzaldehyde	4-羟基苯甲醛	Others	其它类	Aldehyde compounds	醛类化合物	123-08-0	3	1.15064e+06	1.38066e+06	1.37836e+06	1.42507e+06	1.59725e+06	2.17297e+06	611752	1625005	238416	568128	673009	545875	311787	368272	425910	278027	368382	331967	307505	322505	297505	875005	727505	602099	86240.6	155502	95386.8	84211.6	161314	81154.8	120895	110589	178599	110570	100444	89808.1
mws0749	137.02	93.03	138.032	C7H6O3	[M-H]-	4-Hydroxybenzoic acid	4-羟基苯甲酸	Phenolic acids	酚酸类	Phenolic acids	酚酸类	99-96-7	3	3.11249e+06	3.03437e+06	4.04906e+06	2.11314e+06	2.31555e+06	2.84919e+06	883965	656259	592515	917513	546492	734184	368973	375610	324769	279096	223938	243858	1.30738e+06	2.3944e+06	1.85736e+06	3.41833e+06	3.78381e+06	3.19074e+06	2.96422e+06	4.61115e+06	4.38914e+06	450227	460969	371294	737699	710087	562348	1.14547e+06	867618	1.04752e+06
Lakn002075	431.12	137.02	432.127	C18H24O12	[M-H]-	4-Hydroxybenzoic acid glucosyl xyloside*	4-羟基苯甲酸葡萄糖基木糖苷*	Phenolic acids	酚酸类	Phenolic acids	酚酸类	-	1	2.11075e+06	2.06074e+06	1.95644e+06	2.90001e+06	3.55542e+06	3.02289e+06	4.73435e+06	6.7128e+06	4.00124e+06	1.69053e+06	2.33541e+06	2.35523e+06	372348	328169	507596	444616	490371	466262	2.4632e+06	2.16174e+06	2.72238e+06	2.48778e+06	2.68672e+06	2.05552e+06	1.52277e+07	1.31176e+07	1.63044e+07	8.26924e+06	7.00076e+06	6.17947e+06	6.96546e+06	5.79121e+06	6.89758e+06	3.9334e+06	3.57712e+06	3.13016e+06
Labn004065	341.09	137.03	342.095	C15H18O9	[M-H]-	4-Hydroxybenzoyl acetyl glucoside	4-羟基苯甲酰基乙酰葡萄糖苷	Phenolic acids	酚酸类	Phenolic acids	酚酸类	-	3	297505	143709	141045	131205	77998.3	132025	6536.9	3277.27	12505	2505	7392.28	4911.27	42505	15554.8	42505	135005	76264.9	87343.6	4095.77	9540.44	9356.23	4683.24	13295.5	3902.9	5732.77	7505	12505	13099.3	22921.3	28781.5	36779	34434.4	44259.6	21284.3	17999.3	9829.91
Hmqp002567	284.13	147.04	283.121	C17H17NO3	[M+H]+	4-Hydroxycinnamic acid p-hydroxyphenethylamine*	4-羟基桂皮酸酰对羟基苯乙胺*	Phenolic acids	酚酸类	Phenolic acids	酚酸类	-	1	6.99178e+06	6.85142e+06	7.42119e+06	2.69238e+06	3.58763e+06	3.58739e+06	110006	417930	141230	1.01092e+06	804057	6.40679e+06	1.09227e+06	1.30087e+06	1.50492e+06	1.83295e+06	2.6213e+06	3.39614e+06	5.81334e+06	6.24818e+06	9.2966e+06	9.68419e+06	9.38881e+06	1.5087e+07	38024.5	5615.48	5225.73	97364.9	7482.23	2757.2	34679.9	12173.3	12188.7	610.432	2208.21	3273.88
Jmwn004371	667.22	505.17	668.232	C31H40O16	[M-H]-	4-Hydroxyphenethoxy-8-O-β-D-[6-O-(4-O-β-D-glucopyranosyl)-sinapoyl]glucopyranoside	4-羟基苯乙氧基-8-O-β-D-[6-O-(4-O-β-D-吡喃糖基)-辛烷基]吡喃糖苷	Phenolic acids	酚酸类	Phenolic acids	酚酸类	-	2	825005	255539	291608	363831	479216	465702	91876.2	347199	223499	516638	270276	345203	86563.5	132611	114379	172605	170484	212798	145302	102746	106736	60546.1	75852	68831.5	1.01688e+06	866118	1.2526e+06	537557	565630	623706	324408	311931	247489	145307	131974	87028.1
Sazp001763	357.12	195.07	358.126	C16H22O9	[M-H]-	4-Hydroxyphenyl 6-O-(2-Methyl-3-Hydroxypropionyl)-Beta-D-Galactopyranoside	4-羟基苯基 6-O-(2-甲基-3-羟基丙酰基)-β-D-吡喃半乳糖苷	Phenolic acids	酚酸类	Phenolic acids	酚酸类	-	2	143484	17153.1	133819	12502.5	98433.9	12111.2	8016.97	21655.4	22089.4	28940.8	10971.9	53317.9	7.47431e+06	5.45011e+06	6.63395e+06	1.1547e+07	9.08834e+06	9.70599e+06	191810	130491	254993	20884.1	18033	71264.8	17133.2	11976	11979.2	12305.5	10220.4	10836.4	8949.49	7173.12	2813.25	12217	17554.5	13659.6
MWS5206	181.05	135.04	182.058	C9H10O4	[M-H]-	4-Hydroxyphenyllactic Acid*	4-羟苯基乳酸*	Phenolic acids	酚酸类	Phenolic acids	酚酸类	306-23-0	3	11969.9	28254.6	21946.7	8247.07	26307.9	8640.27	12690.9	2461.69	6148.69	5005	1939.19	5898.9	31898.7	12618.7	34534.6	20610	40168.2	45615.4	9037.74	19334.1	12166.4	14849.2	12202	14672.7	9604.52	6686.39	5005	10477.8	2658.66	4477.64	79315.7	84522.5	88377.9	136109	132875	95925.3
pmb2221	318.3	60.04	317.293	C18H39NO3	[M+H]+	4-Hydroxysphinganine; Phytosphingosine	4-羟基鞘氨醇; 植物鞘氨醇	Lipids	脂质	Sphingolipids	鞘脂	554-62-1	1	1.82481e+07	2.21927e+07	2.00681e+07	2.34576e+07	2.37341e+07	2.49256e+07	1.15623e+07	1.09147e+07	1.14478e+07	1.37899e+07	1.48063e+07	1.29275e+07	4.60559e+06	4.8893e+06	4.81167e+06	7.62395e+06	7.71631e+06	7.42544e+06	1.58391e+07	1.67146e+07	1.51792e+07	1.64341e+07	1.5999e+07	1.51968e+07	9.45192e+06	1.08031e+07	9.42438e+06	1.69221e+07	1.65184e+07	1.62514e+07	1.69196e+07	1.84065e+07	1.805e+07	9.10367e+06	7.81078e+06	7.42884e+06
Yalp002838	207.07	91.05	206.058	C11H10O4	[M+H]+	4-Methoxy-5-(hydroxymethyl)-2H-1-benzopyran-2-one	4-Methoxy-5-(hydroxymethyl)-2H-1-benzopyran-2-one	Lignans and Coumarins	木脂素和香豆素	Coumarins	香豆素	-	3	56795.6	90406.6	62590.6	145495	321900	266173	416691	573462	458276	616213	309764	360363	763789	972783	1.04026e+06	1.22529e+06	1.32318e+06	1.23352e+06	306411	225953	352702	310970	322731	421036	557484	540152	769412	875856	1467505	1935005	2589195	1.13351e+06	1.35488e+06	1262505	1370005	875050
MWS1852	137.06	94.04	136.052	C8H8O2	[M+H]+	4-Methoxybenzaldehyde	4-甲氧基苯甲醛	Others	其它类	Aldehyde compounds	醛类化合物	123-11-5	3	350914	71551.4	287387	244891	214345	215040	167370	209133	154807	356524	468968	502269	154404	143066	167129	263568	299318	326670	1.01058e+06	943023	746631	842660	814024	926474	5950.38	8997.93	5249.9	5761.96	5753.71	8756.89	10436.5	4676.22	6475.59	7710.06	13912.8	5261.51
pmf0440	163.08	91.05	162.068	C10H10O2	[M+H]+	4-MethoxycinnaMaldehyde	4-甲氧基肉桂醛	Others	其它类	Aldehyde compounds	醛类化合物	1963-36-6	3	60683.9	51092	68611.1	67766.8	38106	66891	53638.1	60693	62658.2	51373.5	58425.1	55039.4	81034.3	81076.8	68880	68026.3	76799.7	52502.5	49112.5	55793.5	78670.1	85758.1	59276.5	61259	55481.9	68878.9	73533.1	75936.9	59082	70663	78428.6	55042	64905.2	66645.6	60491.6	65188.2
MWSHC2035	179.07	119.05	178.063	C10H10O3	[M+H]+	4-Methoxycinnamic acid	4-甲氧基肉桂酸	Phenolic acids	酚酸类	Phenolic acids	酚酸类	830-09-1	3	7.7266e+06	1.27975e+07	1.07915e+07	8.9697e+06	8.30621e+06	7.88636e+06	93753	79042.9	80450.8	218298	139353	170868	99074.1	67001.5	114327	93821	70982	154668	119073	178718	86592.5	166444	184937	239865	53713.6	64984.4	62038.9	27982.5	21327.9	25212.2	20348.2	13535.9	18989.6	25140.4	22773.9	25933.7
Lmbn004847	179.07	146.04	180.079	C10H12O3	[M-H]-	4-Methoxyphenylpropionic acid	4-甲氧基苯丙酸	Phenolic acids	酚酸类	Phenolic acids	酚酸类	-	2	69822.8	127736	120906	65347.3	39898.7	36204	24132	23472	26536.8	131631	144492	128710	33043.8	22121.5	12072	40005	11970	14156.3	947.776	15005	3072.54	15348.2	20005	7505	27552.7	15084.8	15310.7	35725.7	74492.5	54085.8	54827.2	37171.6	109508	19624.2	9055.53	13272.5
pmb0764	144.05	113.03	143.041	C6H9NOS	[M+H]+	4-Methyl-5-thiazoleethanol	4-甲基-5-噻唑乙醇	Others	其它类	Others	其它	137-00-8	3	41231.3	26026.2	34077	41097.9	42846.3	37295	51161.7	47222.7	51161.7	61162.5	45463.7	43079.2	34177.6	32448.5	24468.5	44723	30392.8	43088.5	42802.2	48181.9	32448.5	43423.6	43002.8	38580.3	72050.9	70158.8	74741.5	55927.3	56445.8	60639	63956.8	74258	54606.9	22728.7	37709	40737.6
MWS4519	192.07	148.08	193.074	C10H11NO3	[M-H]-	4-Methylhippuric Acid	4-甲基马尿酸	Amino acids and derivatives	氨基酸及其衍生物	Amino acids and derivatives	氨基酸及其衍生物	27115-50-0	3	70585	70618.5	51951.6	70279.2	75049.7	74103.2	16738.2	7228.19	11048.3	15850.6	2978.92	6909.45	3951.95	8995.36	5005	56925.3	56762.8	75817.6	58427.8	197505	63389.3	21791.6	80005	67339.3	4248.68	1673.05	1569.45	132505	45453.9	52890.7	302263	608960	417082	632513	664857	681034
pme2828	140.03	98.96	139.027	C6H5NO3	[M+H]+	4-Nitrophenol	4-硝基苯酚	Phenolic acids	酚酸类	Phenolic acids	酚酸类	100-02-7	3	1.01699e+06	1.35904e+06	1.33988e+06	1.26029e+06	1.31733e+06	1.17286e+06	1.06383e+06	1.10495e+06	1.10637e+06	1.31195e+06	1.148e+06	1.04071e+06	1.10049e+06	1.11958e+06	1.24676e+06	1.23709e+06	1.38514e+06	1.3304e+06	1.15841e+06	1.27999e+06	1.20707e+06	1.25378e+06	1.08475e+06	1.13916e+06	1.03361e+06	1.11396e+06	1.23541e+06	1.23848e+06	1.23744e+06	1.14896e+06	1.14941e+06	1.11128e+06	1.07112e+06	1.10817e+06	1.15929e+06	1.25062e+06
zjgp122317	515.15	177.05	514.148	C26H26O11	[M+H]+	4-O-(2''-O-acetyl-6''-P-coumaroyl-β-D-glucopyranosyl)-P-coumaric acid	4-O-(2''-O-乙酰基-6''-P-香豆酰-β-D-吡喃葡萄糖基)-P-香豆酸	Others	其它类	Others	其它	-	1	231566	359513	269339	340791	272420	236215	235198	321405	324354	217225	255802	283697	119790	130127	91996.1	222922	102678	246578	279263	161768	301502	276458	169600	143508	261554	72409.4	207493	160181	141851	94368.9	109887	76003.6	112769	454835	400616	654635
Wafn002319	515.14	323.08	516.148	C22H28O14	[M-H]-	4-O-(3'-O-alpha-D-Glucopyranosyl)caffeoylquinic acid	4-O-(3'-O-α-D-吡喃葡萄糖基)咖啡酰奎尼酸	Phenolic acids	酚酸类	Phenolic acids	酚酸类	1401352-63-3	1	20213.4	21649.1	16986.6	11619.9	7350.67	6544.03	1.98557e+06	2.64974e+06	2.2987e+06	201942	137299	155543	172146	131795	106426	276293	296009	255129	365304	447958	507119	316656	360014	344838	9.6511e+06	1.02566e+07	1.4552e+07	5.33532e+06	7.10253e+06	6.40679e+06	2.29638e+06	4.05809e+06	2.03073e+06	275164	336732	252666
Wafn002874	515.14	323.08	516.148	C22H28O14	[M-H]-	4-O-(4'-O-alpha-D-Glucopyranosyl)caffeoylquinic acid	4-O-(4'-O-α-D-吡喃葡萄糖基)咖啡酰奎尼酸	Phenolic acids	酚酸类	Phenolic acids	酚酸类	1401352-62-2	1	3008.51	17505	7509.34	5005	754.506	42857.9	23269.1	28427	21770.5	34370.2	14265.5	14249.7	34555.2	49540.5	38991.5	81061.5	87831.9	73544.3	72038	93591.3	57807.3	128145	144134	126812	1.74374e+06	1.95214e+06	1.88254e+06	455560	414282	428447	76591	120810	78808.5	12784.3	22505	18022
Zmhn002764	477.11	323.07	478.111	C22H22O12	[M-H]-	4-O-(6'-O-Glucosylcaffeoyl)-3,4-dihydroxybenzoic acid	4-O-(6'-O-葡萄糖基咖啡酰)-3,4-二羟基苯甲酸	Phenolic acids	酚酸类	Phenolic acids	酚酸类	-	2	12704.4	15771.4	14695.7	7156.61	2997.73	15005	45005	7983.98	35005	2505	3172.22	5005	17373.6	22505	12688.2	47505	9975.98	28013	50316.4	50063.7	51331.1	40875.2	46993.5	55157.7	9383.75	7505	5005	5628.75	4008	5005	10005	42505	8436.75	7505	5005	4691.25
Zmhn002750	461.11	323.08	462.116	C22H22O11	[M-H]-	4-O-(6'-O-Glucosylcaffeoyl)-4-hydroxybenzoic acid	4-O-(6'-O-葡萄糖基咖啡酰)-4-羟基苯甲酸	Phenolic acids	酚酸类	Phenolic acids	酚酸类	-	3	37505	27394.3	52505	15107.8	10005	12505	3.46506e+06	2.88828e+06	9100715	360920	250253	295005	61218.2	58157.7	34931.8	58148.2	59826	79594.2	211252	224414	252052	326515	302998	217124	1.36555e+06	1.45947e+06	1.29538e+06	1312505	647588	561317	1.2442e+06	1.31426e+06	1.21116e+06	1.54001e+06	1.5218e+06	1.37799e+06
Zmhn002690	447.13	323.08	448.137	C22H24O10	[M-H]-	4-O-(6'-O-Glucosylcaffeoyl)-4-hydroxybenzyl alcohol	4-O-(6'-O-葡萄糖基咖啡酰)-4-羟基苄基醇	Phenolic acids	酚酸类	Phenolic acids	酚酸类	-	3	141735	122796	116220	255352	165536	259165	49843.5	68846.8	61760.4	5005	9119.1	11143.8	87068.8	83272.2	69859.1	8105.43	15005	10504.2	2505	51854.1	5005	10005	5005	2505	1002.73	21975.7	2505	2505	1011.78	7505	20553.3	18961.6	18047.3	2505	2098.78	52191.9
Zmhn002032	609.18	447.13	610.19	C28H34O15	[M-H]-	4-O-(6'-O-Glucosylcaffeoylglucosyl)-4-hydroxybenzyl alcohol*	4-O-(6'-O-葡萄糖基咖啡酰葡萄糖基)-4-羟基苄醇*	Phenolic acids	酚酸类	Phenolic acids	酚酸类	-	3	8737.18	11911	9161.32	4229.82	7149.18	4662.91	75005	19386.8	33777	9182.12	16201.3	9262.71	2.767e+06	2.34112e+06	2.77933e+06	2.85707e+06	2.91844e+06	3.16741e+06	146854	148064	131780	155029	155952	205898	259363	185471	219782	3757	5005	1502.49	5005	2318.83	4583.38	5005	2505	5005
Zmhn003046	477.14	337.09	478.147	C23H26O11	[M-H]-	4-O-(6'-O-Glucosylferuloyl)-3,4-dihydroxybenzyl alcohol	4-O-(6'-O-葡萄糖基-阿魏酰)-3,4-二羟基苄醇	Phenolic acids	酚酸类	Phenolic acids	酚酸类	-	3	21648.3	29237.5	23204.4	31649.5	52452.5	135005	32197.8	30816.7	57447.5	18320	19152.5	14871.3	20196.7	15874.8	9237.86	93622.6	51911	98556.3	9995	15916	21651.9	15081.7	15210.4	44920	3305.3	10863.8	8026.77	5664.97	1508.01	734.928	7505	4999.99	5512.96	6224.87	1758.76	7505
Zalp003488	369.12	177.06	368.111	C17H20O9	[M+H]+	4-O-Caffeoylquinic acid methyl ester*	4-O-咖啡酰奎宁酸甲酯*	Phenolic acids	酚酸类	Phenolic acids	酚酸类	123372-74-7	1	4.91499e+06	6.76622e+06	6.39421e+06	6.63589e+06	4.97056e+06	11306195	3.89229e+07	5.33589e+07	4.9981e+07	1.70356e+07	1.08021e+07	1.12674e+07	5.8611e+07	3.98756e+07	4.64035e+07	4.23404e+07	4.05621e+07	3.86674e+07	2.65897e+07	3.29685e+07	3.67094e+07	4.14826e+07	3.77744e+07	4.51636e+07	3.50899e+07	4.77126e+07	4.2803e+07	4.18636e+07	12704105	12062570	4.07754e+07	3.71099e+07	4.37845e+07	3.21838e+07	2.97922e+07	3.73373e+07
Zmhn000892	301.09	139.05	302.1	C13H18O8	[M-H]-	4-O-Glucosyl-3,4-dihydroxybenzyl alcohol	4-O-葡萄糖基-3,4-二羟基苄醇	Phenolic acids	酚酸类	Phenolic acids	酚酸类	-	1	273053	230938	222532	250141	236494	229255	104764	89209.6	90052	99774.4	146183	143684	1.99863e+06	2.33579e+06	2.02421e+06	535647	470908	493640	161103	144341	175226	153008	188021	166703	75518.4	76812.7	87265.3	34979.7	31543.8	35051.8	28109.1	32233.8	38627.8	46132.5	34861.9	31478.7
Zmhn001358	299.08	137.02	300.084	C13H16O8	[M-H]-	4-O-Glucosyl-4-hydroxybenzoic acid	4-O-葡萄糖基-4-羟基苯甲酸	Phenolic acids	酚酸类	Phenolic acids	酚酸类	-	1	7.78792e+06	8.71854e+06	8.38834e+06	9.31256e+06	9.68652e+06	1.08371e+07	1.92651e+06	1.24558e+06	1.02562e+06	394113	979126	743168	5.03654e+06	4.55131e+06	4.76212e+06	1.426e+07	1.21623e+07	1.2422e+07	278820	282149	243195	494798	517339	463180	1.59037e+07	9.76363e+06	1.10469e+07	3.68907e+07	4.00621e+07	3.74617e+07	3.60484e+07	3.77549e+07	3.45533e+07	1.77803e+07	1.90271e+07	1.56293e+07
Zmhn002227	385.11	223.06	386.121	C17H22O10	[M-H]-	4-O-Glucosyl-sinapate	4-O-葡萄糖基芥子酸	Phenolic acids	酚酸类	Phenolic acids	酚酸类	-	2	285904	221577	291111	195199	168271	226023	266747	237360	263011	72116.9	132714	99874.4	608905	553608	625742	1.34371e+06	1.31939e+06	1.42123e+06	444579	376797	460608	323184	440039	406266	72369.4	136666	110595	286820	298068	261162	839287	603675	934796	626344	395718	521263
Lmyp003301	358.11	178.05	357.106	C15H19NO9	[M+H]+	4-O-Methyl-DIBOA-Glucoside	4-O-甲基-DIBOA-葡萄糖苷	Alkaloids	生物碱	Alkaloids	生物碱	-	1	1.44458e+07	2.29313e+07	1.86217e+07	2.70934e+07	2.55972e+07	3.04457e+07	7.46429e+06	9.58353e+06	4.76339e+06	3.99794e+06	3.85444e+06	6.59613e+06	1.30093e+07	22809660	1.91038e+07	12416130	2.86623e+06	7.43149e+06	1.71547e+06	5394040	1.40893e+06	564623	1670005	441981	496440	426940	2357505	932505	762505	387401	396615	400803	440060	194841	298854	281825
pma0110	399.13	207.07	398.121	C18H22O10	[M+H]+	4-O-Sinapoylquinic acid	4-O-芥子酰奎宁酸	Phenolic acids	酚酸类	Phenolic acids	酚酸类	-	3	370999	409040	283470	165559	201034	200843	180002	186192	165351	39075.4	10005	15694.2	750005	384070	406937	997505	1027505	533974	68451.3	41992.1	70456.8	76784.1	77704.2	90005	483256	556742	455198	563476	505337	502983	2.36193e+06	2.34331e+06	1.36547e+06	2.93119e+06	3.09467e+06	3.46227e+06
zjgp122321	355.1	163.05	354.095	C16H18O9	[M+H]+	4-O-acetyl-3-O-caffeoyl-2-C-methyl-D-erythronate*	4-O-乙酰基-3-咖啡酰基-2-甲基-D-赤藓糖酸*	Others	其它类	Others	其它	-	1	244369	900418	144511	26154.8	68177.3	76568.1	6.73666e+06	49778556	3.96542e+07	1.32601e+07	5.93797e+06	2.92427e+06	1.93059e+07	1.92546e+07	2.16457e+07	1.52142e+07	1.58113e+07	1.5658e+07	2.93012e+06	2.31674e+06	4.15085e+06	3.34801e+06	4.06286e+06	4.2364e+06	9923090	3.89453e+07	3.50345e+07	3.68035e+07	35554770	31206340	3.4566e+07	3.19728e+07	3.21959e+07	9.63455e+06	1.17125e+07	9.52834e+06
Wasn000977	311.1	89.24	312.106	C11H20O10	[M-H]-	4-O-galactopyranosylxylose	4-O-吡喃半乳糖木糖	Others	其它类	Saccharides	糖类	14087-31-1	2	2908.94	22854.9	5281.92	4655.58	7313.83	5281.92	7663.34	7064.07	5786.89	13076.4	11932.9	7737.2	15587.1	8161.92	6332.95	90215	96709.5	73716.9	15749.9	12001.9	21524.2	12152.9	11689.9	19110	27505	19406.4	11175.2	37326.7	8230.9	8641.92	8226.65	16728.7	18165.9	22291.8	14997.5	28721.7
pma6460	337.09	163.04	338.1	C16H18O8	[M-H]-	4-O-p-Coumaroylquinic acid	4-O-对香豆酰奎宁酸	Phenolic acids	酚酸类	Phenolic acids	酚酸类	32451-86-8	3	15637.9	7934.76	7505	29953.5	24967.5	20010.5	337528	405955	301976	19562.1	16483.9	24384.2	204211	172607	202962	220151	286072	237187	27223.4	42285.9	70760.4	56841.9	92971.8	55240.9	86510.5	76465.8	75884.3	50060.2	37572.9	27229.1	23516.1	10075.9	25265.4	130995	100905	71065.8
Hmhn003518	355.1	175.04	356.111	C16H20O9	[M-H]-	4-O-β-D-glucopyranosylferulic acid	4-O-β-D-葡萄糖基阿魏酸	Phenolic acids	酚酸类	Phenolic acids	酚酸类	-	1	1.2028e+06	1.06605e+06	1.48651e+06	1.41462e+06	2.12998e+06	1.27655e+06	2.98935e+07	3.28398e+07	3.16289e+07	4.0644e+07	3.16909e+07	1.80751e+07	4.02013e+06	4.04326e+06	4.00021e+06	6.98116e+06	8.60884e+06	8.06945e+06	7.82631e+06	1.29604e+07	1.14686e+07	9.52173e+06	8.17867e+06	9.34739e+06	4.15359e+07	2.75226e+07	5.36988e+07	2.37002e+07	26988280	1.47266e+07	3.39393e+07	3.98983e+07	3.5713e+07	3.72062e+06	4.21252e+06	2.60884e+06
pmb0885	291.2	191.11	290.188	C18H26O3	[M+H]+	4-Oxo-9Z,11Z,13E,15E-Octadecatetraenoic Acid	4-氧化-9Z,11Z,13E,15E-十八碳四烯酸	Lipids	脂质	Free fatty acids	游离脂肪酸	-	3	24301.2	27200.3	25538.9	3205.89	3209.19	3346.38	18746.2	25143.2	23716.1	9372.24	7349.81	9019.22	141278	131437	134161	79496.6	73718.5	74654.8	18668.2	34051.9	21231.2	74623.2	68252.3	80048.5	17992	22171.6	30296.6	4222.78	7933.98	5258.25	4732.2	3130.45	3129.04	577.135	923.144	1216.17
pme2596	184.06	148.04	183.053	C8H9NO4	[M+H]+	4-Pyridoxic acid	4-吡哆酸	Others	其它类	Vitamin	维生素	82-82-6	3	456323	474256	498433	228914	247153	231101	60093.5	63749.4	46627.5	300436	319682	302623	270655	300108	251908	446724	400579	375931	282543	328178	295222	376570	388425	340110	115712	101467	112126	45042	46962.8	44538.1	29504.3	37942.3	30621.1	16288.7	16405.9	13469
pmb0801	346.11	184.06	345.106	C14H19NO9	[M+H]+	4-Pyridoxic acid-O-glucoside	4-吡哆酸-O-葡萄糖苷	Others	其它类	Vitamin	维生素	-	3	325497	601371	500758	591013	563459	557614	106994	65865.6	143015	437819	699176	643006	644530	668316	582734	922710	998365	875904	389354	431690	443980	482028	460942	507743	157480	167047	176539	168411	173579	183003	204035	183865	241092	140936	123150	122181
Wcsn010254	277.22	277.22	278.225	C18H30O2	[M-H]-	4-[3-(4,8-dimethylnona-3,7-dienyl)-3-methyloxiran-2-yl]butan-2-one*	4-[3-(4,8-二甲基壬-3,7-二苯基)-3-甲基环氧乙烷-2-基]丁-2-酮*	Others	其它类	Others	其它	-	2	1.45497e+07	1.65391e+07	1.52726e+07	1.58037e+07	1.59414e+07	1.5775e+07	2.34404e+07	2.60282e+07	2.45135e+07	2.11941e+07	2.2301e+07	2.32366e+07	4.56602e+07	3.98695e+07	3.82853e+07	5.09924e+07	4.46107e+07	4.57036e+07	4.12887e+07	4.14821e+07	4.12687e+07	4.51436e+07	4.85682e+07	4.29533e+07	1.96471e+07	2.12731e+07	2.06599e+07	2.75255e+07	3.01356e+07	2.5918e+07	2.25527e+07	2.09576e+07	1.98919e+07	3.72565e+06	4.58156e+06	3.62507e+06
Zaln004057	335.08	179.03	336.084	C16H16O8	[M-H]-	4-caffeoylshikimic acid*	4-咖啡酰莽草酸*	Phenolic acids	酚酸类	Phenolic acids	酚酸类	-	1	67572.8	81357.6	43028.4	28912.6	22644.3	52927.1	993335	860588	873497	118012	149095	133347	1262505	687081	513160	2462505	1.15584e+06	2532505	487756	960005	610745	1.17552e+06	972169	585841	270198	120626	120154	222610	279669	210485	2.36726e+06	2.04323e+06	1.50939e+06	3.70341e+06	3.67315e+06	4.83887e+06
Ladp002110	206.04	160.04	205.037	C10H7NO4	[M+H]+	4-hydroxy-2-oxo-1,2-dihydroquinoline-3-carboxylic acid	4-羟基-2-氧代-1,2-二氢喹啉-3-羧酸	Alkaloids	生物碱	Quinoline alkaloids	喹啉类生物碱	73776-24-6	1	273985	265257	360476	242139	309973	314580	146557	141226	136585	111267	117150	87508.6	4.44069e+06	3.63035e+06	3.67769e+06	5.37479e+06	4.86644e+06	5.55454e+06	444366	567149	407600	592292	734207	513387	227456	185046	196382	138360	103809	95800.2	79216.6	106315	83397.2	79294	57035.4	50413.6
MWSCX017	165.05	119.05	164.047	C9H8O3	[M+H]+	4-hydroxyphenyl acrylaldehyde	4-羟苯基丙烯醛	Others	其它类	Aldehyde compounds	醛类化合物	-	3	5.38611e+06	5.06625e+06	5.41636e+06	2.81519e+06	2.51243e+06	2.48564e+06	778009	800587	1.05752e+06	3.12002e+06	3.50793e+06	3.33442e+06	113194	130382	220543	277505	159201	285797	77478.7	88167.2	99186.6	70005	126110	101174	418268	1585005	701457	139575	144095	146959	113883	158476	148593	114128	120557	109598
MWSHC20105	371.11	282.09	372.121	C20H20O7	[M-H]-	4-ketopinoresinol*	4-酮基松脂酚*	Lignans and Coumarins	木脂素和香豆素	Lignans	木脂素	66288-89-9	1	1.08878e+06	787104	1.15093e+06	786248	675329	518133	782579	609165	538003	1.39661e+06	1.24931e+06	1.2371e+06	750733	644884	681682	516459	853340	722418	1.21417e+06	733627	938267	534219	659706	793388	90575.8	52045.9	48132.3	88583.8	122529	116947	128896	152657	173060	90656.9	97226.4	31725.9
Zmmp002106	120.08	77.04	119.07	C3H9N3O2	[M+H]+	4-methyl-1,5,2,3-dioxadiazinan-2-amine	4-甲基-1,5,2,3-二恶二嗪-2-胺	Nucleotides and derivatives	核苷酸及其衍生物	Nucleotides and derivatives	核苷酸及其衍生物	-	2	7.7659e+06	9.21099e+06	8.74759e+06	8.98804e+06	8.73428e+06	8.46844e+06	1.2158e+07	1.09136e+07	1.30169e+07	7.80915e+06	7.26827e+06	7.1004e+06	2.03408e+07	1.83695e+07	1.96235e+07	7.4945e+06	9.19029e+06	7.77755e+06	1.1107e+07	1.45611e+07	1.32527e+07	1.4351e+07	1.37068e+07	1.31159e+07	2.3351e+07	1.82026e+07	1.85777e+07	3.54827e+07	3.08096e+07	3.31078e+07	3.23111e+07	2.81003e+07	2.98648e+07	6.03894e+07	5.52498e+07	5.44331e+07
pme1474	298.1	136.06	297.09	C11H15N5O3S	[M+H]+	5'-Deoxy-5'-(methylthio)adenosine	5-脱氧-5-甲硫腺苷	Nucleotides and derivatives	核苷酸及其衍生物	Nucleotides and derivatives	核苷酸及其衍生物	2457-80-9	1	1.49749e+07	1.11886e+07	1.18084e+07	1.02008e+07	8.82778e+06	1.06949e+07	3.60636e+07	3.88421e+07	3.42103e+07	1.96712e+07	1.46063e+07	1.3735e+07	2.76183e+07	2.90729e+07	2.72486e+07	1.64458e+07	1.87335e+07	1.89784e+07	2.34299e+07	2.23692e+07	2.60568e+07	1.65114e+07	1.34399e+07	2.35555e+07	3.87067e+07	3.31666e+07	3.67695e+07	2.86465e+07	2.98713e+07	2.93579e+07	3.34563e+07	3.34782e+07	3.43531e+07	5.0736e+07	4.9941e+07	4.64265e+07
Lmzn001582	387.17	207.1	388.173	C18H28O9	[M-H]-	5'-Glucosyloxyjasmanic acid*	5'-葡萄糖基氧代茉莉酸*	Phenolic acids	酚酸类	Phenolic acids	酚酸类	-	2	1.51504e+06	500215	1.21184e+06	1.26701e+06	1.17666e+06	431325	436283	459382	451489	644825	420678	411519	4.26446e+06	5.88359e+06	6.12669e+06	4.53778e+06	5.12666e+06	4.48077e+06	2.99762e+06	3.34386e+06	3.14286e+06	3.35646e+06	4.53988e+06	3.51176e+06	349933	291883	310874	407986	427264	507700	692147	609159	576057	704585	639416	600324
Lmnp302744	625.18	493.14	624.169	C28H32O16	[M+H]+	5,3',4'-Trihydroxy-7,8-dimethoxyflavone-6-C-[apiosyl-(1-2)]-glucoside	5,3',4'-三羟基-7,8-二甲氧基黄酮-6-C-[木糖基-(1-2)]-葡萄糖苷	Flavonoids	黄酮	Flavones	黄酮	-	3	89448.7	70590.9	100005	59637.9	53552.9	48706	51025	92505	38948.9	91815.4	107864	81510.4	76550.5	122505	70590.9	238864	256686	257699	25005	19476.9	8523.87	12505	6089.87	21937.9	2363.08	5005	2505	27584.4	38534.5	24104.4	35570.1	5005	3589.05	19837.1	17235.6	10954.2
mws0038	313.07	283.02	314.079	C17H14O6	[M-H]-	5,4'-Dihydroxy-3,7-dimethoxyflavone(Kumatakenin)*	5,4'-二羟基-3,7-二甲氧基黄酮(华良姜素,熊竹素)*	Flavonoids	黄酮	Flavonols	黄酮醇	3301-49-3	1	28800.3	15052	13115.2	20625.3	25896.9	24607.2	7380.5	7086.4	8300.88	1766.59	1118.36	5140.09	71928.7	79128.8	70050.2	45423.7	43033.5	41645.1	29301.1	28650	76025.6	87033.7	26051.1	54205.5	39406.8	42118.6	61252.6	60214	66839	75971.5	34998.1	37789.3	36752.3	26680.2	21598.5	20150.4
Zmjp004852	509.13	347.08	508.122	C23H24O13	[M+H]+	5,6,3',4'-Tetrahydroxy-3,7-dimethoxyflavone-6-O-glucoside*	5,6,3',4'-四羟基-3,7-二甲氧基黄酮-6-O-葡萄糖苷*	Flavonoids	黄酮	Flavones	黄酮	-	2	294257	261301	242521	180126	170423	166633	160005	153017	94423.8	227505	237812	219105	443736	712243	626171	1.87261e+06	1.74079e+06	1.84672e+06	514467	400187	477869	221709	185288	565005	80526.2	46070.6	34932.5	9688.84	9414.75	2265.52	6059.84	5005	10005	14745.3	17610.1	15510
Lmdp006479	331.08	298.04	330.074	C17H14O7	[M+H]+	5,6,4'-Trihydroxy-7,3'-dimethoxyflavone	5,6,4'-三羟基-7,3'-二甲氧基黄酮	Flavonoids	黄酮	Flavones	黄酮	-	2	156256	128156	154084	41147.7	36106.4	39978.2	577884	513423	512304	697191	632661	694134	266933	235952	259213	298221	361592	323449	182324	156607	166451	214304	209560	228127	42131.5	48583.1	30179.7	47316.8	37738.7	53260.6	1870.44	4659.21	5283.26	1205.13	897.269	49575.4
HJAP058	345.1	284.07	344.126	C19H20O6	[M+H]+	5,6,7,4'-Tetramethoxyflavanone	5,6,7,4'-四甲氧基黄烷酮	Flavonoids	黄酮	Flavanones	二氢黄酮	2569-77-9	3	129223	131572	110671	130902	116531	144027	11363.3	6255.37	8194.91	49624	72538.1	61650.8	139529	163247	149531	709599	681302	729364	133504	110194	149418	905552	820543	1.02251e+06	2670.26	1218.51	30353.8	25334.5	28921.8	19158.5	33999.8	32702	32674.6	35930.6	59465.6	64300.3
Hagn002801	385.08	85.03	386.1	C20H18O8	[M-H]-	5,6,7,5'-tetramethoxy-3',4'-methylenedioxyflavonoid	5,6,7,5'-四甲氧基-3',4'-亚甲二氧基类黄酮	Flavonoids	黄酮	Flavones	黄酮	-	2	840957	1.24578e+06	1.06598e+06	868079	743181	836650	1.85272e+07	2.07579e+07	2.09287e+07	2.50679e+07	2.1128e+07	2.32976e+07	1.92761e+06	2.30014e+06	2.54586e+06	7.54402e+06	1.06359e+07	8.3668e+06	1.39174e+07	1.3312e+07	1.75347e+07	1.49693e+07	1.46025e+07	1.48919e+07	2.03322e+06	1.91605e+06	2.8937e+06	6.09007e+06	6.02923e+06	5.26501e+06	4.15552e+06	4.98615e+06	4.44075e+06	1.33286e+06	1.46508e+06	1.29058e+06
Zbzp007397	181.12	135.12	180.115	C11H16O2	[M+H]+	5,6,7,7a-tetrahydro-4,4,7a-trimethyl-2(4H)-benzofuranone	5,6,7,7a-四氢-4,4,7a-三甲基-2(4H)-苯并呋喃酮	Others	其它类	Others	其它	15356-74-8	3	75674.4	58798.3	36829.1	29848.3	34907.3	24270.2	62376.5	56916.1	47125.5	38750.7	28962.2	28968.1	994167	849740	833959	610016	606986	613589	168016	207478	151052	799362	1.10637e+06	503096	16888.6	27413.1	26725.2	24332.4	13149.7	18602.9	19130	6570.05	13741.1	10543.7	2069.13	4900.68
MWS2673	339.25	121.1	338.246	C20H34O4	[M+H]+	5,6-DiHETrE[(±)5,6-dihydroxy-8Z,11Z,14Z-eicosatrienoic acid]	5,6-二羟基-8Z,11Z,14Z-二十碳三烯酸	Lipids	脂质	Free fatty acids	游离脂肪酸	213382-49-1	3	87551.1	115554	125202	93159.1	98989.4	71431.7	39153.3	12309.6	8164.65	14321.6	38941.2	26339	33187	13491.3	11877.1	10046.2	8790.01	8473.3	35894.8	52696.5	100712	128004	34448	29191.5	62525.9	54636.8	98379.1	98836.6	279005	524397	59866.9	541340	254483	550172	34133.7	37047
MWS0686	194.04	121.03	193.037	C9H7NO4	[M+H]+	5,6-Dihydroxy-1H-indole-2-carboxylic acid	5,6-二羟基-1H-吲哚-2-羧酸	Alkaloids	生物碱	Plumerane	吲哚类生物碱	4790-08-3	3	67565.9	260005	81964.1	176821	123969	123908	10005	6911.42	8535.44	4100.1	5124.1	13275.8	9483.79	9512.6	5691.79	13632.1	12292.1	11268.1	2505	37648.9	11116.6	2020.03	6961.28	29404.4	2038.1	2505	7855.14	5086.1	7505	2505	5005	5005	5041.53	5005	12025.7	5005
Zmhn003257	299.06	284.04	300.063	C16H12O6	[M-H]-	5,7,2'-Trihydroxy-8-methoxyflavone*	韧黄芩素 II*	Flavonoids	黄酮	Flavones	黄酮	-	1	1.50015e+06	870644	1.05831e+06	560853	455350	472321	5.37259e+06	3.43441e+06	4.65457e+06	2.98007e+06	2.32407e+06	2.79509e+06	1.72895e+06	1.62574e+06	1.66041e+06	2.16058e+06	2.68385e+06	2.50955e+06	373896	428664	390565	416435	297384	292584	2314.66	5100.58	4540.97	2374.49	11476.6	2504.21	32800.3	22112.7	26736.4	2695.82	5351.86	525.98
Hajp007218	301.07	286.05	300.063	C16H12O6	[M+H]+	5,7,3',5'-tetrahydroxy-6-methylfavanone*	5,7,3',5'-四羟基-6-甲基黄酮*	Flavonoids	黄酮	Flavones	黄酮	-	3	268940	219192	296749	118613	84093.2	116841	1.14038e+06	854802	1.17254e+06	857143	620927	642198	423310	442715	471455	649202	769744	784379	85331	102952	112265	117457	101364	85135.4	944.663	633.874	581.01	2771.66	5030.01	92626.5	8255.06	3143.47	2450.98	2480.74	972.582	1553.49
Hagn002504	355.07	85.03	356.09	C19H16O7	[M-H]-	5,7,5'-Trimethoxy-3',4'-methylenedioxyflavonoid	5,7,5'-三甲氧基-3',4'-亚甲二氧基黄酮	Flavonoids	黄酮	Flavones	黄酮	-	2	1.61819e+07	2.84677e+07	3.08293e+07	1.5919e+07	1.44943e+07	1.52392e+07	5.3043e+07	2.02551e+07	3.60108e+07	7.34421e+07	6.82906e+07	6.38425e+07	812991	485529	357142	2.29375e+06	1.94397e+06	1.83539e+06	1.38588e+07	4.38172e+07	5.54344e+07	4.94129e+07	2.31187e+07	2.61666e+07	5.04578e+06	4.53656e+06	1.98213e+06	1.34953e+07	8.74576e+06	1.03386e+07	6.64701e+06	9.53668e+06	8.94883e+06	3.54406e+06	1915005	3.00165e+06
Labp004099	637.18	299.09	636.169	C29H32O16	[M+H]+	5,7-DIMETHOXY-3-HYDROXYFLAVONE glucuronopyranosyl glucoside	5,7-DIMETHOXY-3-HYDROXYFLAVONE glucuronopyranosyl glucoside	Flavonoids	黄酮	Flavonols	黄酮醇	-	3	233922	250134	238363	139263	140945	147555	5005	28370.2	5005	55624	54863.3	58359.6	62505	22462.5	21564.3	27505	12505	26257.5	354111	281144	490005	624731	443388	867505	40116.8	33556.7	33777.8	28841	19448	27676.9	43363.9	2505	1254.23	5005	29511.1	2505
Zmhn001420	165.02	121.03	166.027	C8H6O4	[M-H]-	5,7-Dihydroxy-1(3H)-isobenzofuranone*	5,7-二羟基-1(3H)-异苯并呋喃酮*	Phenolic acids	酚酸类	Phenolic acids	酚酸类	27979-58-4	3	30961	63366.1	272175	668323	466539	333512	320459	346888	307396	19840.7	283644	304506	223426	147505	170016	434205	12789.7	365902	603084	709967	35491	1.1523e+06	1.4467e+06	813788	40965.1	712226	43477.3	873896	29372	695769	68058.9	888976	866050	34099.6	32560.4	30176.8
mws1474	345.1	284.07	344.09	C18H16O7	[M+H]+	5,7-Dihydroxy-3',4',5'-trimethoxyflavone	5,7-二羟基-3',4',5'-三甲氧基黄酮	Flavonoids	黄酮	Flavones	黄酮	18103-42-9	3	129223	131572	110671	130902	116531	144027	11363.3	6255.37	8194.91	49624	72538.1	61650.8	139529	163247	149531	709599	681302	729364	133504	110194	149418	905552	820543	1.02251e+06	2670.26	1218.51	30353.8	25334.5	28921.8	19158.5	33999.8	32702	32674.6	35930.6	59465.6	64300.3
Lmln001856	479.09	316.02	480.09	C21H20O13	[M-H]-	5,7-Dihydroxy-4-oxo-2-(3,4,5-trihydroxyphenyl)-4H-chromen-3-yl-alloside*	5,7-二羟基-4-氧代-2-(3,4,5-三羟基苯基)-4H-色烯-3-基-阿洛糖苷*	Others	其它类	Others	其它	-	3	49775.3	39738.7	40474.5	47896.5	43186.2	31916.5	17797	12141.5	30044.8	48196.6	51217.5	44220.5	158614	184647	173203	76716.9	86753.5	119877	28167.5	25005	40328.2	16981.2	10005	19944.5	3720.09	3857.7	2505	5005	3885.19	920.49	8446.05	7505	5005	2505	18223.4	7505
Layp002880	341.09	179.03	340.079	C15H16O9	[M+H]+	5,7-Dihydroxychromone glucoside	5,7-二羟基色酮葡萄糖苷	Others	其它类	Chromone	色酮类	-	1	83638	2721.93	6944.27	10005	2505	7505	12505	5418.61	7505	9894.39	4546.13	5082.39	2.27078e+06	2.82954e+06	2.78121e+06	1.15963e+06	1.24075e+06	1.23171e+06	15005	14389.4	15005	33407.2	32369.4	37007.9	3389.39	12505	12505	2690.08	11390.3	9805.78	5430.62	10005	10005	3601.39	5353.41	10005
Hmtn001120	315.11	153.06	316.116	C14H20O8	[M-H]-	5-(2-Hydroxyethyl)-2-O-glucosylphenol*	5-(2-羟乙基)-2-O-葡萄糖基苯酚*	Phenolic acids	酚酸类	Phenolic acids	酚酸类	-	3	3.54016e+06	5.07368e+06	4.74969e+06	9.01523e+06	9.83235e+06	8.75819e+06	4.56207e+06	5.50754e+06	4.78194e+06	3.46863e+06	7.32765e+06	2.89922e+06	4.89032e+07	5.42297e+07	5.14052e+07	5.72712e+07	5.76353e+07	6.16438e+07	5.06311e+06	5.79944e+06	5.74619e+06	6.44996e+06	6.28517e+06	5.58646e+06	6.26823e+06	9.5397e+06	9.67641e+06	5.00878e+07	4.6339e+07	3.68063e+07	4.60608e+07	3.25847e+07	3.07084e+07	1.5002e+07	2.02946e+07	1.81911e+07
Wcgp003276	193.09	133.06	192.079	C11H12O3	[M+H]+	5-(2-hydroxypropyl)-3H-2-benzofuran-1-one	5-(2-hydroxypropyl)-3H-2-benzofuran-1-one	Others	其它类	Others	其它	-	3	352505	342505	350250	553250	390395	511670	106451	55005	120309	516612	933130	920943	985005	465005	927413	1.36341e+06	1.17615e+06	1.16202e+06	215813	122505	219500	49669.6	292095	121280	203187	226522	165882	187197	230187	183776	143847	147056	183814	117505	110268	112430
Lmbn001467	158.08	116.07	159.089	C7H13NO3	[M-H]-	5-Acetamidopentanoic Acid*	5-乙酰氨基戊酸*	Organic acids	有机酸	Organic acids	有机酸	1072-10-2	3	7364.45	26673.3	4944.82	4990.35	17368.2	10794.7	10691.8	10558.9	14166.9	8649.65	7373.17	5441.15	48132.6	42021.2	47497.2	42289.9	19343.5	40493.8	25068.1	27450.3	28051.4	57795.7	32683.5	34305.9	7253.25	7368.02	17808.2	13182	14699.6	12538.8	58508.7	64774.9	66434.4	38252	22875	35644.7
Latp002963	411.13	249.08	410.121	C19H22O10	[M+H]+	5-Acetonyl-6-glucosyl-7-hydroxy-2,6-methylchromone	5-乙酰甲基-6-葡萄糖基-7-羟基-2,6-甲基色原酮	Others	其它类	Chromone	色酮类	-	3	291602	253942	248562	321048	272171	324883	117064	61324.2	108657	175014	135596	119387	218238	300005	163520	168359	205005	118366	46447.3	55564.7	47505	56572.3	48513.3	36610.3	42363.1	42505	45005	38733.5	50387.7	41626.9	20883.3	23146.9	33444.3	12981.5	15396.7	10005
pme0120	118.09	101.06	117.079	C5H11NO2	[M+H]+	5-Aminovaleric acid	5-氨基戊酸	Organic acids	有机酸	Organic acids	有机酸	660-88-8	3	165743	131591	123240	19035.2	52505	103210	93204	104558	94451.3	40005	88115.9	92401.8	88871.7	94625.9	127900	77807.3	73755.5	87073.9	63671.1	68822.2	63158	89970.5	105039	92369.2	75591.6	94006.1	88357.5	71161.5	100321	103567	74796	83564.9	82760.5	81186.1	93826.8	62561.1
Lmmn003663	329.09	167.04	330.095	C14H18O9	[M-H]-	5-Glucosyloxy-2-Hydroxybenzoic acid methyl ester	5-葡萄糖氧基-2-羟基苯甲酸甲酯	Phenolic acids	酚酸类	Phenolic acids	酚酸类	-	2	61088.2	39903.2	43783.2	23679.8	47505	35254.5	57423.2	41089.6	43535.1	30014.5	51160.6	46589.8	356638	362146	435965	131767	165722	127125	644684	636217	622987	959935	864466	688683	6351.17	10005	11905.7	3177.17	5005	7507	12505	20005	12505	10302.3	12394.9	9525.17
MWStz073	102.05	84.05	101.048	C4H7NO2	[M+H]+	5-Hydroxy-2-pyrrolidinone	5-羟基-2-吡咯烷酮	Alkaloids	生物碱	Pyrrole alkaloids	吡咯类生物碱	62312-55-4	3	153091	22825.9	187963	217803	243806	260926	266865	251115	264684	216898	203215	232368	176158	153642	180566	89733.7	77732.6	93907.3	147335	107155	122462	137401	120196	157438	370888	467364	415912	449508	377839	401650	529872	520977	527474	413729	433149	398679
Lmcp007250	297.11	91.05	296.105	C18H16O4	[M+H]+	5-Hydroxy-6-methoxy-2-(2-phenylethyl)chromone	5-羟基-6-甲氧基-2-(2-苯乙基)色酮	Others	其它类	Chromone	色酮类	-	3	13674.7	19039.1	15224.7	14441.7	18338.9	18473.6	6239.41	7183.65	5112.86	9311.14	10031.9	10146.6	13270.6	12699.9	14754.9	14091	14648.9	14639	13626.4	13091.7	14025.3	8209.1	9221.15	10761	9059.7	8969.13	7384.32	6880.59	5974.19	9910.63	7928.79	6882.14	9318.3	4784.66	5704.91	4500.98
MWSprf117	221.09	130.06	220.085	C11H12N2O3	[M+H]+	5-Hydroxy-DL-tryptophan(5-HTP)	5-羟色氨酸	Amino acids and derivatives	氨基酸及其衍生物	Amino acids and derivatives	氨基酸及其衍生物	56-69-9	1	296882	286911	404328	1.49229e+06	1.37062e+06	1.43936e+06	173946	179288	200316	217740	172547	202191	138337	154102	130673	139635	165909	123814	289590	354889	300182	518709	517116	411897	87210.1	123251	118053	149138	140274	151905	143882	166793	149974	208166	212217	242788
mws0572	126.07	109.04	125.059	C5H7N3O	[M+H]+	5-Methylcytosine	5-甲基胞嘧啶	Nucleotides and derivatives	核苷酸及其衍生物	Nucleotides and derivatives	核苷酸及其衍生物	554-01-8	3	54802.8	52874.1	57812.3	67081.1	60731.7	57609.1	32981.4	24835.9	27774.8	15059.5	28748.2	17768.1	102632	89038	91969.5	93395.3	95464.2	106165	308891	281496	201510	276988	306949	247977	92602.8	89029.8	84244.3	63015.1	52665	28586.4	59837.1	55759.1	29451	34093.3	55569.9	29458
MWSHC20125	335.08	135.05	336.084	C16H16O8	[M-H]-	5-O-Caffeoylshikimic acid	5-O-咖啡酰莽草酸	Phenolic acids	酚酸类	Phenolic acids	酚酸类	73263-62-4	1	21942.8	45622.3	30981.4	19299.3	15193.1	21059.3	710780	650925	639338	79569.6	93844.3	108784	892505	307540	451766	1682505	799180	970345	297393	314061	517730	692156	751105	577071	157348	107224	69703.9	147383	212239	522505	2.15183e+06	1.61758e+06	2.40392e+06	1.90188e+06	2.07385e+06	3.78776e+06
pmb2554	529.16	193.1	530.164	C23H30O14	[M-H]-	5-O-Feruloyl quinic acid glucoside*	5-O-阿魏酰奎宁酸葡萄糖苷*	Phenolic acids	酚酸类	Phenolic acids	酚酸类	-	3	5773.46	13851.5	5196.46	6344.51	8754.16	5196.46	26635.4	24227	28276.5	15116.6	9802.01	8658.46	31362.2	29084.4	53579.5	49604	33572.2	40322.2	23422.4	43508.8	24237.5	61055.7	35704.5	69273.5	184212	161576	198972	170292	431209	178980	28799.5	40411	47813.8	16140.8	16159.5	9245.77
Lhmp122205	301.14	245.09	300.136	C18H20O4	[M+H]+	5-O-Methyllatifolin*	5-甲氧基阔叶黄檀酚*	Others	其它类	Others	其它	-	2	49444.2	50750	43780.1	45074.9	45876.5	43656.6	47334.2	49202.5	54647.4	37718.8	40031.5	44338.5	42731.3	42381.6	45294.3	47227	45432.7	51258.3	51596.8	53110.7	31306.9	34847	40108.8	31075.1	40509.1	37439	31430.7	35688.9	33439.1	37801.1	37017.5	34611.6	37015.6	39318.5	45564.8	44798.6
pmb3074	337.09	191.06	338.1	C16H18O8	[M-H]-	5-O-p-Coumaroylquinic acid	5-O-对香豆酰奎宁酸	Phenolic acids	酚酸类	Phenolic acids	酚酸类	1899-30-5	2	198772	204676	209428	161516	183048	156063	2.73608e+06	2.65603e+06	1.81583e+06	163336	101021	267505	1.86583e+06	1.88388e+06	1.58284e+06	1.3767e+06	1.54227e+06	1.62337e+06	2.99557e+06	3.50539e+06	3.53027e+06	1.22361e+07	1.09681e+07	9.66103e+06	4.34075e+06	5.49848e+06	5.97475e+06	1.46115e+06	1.43985e+06	2272505	548500	574591	288714	86193.3	66084.7	114148
pmb3066	481.14	319.2	482.142	C22H26O12	[M-H]-	5-O-p-Coumaroylshikimic acid O-glucoside	5-O-对香豆酰莽草酸-O-葡萄糖苷	Phenolic acids	酚酸类	Phenolic acids	酚酸类	-	2	398640	388334	458305	430843	443271	370739	28918.9	24431.4	20447.7	144719	263412	234426	73107.5	84548.2	62757.1	321046	337595	301817	372589	358783	375323	367351	276291	402116	40482.6	26095	8075.48	29353.6	43671.1	25732.3	37250.4	26029.1	20559.8	20711.8	8322.48	3350.35
Lakp003115	313.09	151.04	312.084	C14H16O8	[M+H]+	5-O-β-D-Glucopyranosyl-3-hydrobenzo(b)fu-ran-2-one	5-氧-β-D-吡喃葡萄糖基-3-羟基苯并(b)呋喃-2-酮	Phenolic acids	酚酸类	Phenolic acids	酚酸类	-	3	187737	209176	178190	181105	335005	292505	50851.6	88448.6	49668.6	274669	440984	304990	64880.9	19915.4	37048.9	46031.1	48888.9	31573.6	112943	72203.6	69496.1	72465.4	72203.6	76716.1	194043	285116	143503	103419	156997	134478	275099	244533	218471	382080	339251	329418
Lhmp122112	497.31	335.26	496.304	C27H44O8	[M+H]+	5-Pregnene-3,17,20-triol-20-O-glucoside*	5-孕甾烯-3,17,20-三醇-20-O-葡萄糖苷*	Steroids	甾体	Cardiac glycoside	强心苷	-	1	241844	302834	268254	278396	389330	351988	153635	164066	139670	121285	148419	132752	2.15627e+06	2.03566e+06	1.99314e+06	1.95227e+06	1.73978e+06	1.89929e+06	1.58278e+06	1.51469e+06	1.97948e+06	1.01522e+06	934782	1.07464e+06	370490	224003	248443	360935	486442	684954	509742	532741	568279	26379.6	39805.8	20864.3
Zmmp000969	255.1	123.06	254.09	C11H14N2O5	[M+H]+	5-Ribofuranosylnicotinamide	5-呋喃核糖基烟酰胺	Nucleotides and derivatives	核苷酸及其衍生物	Nucleotides and derivatives	核苷酸及其衍生物	107325-67-7	1	1.79192e+06	1.79069e+06	2.00933e+06	1.98446e+06	1.6797e+06	1.36575e+06	258748	272918	296137	490267	385700	406143	1.94969e+06	1.80017e+06	1.69558e+06	866135	822415	688808	510777	568999	464465	897965	691178	875839	1.63526e+06	1.32764e+06	1.26149e+06	175324	176149	159496	167198	159543	200465	134543	116418	115746
Wbwp010459	343.15	163.07	342.147	C20H22O5	[M+H]+	5-[(2r,3s,4s,5s)-5-(2h-1,3-benzodioxol-5-yl)-3,4-dimethyloxolan-2-yl]-2-methoxyphenol*	5-[(2r,3s,4s,5s)-5-(2h-1,3-苯并二氧代醇-5-基)-3,4-二甲基氧代烷-2-基]-2-甲氧基苯酚*	Lignans and Coumarins	木脂素和香豆素	Lignans	木脂素	-	3	2.65397e+06	2.66255e+06	2.55518e+06	2.65734e+06	2.52551e+06	2.71193e+06	2.58411e+06	2.66474e+06	2.63381e+06	2.71348e+06	2.6289e+06	2.77576e+06	2.55104e+06	2.3636e+06	2511935	2.6717e+06	2.58518e+06	2.54483e+06	2.63032e+06	2.60067e+06	2.56705e+06	2.8033e+06	2.5516e+06	2.38225e+06	2.63528e+06	2.62014e+06	2.54086e+06	2.7064e+06	2.59159e+06	2.73327e+06	2.80441e+06	2.75977e+06	2.63262e+06	2.70756e+06	2.79738e+06	2.73371e+06
Haxp003920	385.16	206.08	384.157	C22H24O6	[M+H]+	5-[4-(3,4-dimethoxyphenyl)-hexahydrofuro[3,4-c]furan-1-yl]-4-methyl-2H-1,3-benzodioxole	5-[4-(3,4-dimethoxyphenyl)-hexahydrofuro[3,4-c]furan-1-yl]-4-methyl-2H-1,3-benzodioxole	Lignans and Coumarins	木脂素和香豆素	Lignans	木脂素	-	3	86689.3	108283	96016.5	53122.1	64358.6	61294.1	50286.9	42505	85005	48038.1	36778.1	21455.6	471937	990005	472959	577890	1060005	480109	512505	475005	332850	208492	595005	270702	121503	327505	292505	242505	141923	106292	95375.6	115005	103892	264273	216456	272745
Zahn007990	197.12	153.13	198.126	C11H18O3	[M-H]-	5-hydroxy-3,4-dimethyl-5-pentylfuran-2(5H)-one*	5-羟基-3,4-二甲基-5-戊基呋喃-2(5H)-酮*	Others	其它类	Others	其它	-	1	16345.3	20429.1	15841.6	15602.6	13354.7	11454.1	57490.7	62627.1	68652	22838.6	19052.7	20014.7	320665	244174	269153	295844	387473	312263	122414	149656	116541	232425	252486	237949	43585.4	40491.5	37394.5	44917.3	50407.6	43351.8	30674.7	29754.6	32867.1	8749.52	5841.31	8183.95
Lmbn004685	311.22	223.17	312.23	C18H32O4	[M-H]-	5S,8R-DiHODE; (5S,8R,9Z,12Z)-5,8-Dihydroxyoctadeca-9,12-dienoate	5,8-二羟基-9,12-十八碳二烯酸	Lipids	脂质	Free fatty acids	游离脂肪酸	-	2	1.5087e+06	1.66568e+06	1.49761e+06	504517	492143	490335	214470	223488	248419	1.61798e+06	1.74545e+06	1.92803e+06	199725	219210	189020	417841	371142	442754	363911	463984	107251	169654	194069	141520	743062	881329	916652	17348.3	12210.2	13137.2	11926	12410.6	14520.8	3381.11	3947.47	4604.91
Hmbn002692	517.16	175.04	518.164	C22H30O14	[M-H]-	6'-O-Feruloyl-D-sucrose	6'-O-阿魏酰-D-蔗糖	Phenolic acids	酚酸类	Phenolic acids	酚酸类	118230-77-6	2	107055	208482	169136	213415	182839	258528	333696	299031	598337	288265	349675	403432	108585	90176.1	122435	237262	252016	216501	186048	161888	242231	256112	281844	273811	670358	743173	1.15712e+06	938278	879894	1.37069e+06	657414	653006	202056	822539	754899	450357
Lmsn003628	547.17	223.06	548.174	C23H32O15	[M-H]-	6'-O-Sinapoylsucrose*	6'-O-芥子酰蔗糖*	Phenolic acids	酚酸类	Phenolic acids	酚酸类	-	1	31091.9	57726.4	34028.5	37654.3	80005	90005	6047.95	7505	5005	11539.6	22814.1	18520.2	105793	37505	32505	31953	41954.2	26122	11850.5	14007.4	11082.2	8711.25	23688.5	27505	66964.4	35530.9	71856.1	70313.6	74312.9	47368.4	44426.8	95594	37416.9	212183	125718	202110
Cmdn003997	609.2	447.12	610.211	C25H38O17	[M-H]-	6'-O-α-D-galactosylbarlerin*	6'-O-α-D-半乳糖基(8-O-乙酰山栀苷甲酯)*	Terpenoids	萜类	Monoterpenoids	倍萜	927691-89-2	3	33938.3	20667.9	31137.5	20427.1	12812	9152.99	64130.4	87802.4	72018.4	14150.7	27505	8673.47	241450	425005	201250	192505	144537	232505	47505	42023.8	52505	72505	43933.8	38183.8	47345.9	24662.1	32433.1	168674	133386	212103	164960	117415	154287	61551.7	63133.2	26719.6
Cmdn004285	609.2	447.12	610.211	C25H38O17	[M-H]-	6'-O-β-D-glucosylbarlerin*	6'-O-β-D-葡萄糖基(8-O-乙酰山栀苷甲酯)*	Terpenoids	萜类	Monoterpenoids	倍萜	927691-88-1	3	33938.3	20667.9	31137.5	20427.1	12812	9152.99	64130.4	87802.4	72018.4	14150.7	27505	8673.47	241450	425005	201250	192505	144537	232505	47505	42023.8	52505	72505	43933.8	38183.8	47345.9	24662.1	32433.1	168674	133386	212103	164960	117415	154287	61551.7	63133.2	26719.6
Wcsn010496	277.22	233.23	278.225	C18H30O2	[M-H]-	6,10,14-Trimethylpentadeca-5,9-Diene-2,13-Dione	6,10,14-三甲基十五碳-5,9-二烯-2,13-二酮	Others	其它类	Others	其它	-	1	235644	266769	239996	241877	242796	256941	400261	419471	389213	329322	360190	377046	886845	707629	697764	1.03095e+06	848959	905089	769662	758219	707704	855030	903325	792422	296752	320648	320694	433877	467548	434475	358883	299116	290142	61804.1	74082.8	63624.8
Zmhp003514	301.07	286.05	300.063	C16H12O6	[M+H]+	6,7,8-Tetrahydroxy-5-methoxyflavone	6,7,8-三羟基-5-甲氧基黄酮	Flavonoids	黄酮	Flavones	黄酮	-	3	323251	212601	269280	121467	115297	117479	1.34983e+06	891670	1.10096e+06	888022	558707	719039	498012	408275	436358	710585	856733	880241	102132	119131	127679	120368	113912	97440.4	83226	57576.4	37004.2	52430.9	55135.9	92626.5	6830.46	3281.81	4963.19	578.979	620.663	901.935
MWSmce159	193.05	147.04	192.042	C10H8O4	[M+H]+	6,7-Dihydroxy-4-methylcoumarin	6,7-二羟基-4-甲基香豆素	Lignans and Coumarins	木脂素和香豆素	Coumarins	香豆素	529-84-0	3	44902.4	40854.5	45005	56909.9	48037	27218.5	9468.73	29675.9	45094.1	125774	60518.6	88692.2	36951.4	15792.5	8362.78	28648.8	35767.2	44101.9	1.20608e+06	1.08856e+06	1802505	640717	722335	1347505	400005	347505	180317	606095	1122505	617270	9006365	8879770	10377055	8.6454e+06	7.0703e+06	13636090
Lmyp003317	196.06	150.06	195.053	C9H9NO4	[M+H]+	6,7-Dimethoxy-2-benzoxazolinone (DMBOA)	6,7-二甲氧基-2-苯并恶唑啉酮 (DMBOA)	Alkaloids	生物碱	Alkaloids	生物碱	29550-09-2	1	3.01547e+07	3.27029e+07	2.51322e+07	2.42091e+07	2.85794e+07	3.11448e+07	2.51634e+07	2.73407e+07	2.54406e+07	2.21972e+07	2.34247e+07	2.75857e+07	2.74309e+07	2.36618e+07	2.52748e+07	2.4691e+07	2.31984e+07	2.69772e+07	13449155	17677355	13245790	3196535	3183640	3090825	4.14286e+06	4.79659e+06	4.95112e+06	3.49946e+06	3.20518e+06	3.98482e+06	2.01157e+06	1.90386e+06	2.05514e+06	813125	970939	1362505
Zbdn007423	207.07	192.04	208.074	C11H12O4	[M-H]-	6,7-Dimethoxy-4-chromanone	6,7-二甲氧基-4-二氢色原酮	Flavonoids	黄酮	Other Flavonoids	其它类黄酮	-	1	1.16625e+06	1.77868e+06	1.55685e+06	2.00262e+06	1.64767e+06	1.94214e+06	613065	905574	739254	168575	82778.1	67288.5	206563	246957	242543	253924	254639	238988	165814	186894	171022	127286	121090	122413	7.13794e+06	5.70823e+06	5.63954e+06	3.8794e+06	3.53757e+06	4.05223e+06	2.0713e+06	1.37685e+06	1.62858e+06	1.45818e+06	1.14563e+06	1.32483e+06
Wbtn006810	287.05	135.04	288.063	C15H12O6	[M-H]-	6,7-dihydroxy-1,3-dimethoxyxanthen-9-one	6,7-二羟基-1,3-二甲氧基-9-蒽酮	Flavonoids	黄酮	Other Flavonoids	其它类黄酮	-	1	27708.4	32696.9	23100.9	23544.8	26176.6	14305.9	61127.4	29434.4	30780.1	11016.6	10459.2	16622.9	167976	116803	174277	62580.7	88171.1	79236.4	907579	897810	1.0341e+06	686395	656465	605770	8556.15	5874.33	2310.32	4634.85	6304.23	6017.47	2683.07	3697.66	5800.97	4619.14	3696.67	6991.53
Wcfp003475	325.14	191.08	324.132	C15H20N2O6	[M+H]+	6,7-dimethyl-4-(2,3,4,5-tetrahydroxypentyl)-1H-quinoxaline-2,3-dione*	6,7-dimethyl-4-(2,3,4,5-tetrahydroxypentyl)-1H-quinoxaline-2,3-dione*	Others	其它类	Others	其它	-	3	320558	672505	272957	459959	386951	351939	76663.6	202505	117367	83196.4	104302	109186	628647	437890	573534	312794	286895	322776	2547505	2982620	1.47046e+06	994493	3692680	1.25559e+06	90679.6	185005	87633	132473	135327	125501	186443	161947	166359	462847	463641	470615
Wbtn006721	285.04	133.03	286.048	C15H10O6	[M-H]-	6,8-dihydroxy-3-methyl-9-oxoxanthene-1-carboxylic acid	6,8-二羟基-3-甲基-9-氧杂蒽-1-羧酸	Others	其它类	Ketone compounds	酮类化合物	-	1	12115	13631.9	10612.2	7013.95	1640.27	5276.97	56797.6	34898.7	48314.4	54800.5	39335.9	49021.5	135004	114022	139456	132971	196231	194298	28280.2	28022.1	50612.6	19347.9	17206.3	21848.6	2439.35	871.25	868.446	1733.83	15909.2	825.044	15228	15473.2	12374	822.917	1681.85	1266.37
Lmqp003432	227.16	121.1	226.157	C13H22O3	[M+H]+	6,9-Dihydroxy-7-megastigmen-3-one	6,9-二羟基-7-巨豆烯-3-酮	Terpenoids	萜类	Sesquiterpenoids	倍半萜	-	3	257304	191971	373463	76426.5	301665	97505	25830.5	27976	77303.1	37505	25005	37505	494851	492532	548639	535662	427079	435725	326170	330630	295838	374818	471007	257622	18323.3	17505	52505	25005	20005	30005	32402.9	67505	32505	36500.8	22505	23104.6
Jmgn004021	449.11	269.05	450.116	C21H22O11	[M-H]-	6-C-Glucosyl-2-Hydroxynaringenin	6-碳葡萄糖基-2-羟基柚皮素	Flavonoids	黄酮	Flavanones	二氢黄酮	-	3	1.1011e+06	943872	1.22638e+06	957478	1.0447e+06	1.20031e+06	421105	569652	572771	707497	901156	853587	2.42915e+07	2.01178e+07	2.18245e+07	3.43772e+07	3.3707e+07	3.25456e+07	435978	405926	360184	521504	491493	605234	2.84246e+06	2.13459e+06	1.94222e+06	1.83387e+06	2.21802e+06	1.36386e+06	1.75562e+06	1.06855e+06	3083095	223499	376527	306732
Lmjp003655	463.12	301.08	462.116	C22H22O11	[M+H]+	6-C-MethylKaempferol-3-glucoside*	6-甲基山柰酚-3-O-葡萄糖苷*	Flavonoids	黄酮	Flavones	黄酮	-	3	340004	183730	185942	115791	144504	145804	2.32504e+06	1.30953e+06	1.62798e+06	1.35212e+06	1.48973e+06	1.17086e+06	3.82705e+06	4.3376e+06	4.74729e+06	7.24203e+06	7.64134e+06	8.02447e+06	1.27493e+06	1.20981e+06	1.70019e+06	1.22583e+06	1.22222e+06	1.47735e+06	5005	15005	17320.7	6798.79	30641.8	12505	74264.3	79238	151663	36139.9	37363.8	14783.1
pma0214	479.12	317.07	478.111	C22H22O12	[M+H]+	6-C-Methylquercetin-3-O-glucoside*	6-C-甲基槲皮素-3-O-葡萄糖苷*	Flavonoids	黄酮	Flavonols	黄酮醇	-	1	82505	193846	232505	130403	50005	208815	360005	685005	387505	990005	802505	460005	1455005	1567505	1562505	4367500	3379790	3224910	12460395	18559095	14808455	8.12811e+06	13896010	7.46532e+06	32505	22505	10133.1	12635.1	10005	7505	67505	39540.4	19136.4	12637.6	25205	15005
MWSslk102	155.01	119.04	154.005	C5H3ClN4	[M+H]+	6-Chloropurine	6-氯嘌呤	Nucleotides and derivatives	核苷酸及其衍生物	Nucleotides and derivatives	核苷酸及其衍生物	87-42-3	3	177008	193186	214331	176967	209386	209319	234371	232376	202870	230384	203662	252104	161792	182693	236024	253702	221092	190138	160067	159227	146905	132578	131953	161708	216592	203678	184738	215042	212689	214606	202800	197243	206120	118247	204442	200320
Lahn005548	607.16	299.06	608.174	C28H32O15	[M-H]-	6-Demethoxy-4'-O-methylcapillarisin rhamnosyl glucoside	6-Demethoxy-4'-O-methylcapillarisin rhamnosyl glucoside	Flavonoids	黄酮	Other Flavonoids	其它类黄酮	-	3	1.47922e+06	958707	1.20884e+06	387352	484935	665516	733027	526789	800445	694937	770389	915534	675661	580584	737909	1030005	652326	797505	445370	1332505	532744	1237505	483568	513594	1771.54	7505	2805.46	2505	49768.4	7505	20005	20005	22505	10005	5124.1	12505
Zbsp004940	193.05	133.03	192.042	C10H8O4	[M+H]+	6-Hydroxy-7-methoxycoumarin*	6-羟基-7-甲氧基香豆素*	Lignans and Coumarins	木脂素和香豆素	Coumarins	香豆素	-	3	322505	421373	240005	55326.5	53397.4	53905.5	65005	55129.4	70590.9	119074	260005	95005	1730005	1245005	1475005	2355005	1542505	1472505	124263	124471	157051	66939.9	178560	127704	47505	57505	54477.3	49635.3	105005	60005	30708.6	43645.4	36764.8	47505	37472.4	27505
mws0972	131.07	85.07	132.079	C6H12O3	[M-H]-	6-Hydroxyhexanoic acid	6-羟基己酸	Organic acids	有机酸	Organic acids	有机酸	1191-25-9	3	40635.4	40615.3	34036.3	87839	89413.4	95630.7	32505	21212	7127.85	24723	39707.8	33339	142923	131440	113655	169297	135439	176833	35627.8	52703.7	50659.8	83015.8	62981.9	68481.8	30512.8	23863	15545.8	37267.9	30491.3	38338.8	28055.6	13499.5	10272.5	14828.8	18407.5	19886.5
pmp001310	627.16	303.1	626.148	C27H30O17	[M+H]+	6-Hydroxykaempferol-3,6-O-Diglucoside*	6-羟基山柰酚-3,6-O-二葡萄糖苷*	Flavonoids	黄酮	Flavonols	黄酮醇	-	1	100005	100005	27213.7	268659	238870	201115	120189	37505	33958.8	5917.23	27512.9	25763.5	70005	54856.6	55349.6	80411.1	83175.3	47505	40966900	12457625	4.677e+07	3.36358e+07	3.6993e+07	3.57366e+07	291399	149831	202505	35005	48018	105005	65005	55005	17541.1	13764.6	74533.7	8200.52
Zmhp002730	627.16	303.05	626.148	C27H30O17	[M+H]+	6-Hydroxykaempferol-6,7-O-Diglucoside*	6-羟基山柰酚-6,7-O-β-D-葡萄糖苷*	Flavonoids	黄酮	Flavonols	黄酮醇	-	1	115743	122982	21080.5	207230	227036	189329	100429	80005	66637.6	7099.73	19882.6	29230.4	44752.1	50005	45005	22505	23174.6	40926.7	4.35008e+07	3.584e+07	2.07789e+07	2.82325e+07	4.53382e+07	2.80236e+07	368207	202505	154303	32747.2	68911.5	165005	36246	26895.8	19856.8	18199.2	55605.7	8200.52
pmp001311	627.16	303.1	626.148	C27H30O17	[M+H]+	6-Hydroxykaempferol-7,6-O-Diglucoside	6-羟基山柰酚-7,6-O-二葡萄糖苷	Flavonoids	黄酮	Flavonols	黄酮醇	-	3	58973.2	51521.7	52505	145005	96231.6	147505	29613.6	3711.71	9122.75	3713.71	32505	21708.7	107509	107306	138743	107269	202505	65115.8	5.01075e+07	3.42296e+07	27501115	29428360	32160060	3.55328e+07	473550	141907	114142	37085.6	53147.6	46699.1	71450.6	15029.4	26199.6	16948.8	37374.1	11085.7
pmp001309	465.1	303.1	464.096	C21H20O12	[M+H]+	6-Hydroxykaempferol-7-O-glucoside	6-羟基山柰酚-7-O-葡萄糖苷	Flavonoids	黄酮	Flavonols	黄酮醇	-	1	162782	310468	99134.3	196200	201245	116428	203652	110987	158039	39323.4	233796	63929.6	5.66213e+06	6.1015e+06	8890540	1000005	1.07369e+06	1580005	5.27017e+07	4.05848e+07	4.26271e+07	3.29147e+07	2.54871e+07	3.48023e+07	1.45484e+06	519005	260239	208488	155111	166231	281863	162808	75520.7	87478.8	75767.1	40957
Hmcn001884	463.09	301.03	464.096	C21H20O12	[M-H]-	6-Hydroxyluteolin 5-glucoside*	6-羟基木犀草素-5-葡萄糖苷*	Flavonoids	黄酮	Flavones	黄酮	-	2	464054	504360	313923	447292	452521	382708	203917	70373.5	107143	107621	277505	297506	3.92016e+06	4.2689e+06	3.41253e+06	1.01185e+06	972533	1.00354e+06	2.89588e+07	2.71346e+07	3.11332e+07	1.69522e+07	1.43373e+07	1.96437e+07	442505	135005	66083.8	94993.2	170005	66329.8	139548	96771.5	34784.5	53544.3	89168.7	64572.7
Latp003160	195.06	117.03	194.057	C10H10O4	[M+H]+	6-Hydroxymellein	6-羟基蜂蜜曲菌素	Others	其它类	Chromone	色酮类	70901-60-9	2	160860	170810	199286	146858	139689	177505	3.33726e+06	3.84593e+06	2.86057e+06	466695	291945	262328	5.2835e+06	5.47208e+06	5.38893e+06	7.04196e+06	7.62405e+06	7.45495e+06	726859	759019	960897	1.56499e+06	1.48621e+06	1.83585e+06	3.38316e+06	3.31693e+06	3.3079e+06	3.84012e+06	3.28289e+06	3.89238e+06	1.28093e+06	1.16169e+06	2944000	1.55632e+06	1.33414e+06	3377210
Lmbp010207	311.13	121.06	310.12	C19H18O4	[M+H]+	6-Methoxy-2-(4-methoxyphenethyl)chromone	6-甲氧基-2-(4-甲氧基苯乙基)色酮	Others	其它类	Chromone	色酮类	111286-05-6	3	69086.3	81497.5	65140	57111.8	52193.9	56604.5	74972.2	69560.1	83813.5	168813	180319	181105	197468	211838	197258	171557	164369	139257	45041.2	45120.2	53173.7	119659	72388.9	60142.4	14414.1	13047.6	16240.1	10628.7	17601.2	17045.3	4189.39	3615.98	3307.11	3007.89	5030.39	3282.09
Lmjp003295	479.12	317.07	478.111	C22H22O12	[M+H]+	6-Methoxykaempferol-3-O-glucoside*	6-甲氧基山柰酚-3-O-葡萄糖苷*	Flavonoids	黄酮	Flavonols	黄酮醇	63422-27-5	1	150005	141560	82915.2	118179	149890	104050	652505	910005	545005	477530	674783	930005	706433	2067505	2915685	6169840	3.49932e+06	4.66611e+06	21576775	1.5373e+07	1.22601e+07	25156305	1.72044e+07	1.17443e+07	42505	10133.1	15005	10005	10005	20005	30833.1	24059.1	35005	10005	30005	31946.8
Ymjm000116	313.09	151.04	314.1	C14H18O8	[M-H]-	6-O-Acetylarbutin	6-O-乙酰熊果苷	Phenolic acids	酚酸类	Phenolic acids	酚酸类	10338-88-2	2	346849	222098	263945	48429.5	166755	112918	6675.34	4676.55	30005	7734.87	16553.5	9285.98	50005	16058.7	21616.2	56190	53291.6	54831.9	176128	257782	204533	255158	187399	158842	7505	6008.34	7505	10005	12505	6982.74	3380.69	10005	10005	6027.27	12505	17505
Zmhn001793	341.09	179.03	342.095	C15H18O9	[M-H]-	6-O-Caffeoyl-D-glucose	6-O-咖啡酰-D-葡萄糖	Phenolic acids	酚酸类	Phenolic acids	酚酸类	-	1	425544	561030	343191	285320	396506	221639	2.05954e+06	1.6533e+06	1.97105e+06	2.32053e+06	1.18398e+06	1.30607e+06	818175	892532	776377	804827	744979	757217	456843	456985	549723	732633	697354	593190	1.77399e+06	1.93293e+06	2.16182e+06	2.23931e+06	2.5775e+06	3.03501e+06	2.14988e+06	2.26519e+06	2.14813e+06	1.22494e+06	1.65444e+06	1.2023e+06
Zmhn002334	355.1	193.05	356.111	C16H20O9	[M-H]-	6-O-Feruloyl-β-D-glucose	6-O-阿魏酰-D-葡萄糖	Phenolic acids	酚酸类	Phenolic acids	酚酸类	137887-25-3	2	23318	67938.8	111481	85234.6	108930	96727.2	32750.5	29919.2	32031.6	57427.1	47306.5	76867.1	344127	391429	292386	884001	558792	731889	446634	897359	565347	689206	795579	600700	1.59283e+07	1.59167e+07	1.22656e+07	1.69361e+07	2.12765e+07	1.87529e+07	5.06183e+06	4.24739e+06	4.41595e+06	33565.4	27877.7	63684.9
Wasn000495	311.1	89.02	312.106	C11H20O10	[M-H]-	6-O-alpha-L-arabinopyranosyl-D-glucopyranose	6-O-α-L-阿拉伯吡喃糖基-D-吡喃葡萄糖	Others	其它类	Saccharides	糖类	14116-69-9	2	10005	5145.43	11212.9	13715.4	13707.4	40485.2	29309.2	28269.6	53388.1	117766	76262.8	63404.6	55914	44230.3	17133.4	25349.4	35005	25306	52168.7	96246.2	35140.4	66261.6	77594.5	37711.4	25698.4	35140.4	22272.4	53461.2	44972.2	40282.4	98282.1	172013	90580.3	174486	192248	169916
MWS4525	166.07	124.05	165.065	C6H7N5O	[M+H]+	6-O-methylguanine	6-O-甲基鸟嘌呤	Nucleotides and derivatives	核苷酸及其衍生物	Nucleotides and derivatives	核苷酸及其衍生物	20535-83-5	3	451506	431493	497140	270162	291789	300361	533401	467593	484458	306956	277801	250996	497810	505218	469491	262781	289029	254951	218285	275693	250570	210637	193225	257447	601382	607301	549922	598755	551642	536883	404946	404560	403248	254934	237943	259800
Lmfn003035	325.09	145.03	326.1	C15H18O8	[M-H]-	6-O-p-Coumaroyl-β-D-glucose	6-O-对香豆酰-β-D-葡萄糖	Phenolic acids	酚酸类	Phenolic acids	酚酸类	114297-65-3	1	140568	78658.7	166272	95283.2	150485	155627	1.30928e+06	1.82892e+06	2.18121e+06	464615	411696	489614	60385.2	48438.8	93460.8	69876.8	65720	50025.2	301156	342041	498928	379493	357989	369389	2.85663e+06	2.61311e+06	2.69131e+06	1.38926e+06	1.29461e+06	1.42688e+06	669609	904948	221529	117320	117505	96393.7
Wdsp002909	372.14	163.04	371.137	C20H21NO6	[M+H]+	6-[(7-hydroxy-2-methyl-6-oxo-3,4-dihydroisoquinolin-1-yl)methyl]-2,3-dimethoxybenzoic acid	6-[(7-羟基-2-甲基-6-氧代-3,4-二氢异喹啉-1-基)甲基]-2,3-二甲氧基苯甲酸	Alkaloids	生物碱	Isoquinoline alkaloids	异喹啉类生物碱	-	3	301548	349279	245629	72559.8	125434	170810	887884	913060	1.17678e+06	364497	270013	278471	98119.5	145005	107170	232505	253214	415201	363434	513303	848723	862437	718345	1.13313e+06	1.63934e+06	2.11258e+06	1.85837e+06	627228	725044	660629	140452	230430	230321	100301	58111.7	65593.8
Walp003622	340.1	178.05	339.095	C15H17NO8	[M+H]+	6-beta-d-glucopyranosyloxyindole-3-carboxylic acid	6-β-d-吡喃葡萄糖基氧基吲哚-3-羧酸	Alkaloids	生物碱	Plumerane	吲哚类生物碱	-	3	1.58625e+06	1.5543e+06	1.32449e+06	2.04646e+06	2.29226e+06	2.62624e+06	1.15305e+06	911149	1.05462e+06	468241	557681	925005	945072	1.65879e+06	1.21e+06	623630	661811	542640	205723	187377	212849	204804	175005	156202	296135	265005	390005	259506	224851	267013	542504	339525	222744	482763	436186	462184
Zmxn004029	585.23	195.07	586.241	C31H38O11	[M-H]-	7,8-Dihydro-Buddlenol B(erythro)	7,8-二氢-醉鱼草醇(苏式)	Phenolic acids	酚酸类	Phenolic acids	酚酸类	-	2	269886	222917	277754	253287	216149	225920	17562	24232.8	7192.72	209591	449404	384158	6060.56	19898.1	12325.8	21900.2	18792.1	12427	88119.1	65822.4	56574.1	10631.4	14003.5	65248.3	4352.79	3248.96	1117.06	6373.07	10423.1	3469.63	6799.7	12078.4	5978.09	3910	6952.61	2161.59
MWSslk135	193.05	147.05	192.042	C10H8O4	[M+H]+	7,8-Dihydroxy-4-methylcoumarin	7,8-二羟基-4-甲基香豆素	Lignans and Coumarins	木脂素和香豆素	Coumarins	香豆素	2107-77-9	3	22690.2	17054.3	9692.84	25451	10005	27505	10005	2505	7505	7309.87	10746.5	2505	290005	170386	375005	370005	307505	158936	211557	735989	602505	352505	570005	213976	9048.52	2505	5005	14122.3	5005	5005	23073.3	23547.1	15921.3	59132.4	15747.8	15005
Hagn003556	387.16	207.1	388.095	C23H16O6	[M-H]-	7-Benzyloxy-5-hydroxy-3',4'-methylenedioxyflavonoid	7-苄氧基-5-羟基-3',4'-亚甲二氧基黄酮	Flavonoids	黄酮	Flavones	黄酮	-	3	601025	781211	575895	491260	594638	496925	382290	495014	374086	441299	346045	267812	5.71429e+06	6.04542e+06	5.27471e+06	4.237e+06	5.42544e+06	3.91397e+06	3.14669e+06	3.30133e+06	3.39782e+06	3.60152e+06	4.19155e+06	3.24071e+06	345939	246437	317186	441165	416292	483972	639324	515815	682245	489188	505508	506370
Hmmn003964	359.13	197.08	360.142	C16H24O9	[M-H]-	7-Deoxyloganic acid	7-脱氧马钱苷酸	Terpenoids	萜类	Monoterpenoids	倍萜	22487-36-1	3	69916.3	49180	44135.2	47505	53876.1	118221	395565	337577	430980	661689	550120	410260	57992.1	39353.1	38336.1	20005	20005	27505	7505	8078.05	9328.14	16458.7	15005	12505	597488	479672	631964	557505	434717	485654	133648	337505	151187	42505	43308.2	52505
pmb2601	307.08	161.02	308.09	C15H16O7	[M-H]-	7-Hydroxycoumarin-O-rhamnoside	7-羟基香豆素鼠李糖苷	Lignans and Coumarins	木脂素和香豆素	Coumarins	香豆素	-	3	794489	709789	756374	1.2748e+06	1.16817e+06	1.54803e+06	39485	44047.4	51286	609362	2082505	1.09706e+06	8157.62	7019.26	7505	14612	25005	7505	337308	336262	592903	313393	234761	502571	44894.4	215005	54211.4	192386	91378.9	80374.4	164681	173738	151236	108005	66955.9	57760.9
Hmqn002118	161.02	133.03	162.032	C9H6O3	[M-H]-	7-Hydroxycoumarin;Umbelliferone	7-羟基香豆素;伞形酮	Lignans and Coumarins	木脂素和香豆素	Coumarins	香豆素	93-35-6	3	59724.9	64619.9	64405.4	72470.4	64652.9	58745.9	2.76789e+06	2.73904e+06	2.69549e+06	128154	86426.9	91541.3	197908	164428	154056	198237	102505	133277	3931.93	12505	6730.02	7815.91	11207.6	10005	275730	251712	249750	228567	117498	265049	227602	168924	172657	43215.2	45005	37620.3
Smnp003415	409.15	247.09	408.142	C20H24O9	[M+H]+	7-O-Methylaloesin	7-O-甲基芦荟苦素	Flavonoids	黄酮	Other Flavonoids	其它类黄酮	-	3	22126.1	22025.6	10005	22712.7	28760.6	45625	43046.5	57021.2	80454.8	102962	74444.5	59143.1	482505	385874	307375	700005	451157	802505	52137.1	28967.1	94191.7	214264	55945.5	75005	202505	157505	108951	372505	402505	483001	354742	374110	146039	160550	360005	181656
HX1341	163.04	89.04	162.032	C9H6O3	[M+H]+	7-hydroxy-2H-1-benzopyran-2-one	7-羟基-2H-1-苯并吡喃-2-酮	Lignans and Coumarins	木脂素和香豆素	Coumarins	香豆素	-	1	200266	603975	219439	51719.7	50796.2	81271.7	5.83387e+07	5.58412e+07	5.10654e+07	1.16165e+07	4.87668e+06	3.35503e+06	1.29147e+07	3.00347e+07	3.04937e+07	7.89776e+06	17977330	8.80387e+06	1.87442e+06	1.85397e+06	3.63113e+06	3.48139e+06	3.10615e+06	2.89579e+06	5.17254e+07	5.5451e+07	15194718	5.67014e+07	40733970	38962020	3.64675e+07	3.64464e+07	3.72767e+07	6.96744e+06	6.73677e+06	5.66007e+06
Zbln003676	385.13	205.05	386.137	C21H22O7	[M-H]-	7-hydroxy-4-methoxyphenanthrene-2-O-glucoside	7-羟基-4-甲氧基菲-2-O-β-D-葡萄糖	Quinones	醌类	PhenAnthraquinones	菲醌	-	2	239403	291273	323179	597003	1097505	905005	187416	330005	196615	873215	542079	1067505	2.62288e+06	2.35415e+06	2.92042e+06	1.1811e+06	1.94438e+06	1.90709e+06	630005	560005	359328	298384	243426	319199	344455	428798	437282	1017505	674313	1097505	497955	396411	381287	957505	835354	666333
Ymjm000134	507.18	331.07	508.195	C25H32O11	[M-H]-	7R-Dihydrodehydrodiconferyl alcohol 4-O-β-D-glucopyranoside	7R-二氢脱氢二萜醇 4-O-β-D-吡喃葡萄糖苷	Lignans and Coumarins	木脂素和香豆素	Lignans	木脂素	-	2	42662.6	52280.9	34195.5	11731.4	21822.7	18566.3	6349.31	35118.5	26149.3	2505	3166.66	2887.21	130256	92172.7	72334.3	494354	496326	517892	41951.6	38578.8	55331.4	65420.6	58650.3	63184.2	1679.58	29552.5	1712.28	2220.41	2787.77	2344.51	7233.37	7792.78	4615.46	3306.25	5667.94	3360.88
Lmbn005287	311.22	249.22	312.23	C18H32O4	[M-H]-	7S,8S-DiHODE; (9Z,12Z)-(7S,8S)-Dihydroxyoctadeca-9,12-dienoic acid*	7,8-二羟基-9,12-十八碳二烯酸*	Lipids	脂质	Free fatty acids	游离脂肪酸	143288-65-7	2	372868	493730	378064	417300	383249	409313	27993.2	14998.9	25939.6	26726.9	28583.3	25295.1	6807.41	5903.75	3936.71	3529.91	10203	7285	95535.4	113830	87472.7	121824	157673	88044.4	19043.5	14328.2	18270.2	12153.2	15402.8	11471	24715.8	21385	13813	29680.6	26865.7	24605.4
Lmmn006246	337.23	157.12	338.246	C20H34O4	[M-H]-	7β-Hydroxydarutigenol	7β-羟基豨莶精醇	Terpenoids	萜类	Ditepenoids	二萜	1188281-99-3	3	11416.9	10520.2	9040.59	15574.4	16717.6	14692.7	11677.5	16324.3	12949.7	10277	8964.06	8172.84	11520.2	16900.3	9534.74	11384.5	20299.2	14782.2	14550	17094.8	9197.73	24586	27637.3	15724.5	14220.9	9948.38	9205.18	11572.8	10180.9	14625	13031.8	9532.43	12952.8	11453.2	9542.31	8456.1
Wcsn010524	265.22	265.22	266.225	C17H30O2	[M-H]-	8,11-Heptadecadienoic acid	8,11-十七碳二烯酸	Lipids	脂质	Free fatty acids	游离脂肪酸	-	1	488161	618128	536595	654644	642466	618120	143477	219053	211035	288642	259501	295214	123936	92174.4	117964	125906	146542	113903	295544	301731	316138	365920	343517	360396	348567	346273	358169	336056	380883	319755	233899	282258	286809	117570	126518	105455
Wbtp004798	301.07	286.05	300.063	C16H12O6	[M+H]+	8,11-dimethoxy-2h-[1,3]dioxolo[4,5-b]xanthen-10-one	8,11-二甲氧基-2h-[1,3]二氧基[4,5-b]-10-蒽酮	Flavonoids	黄酮	Other Flavonoids	其它类黄酮	-	1	533407	635079	569500	235951	208815	228542	16391.5	15005	17505	7505	55005	9457.09	59225	80005	75009	58065.7	105005	44105	845130	1842505	1.26505e+06	1.94122e+06	2.31012e+06	995291	80327.1	53980	60965.5	47434.4	40693	48806.8	104048	2396.21	2395.88	84696.3	67006.9	69648.2
Lhcp120603	219.17	203.14	218.167	C15H22O	[M+H]+	8,12-Epoxy-eremophila-9,11(13)-diene	8,12-环氧-雅槛蓝烷-9,11(13)-二烯	Terpenoids	萜类	Sesquiterpenoids	倍半萜	-	2	140181	116587	124367	160141	122977	129779	134543	146881	140223	157053	16261.6	100730	122932	152607	165560	148497	133110	147167	145586	130092	136292	155270	125805	124870	133307	145728	182353	139156	165803	116829	151017	160483	105728	172688	135529	157677
WaYn002719	409.15	165.06	410.158	C20H26O9	[M-H]-	8,8''-Bisguaiacylglycerol*	8,8''-Bisguaiacylglycerol*	Lignans and Coumarins	木脂素和香豆素	Lignans	木脂素	-	3	42505	28453.4	31157.7	24127.3	32777.8	31153.2	3683.45	6132.45	5523.95	12061.5	17005.7	14129.2	7096.76	15005	2828.83	42505	18561	19952.8	10432	17505	50516.7	4293.45	7971.45	5005	20579.8	25351.3	39754	36590.4	57641.5	31330.8	32517.4	25198	37249.6	19123.8	12147.4	22351.9
ZbWn003804	297.14	96.96	298.145	C12H26O6S	[M-H]-	8-(methoxymethoxy)decyl hydrogen sulfate	8-(甲氧基甲氧基)癸基硫酸氢酯	Others	其它类	Others	其它	-	2	3.7182e+07	3.61368e+07	4.66166e+07	4.7345e+07	3.57575e+07	3.56944e+07	10164825	5.87776e+06	2.18736e+06	635974	979181	1227505	1.21546e+07	3.67112e+06	3.08254e+06	1.40388e+06	22366465	23067910	208978	268673	240196	327418	405634	304972	34631.9	33137.4	54195.6	135005	110005	22505	90005	165005	77505	52075.1	37488.6	71949.4
Sacn001940	375.13	195.07	376.137	C16H24O10	[M-H]-	8-Epiloganic acid	8-表马钱子苷酸	Terpenoids	萜类	Monoterpenoids	倍萜	82509-41-9	2	192582	212227	200519	243633	194037	223003	70086.5	66440.7	82402	186461	69349.2	224083	1.36967e+06	241436	1.14348e+06	2.16513e+06	1.88226e+06	1.91678e+06	214586	187628	228051	36338.2	162230	186228	56647.9	80914	86770	94528.9	19382.1	77261.6	10456	51982.5	38216.8	13260	8010.09	11521.7
Hmgn004693	371.11	327.03	372.121	C20H20O7	[M-H]-	8-Hydroxy-α-conidendrin	8-羟基-α-铁杉脂素	Lignans and Coumarins	木脂素和香豆素	Lignans	木脂素	-	2	192956	194098	185759	144977	122009	119399	85596.6	75028.3	79267.5	197244	261803	308228	121096	123022	123759	112931	148493	118012	202327	155960	173330	143788	140905	155991	10020.2	5733.46	9191.64	10901.5	19211.5	11144.3	18254.7	27172	30292.6	8481.23	13914.9	4735.1
mws0724	298.08	208.05	299.087	C10H13N5O6	[M-H]-	8-Hydroxyguanosine	8-羟基鸟苷	Nucleotides and derivatives	核苷酸及其衍生物	Nucleotides and derivatives	核苷酸及其衍生物	3868-31-3	3	237123	246561	291967	268420	266763	285990	95705.3	93084.7	82890.9	105136	95237.7	122565	98742.6	31577.3	93035	5591.85	9458.96	40796.4	318939	301853	290832	229415	246595	298938	151785	175253	183962	110536	122191	123491	132754	92265.1	115588	94253.9	90324.5	98408.8
MWSHC20110	301.07	286.05	300.063	C16H12O6	[M+H]+	8-Methoxyapigenin*	8-甲氧基芹菜素*	Flavonoids	黄酮	Flavones	黄酮	57096-02-3	3	268940	219192	296749	118613	84093.2	116841	1.14038e+06	854802	1.17254e+06	857143	620927	642198	423310	442715	471455	649202	769744	784379	85331	102952	112265	117457	101364	85135.4	944.663	633.874	581.01	2771.66	5030.01	92626.5	8255.06	3143.47	2450.98	2480.74	972.582	1553.49
Smnp001863	449.14	287.09	448.137	C22H24O10	[M+H]+	8-O-methyl-7-hydroxyaloin	8-O-甲基-7-羟基芦荟素	Quinones	醌类	Anthraquinone	蒽醌	-	2	15286.2	15005	30005	980563	1.34176e+06	1.19984e+06	164837	200020	131893	903788	1.82035e+06	1.94801e+06	3.18516e+06	3.88411e+06	2.37846e+06	4.08499e+06	3.05452e+06	8409480	1.95766e+07	2.27971e+07	2.388e+07	3.32764e+07	4.39984e+07	2.88294e+07	121030	35719.8	20234.8	34507.7	14296.8	29726.2	17907.3	11081.6	10622.6	17722.1	7505	5005
Wcjp002598	146.06	91.05	145.053	C9H7NO	[M+H]+	8-hydroxyquinoline	8-羟基喹啉	Alkaloids	生物碱	Quinoline alkaloids	喹啉类生物碱	148-24-3	1	162049	180037	179218	302821	398038	386084	185518	187755	240255	222092	244220	228379	505908	532826	506701	673165	667510	633521	259223	314324	346501	297366	355987	312251	432063	355987	356808	392487	346528	339365	272418	251683	282004	399433	338698	404349
Lmbn005662	295.23	171.1	296.235	C18H32O3	[M-H]-	9(10)-EpOME;(9R,10S)-(12Z)-9,10-Epoxyoctadecenoic acid	9,10-环氧十八烯酸	Lipids	脂质	Free fatty acids	游离脂肪酸	16833-56-0	1	1008518	1.23726e+06	1.15703e+06	958952	890377	907842	258138	257890	296315	2.554e+06	3.51264e+06	3.11458e+06	53731.7	47687	46204.3	59061.7	54049	49989.6	1.95193e+06	1.77955e+06	1.97414e+06	4.41529e+06	4.59619e+06	5.29843e+06	897822	914127	1.02574e+06	395511	582711	377212	234109	166335	166922	62196.3	64875.8	87382.8
Hmqn003054	329.23	311.22	330.241	C18H34O5	[M-H]-	9,10,11-Trihydroxy-12-octadecenoic acid	9,10,11-三羟基-12-十八碳烯酸	Lipids	脂质	Free fatty acids	游离脂肪酸	61911-67-9	1	854003	969946	896276	542840	517101	548238	30777	34575.4	33204.6	129808	171334	171359	30915.2	32837.6	35776.8	36742.6	35351.8	29247.7	273397	338825	235257	538090	512258	551215	193601	180040	172673	23986.6	48871.5	21148.8	21637.8	20574.5	18373.9	4693.78	5341.44	4384.89
pmn001694	329.23	229.15	330.241	C18H34O5	[M-H]-	9,10,13-Trihydroxy-11-Octadecenoic Acid	9,10,13-三羟基-11-十八碳烯酸	Lipids	脂质	Free fatty acids	游离脂肪酸	29907-57-1	1	1.45421e+07	1.67574e+07	1.6193e+07	1.0379e+07	1.01338e+07	1.01418e+07	672001	659726	784510	2.5177e+06	2.8628e+06	3.14399e+06	624142	543435	593960	583300	512554	521993	5.22085e+06	6.89435e+06	4.21347e+06	9.06874e+06	8.86722e+06	9.2581e+06	4.49559e+06	4.50897e+06	4.4015e+06	503626	855680	493439	424612	310420	422973	84891.6	72708.2	72392.2
Lmbn004240	329.23	199.13	330.241	C18H34O5	[M-H]-	9,10-Dihydroxy-12,13-epoxyoctadecanoic acid	9,10-二羟基-12,13-环氧十八酸	Lipids	脂质	Free fatty acids	游离脂肪酸	-	2	244668	305291	228772	129734	118586	132956	6024.48	6285.71	10327.2	45035	60218.9	22860.3	19532.9	13750.1	10958.5	26300.1	24770.8	18090.6	131358	143502	163994	571039	462847	612476	35354.5	19119.8	22076.4	4767.85	13021.7	5068.83	5607.64	6509	5609.26	3834.55	2305.61	3274.59
Wbtn007603	299.06	284.03	300.063	C16H12O6	[M-H]-	9,11-dimethoxy-2h-[1,3]dioxolo[4,5-b]xanthen-10-one*	9,11-二甲氧基-2h-[1,3]二氧基[4,5-b]-10-蒽酮*	Flavonoids	黄酮	Other Flavonoids	其它类黄酮	-	1	1.43917e+06	882046	1.08413e+06	446016	411861	494431	4.98558e+06	3.66668e+06	4.90664e+06	3.19249e+06	2.34057e+06	2.60422e+06	1.6804e+06	1.54177e+06	1.27392e+06	1.95319e+06	2.62164e+06	2.62593e+06	335217	374205	339247	419437	261927	333537	5953.37	1467.45	2620.27	3611.43	11574.5	2683.56	24318.7	24941.7	24859.1	7821.19	5993.58	1562.29
Lmbn003970	329.23	211.14	330.241	C18H34O5	[M-H]-	9,12,13-TriHOME; 9(S),12(S),13(S)-Trihydroxy-10(E)-octadecenoic acid	9(S),12(S),13(S)-三羟基-10(E)-十八烯酸	Lipids	脂质	Free fatty acids	游离脂肪酸	97134-11-7	2	317097	396654	343727	281652	179342	201576	7215.25	9316.4	9705.88	21417	23418.2	24526.3	22037.2	30116.8	23295.6	38144.7	34460.9	34325.9	57655.1	80582.7	49274	157641	146202	137273	60827	46789.9	54117.2	25349.4	25406.6	16832.5	46441.8	38876	44714.6	21868.7	30252.9	30340.7
pmn001691	327.22	291.2	328.225	C18H32O5	[M-H]-	9,12,13-Trihydroxy-10,15-octadecadienoic acid	9,12,13-三羟基-10,15-十八碳二烯酸	Lipids	脂质	Free fatty acids	游离脂肪酸	-	1	518125	640096	617040	305080	285342	230623	89529	80379.6	84135.7	178643	203421	248528	777192	821750	815646	621231	555188	460815	2.21716e+06	2.78334e+06	2.27063e+06	4.69436e+06	4.29203e+06	5.43195e+06	120410	131655	107712	9711.58	20716.8	11493.8	13424.7	8325.75	13605.3	2960.81	4112.68	4428.84
Zasn010433	307.26	307.26	308.272	C20H36O2	[M-H]-	9,12-Octadecadienoic acid,ethyl ester*	9,12-亚油酸乙酯*	Others	其它类	Others	其它	6114-21-2	1	1.47398e+06	2.23989e+06	2.03015e+06	2.42691e+06	2.27032e+06	3.06156e+06	548354	662784	539621	752442	812055	718033	235051	162461	161439	313426	253239	229951	792183	823040	956092	930700	1.03239e+06	988480	603043	532943	692242	910404	880673	788783	486253	658725	614592	314185	311187	302364
Lmyn007883	287.22	287.22	288.23	C16H32O4	[M-H]-	9,16-Dihydroxypalmitic acid	9,16-二羟基棕榈酸	Lipids	脂质	Free fatty acids	游离脂肪酸	38076-49-2	3	4511.4	37919.6	17184.5	21253.3	18637.3	22141.5	178037	193824	185863	5675.81	8054.14	9850.63	36985.6	30645	27777.7	23567	18284.5	22499.3	1.7023e+07	2.16783e+07	1.43475e+07	4.11374e+07	4.25621e+07	3.37556e+07	309474	358482	204651	32859.3	63491.9	65649.3	28745.1	28838.4	25403	52829.3	48802.1	45114.9
pmf0085	427.39	345.32	426.386	C30H50O	[M+H]+	9,19-Cyclolanost-24-en-3-ol (Cycloartenol)	9,19-环羊毛甾-24-烯-3-醇 (环阿尔廷醇)	Terpenoids	萜类	Triterpene	三萜	469-38-5	3	81702.3	81320.7	77275.5	76444.4	72186	73205.3	69917.2	66503	65457.5	64746.8	68180.3	72495.2	74819.8	69727.2	69593.1	73635.5	73693.8	73556.3	75350.8	74436.4	107081	96385.4	109511	112602	118879	111968	111113	109516	111952	112381	113704	110062	111110	110026	109146	107349
mws1060	267.07	135.03	268.081	C10H12N4O5	[M-H]-	9-(Arabinosyl)hypoxanthine	9-(阿拉伯糖基)次黄嘌呤	Nucleotides and derivatives	核苷酸及其衍生物	Nucleotides and derivatives	核苷酸及其衍生物	7013-16-3	1	1.06595e+06	1.55125e+06	1.42409e+06	592700	876291	806317	327857	598583	399390	200095	215891	336197	1.16673e+06	1.43957e+06	1.40059e+06	774269	724185	565774	1.01836e+06	1.54858e+06	580427	1.48854e+06	1.98728e+06	1.36975e+06	605188	492069	503974	84791.6	75878.8	93606.2	123415	99504.4	145806	49949.7	38667	41319.9
Zmsp001773	268.11	136.07	267.097	C10H13N5O4	[M+H]+	9-Alpha-Ribofuranosyladenine*	9-Alpha-核糖基腺嘌呤*	Nucleotides and derivatives	核苷酸及其衍生物	Nucleotides and derivatives	核苷酸及其衍生物	-	1	3.90501e+07	4.07074e+07	4.05783e+07	4.73017e+07	5.12236e+07	4.48509e+07	3.76867e+07	4.15253e+07	4.2757e+07	3.79264e+07	3.32784e+07	3.71511e+07	4.65387e+07	3.98794e+07	4.42648e+07	4.59399e+07	3.92849e+07	4.0682e+07	4.59692e+07	3.70072e+07	4.09714e+07	4.41076e+07	4.6178e+07	4.03297e+07	3.92026e+07	4.15896e+07	4.61268e+07	2.7733e+07	2.61167e+07	1.99128e+07	4.71517e+07	4.27177e+07	4.17578e+07	2.44749e+07	2.48302e+07	1.79358e+07
MWS1894	183.08	98.98	182.073	C13H10O	[M+H]+	9-Fluorenol	9-芴醇	Others	其它类	Others	其它	1689-64-1	3	248093	158001	204954	209395	138214	169441	171939	149815	192220	173254	149815	159922	163696	146563	165633	142660	143517	182461	84205.5	101772	59143.2	88015.9	50504.7	75835.6	212393	172646	186212	163521	253869	161334	208395	173839	207629	216334	188825	202643
pmb2791	309.21	209.05	310.214	C18H30O4	[M-H]-	9-Hydroperoxy-10E,12,15Z-octadecatrienoic acid	9-羟基过氧-10E,12,15Z-十八碳三烯酸	Lipids	脂质	Free fatty acids	游离脂肪酸	111004-08-1	3	111267	122017	125946	72116.4	50866.3	66850.8	56222.7	35065	89683.3	146586	154273	173552	320951	299501	283383	271276	224564	170027	176342	181682	228678	607569	458624	345848	28339.2	22139.1	15538.8	13753.3	37255.8	16020.1	19032.8	12822.3	8466.91	6518.81	5607.98	6566.26
MWS80006	311.22	293.21	312.23	C18H32O4	[M-H]-	9-Hydroperoxy-9Z,11E-Octadecadienoic Acid	9-过氧化羟基-9Z,11E-十八碳二烯酸	Lipids	脂质	Free fatty acids	游离脂肪酸	-	2	908851	1.13555e+06	1.02311e+06	911393	897871	925667	67217.2	61070.6	67927.7	106296	38137.8	33315.2	16716.4	17121.8	13576.1	18290.2	17577.3	16512.3	77742.5	102634	76085.3	136758	142431	129293	44794.1	37278.6	56485.7	19719.9	19510.9	20452	26774.4	21349.3	20472.3	21309.5	21711.4	22143.9
pmb2786	293.21	235.17	294.219	C18H30O3	[M-H]-	9-Hydroxy-10,12,15-octadecatrienoic acid*	9-羟基-10,12,15-十八碳三烯酸*	Lipids	脂质	Free fatty acids	游离脂肪酸	89886-42-0	3	41600.2	57361.2	63016.3	34242.3	38289.5	38480	12581.2	15485.6	19482.9	47790.9	60288.1	57238.5	34090.2	34250	32667.8	41492.4	23516.6	28569.6	216000	271703	268164	936756	915996	946409	19508.3	16512	19478.8	39911.8	83266.8	28064.6	32228.7	23124.9	22868.6	2677.49	3059.64	3164.52
Zmyn004449	309.21	171.1	310.214	C18H30O4	[M-H]-	9-Hydroxy-12-oxo-10(E),15(Z)-octadecadienoic acid	9-羟基-12-氧代-10(E),15(Z)-十八碳二烯酸	Lipids	脂质	Free fatty acids	游离脂肪酸	-	2	902822	1.23164e+06	1.00452e+06	606373	590791	511704	108742	112656	101738	220397	253226	336719	21124	18691.9	25567.8	36290.2	34297.1	29719.7	135265	146408	135166	370389	314724	335986	65149.1	189968	208356	17165.5	28972.1	19594.2	11363.1	9054.35	10934	4207.22	4416.68	4183.35
pmn001689	311.22	223.17	312.23	C18H32O4	[M-H]-	9-Hydroxy-12-oxo-15(Z)-octadecenoic acid*	9-羟基-12-氧代-15(Z)-十八碳烯酸*	Lipids	脂质	Free fatty acids	游离脂肪酸	-	2	1.49948e+06	1.57344e+06	1.47875e+06	498990	496398	474998	199434	214914	248442	1.57981e+06	1.73788e+06	1.9819e+06	209052	204347	174148	349866	348604	405469	335098	387321	192567	299839	302046	271220	718345	862871	919360	16572	14038.7	15436.4	10254.7	7542.03	14677.1	1984.82	2720.37	3266.73
Rfmb087	311.22	293.21	312.23	C18H32O4	[M-H]-	9-Hydroxy-13-oxo-10-octadecenoic Acid	9-羟基-13-氧代-10-十八碳烯酸	Lipids	脂质	Free fatty acids	游离脂肪酸	-	3	1.50722e+07	1.83411e+07	1.56142e+07	8.29974e+06	8.52027e+06	7.33819e+06	1.12588e+06	2.64542e+06	1.0853e+06	1.69783e+07	1.77965e+07	1.92969e+07	106869	77608.7	94479.5	120392	128473	82754.8	1.17772e+06	1.41027e+06	680825	1.59936e+06	1.45284e+06	1.4052e+06	2.39759e+06	4.73837e+06	5.06474e+06	277098	369121	259135	87758.9	98529.6	137733	39249	39425.2	40834.9
WaYn010298	291.2	165.13	292.204	C18H28O3	[M-H]-	9-Hydroxyoctadeca-6,10,12,15-Tetraenoic Acid	9-羟基十八烷-6,10,12,15-四烯酸	Lipids	脂质	Free fatty acids	游离脂肪酸	326492-79-9	2	598923	667448	612057	276682	276633	266536	2.80687e+06	2.59222e+06	2.94198e+06	5.30106e+06	5.30704e+06	5.53017e+06	2.83789e+06	3.0149e+06	2.94474e+06	2.58517e+06	2.16799e+06	2.04262e+06	924422	750555	597006	2.80685e+06	1.10288e+06	4.18332e+06	114257	272680	311513	35885.7	38953.7	33747.2	29270.1	36870.5	38362	7734.76	8057.31	9879.5
Qmyp101114	371.21	209.15	370.199	C19H30O7	[M+H]+	9-O-β-D-Glucoside of 3-hydroxy-7,8-didehydro-β-ionol	9-O-β-D-葡萄糖苷3-羟基-7,8-二氢-β-紫罗兰醇	Terpenoids	萜类	Sesquiterpenoids	倍半萜	-	3	66157.1	53064.1	59201.5	62505	60250.8	61769.5	12505	11029.4	22741.6	30005	14336.9	18746.9	552505	272165	390005	585005	447505	502505	45005	44212.6	45452.9	76148.3	60005	62640.3	35005	35005	42505	45964.3	52505	57043.7	9926.91	15166.6	47828.7	31943.5	29487.3	20005
Wcdp007645	295.23	151.11	294.219	C18H30O3	[M+H]+	9-Oxo-10,12-Octadecadienoic Acid	9-Oxo-10,12-Octadecadienoic Acid	Lipids	脂质	Free fatty acids	游离脂肪酸	54665-32-6	2	1.27539e+06	1.67457e+06	2.55049e+06	1.85404e+06	866629	1.72407e+06	170110	501981	603961	1.2476e+06	1.36536e+06	1.67894e+06	30593.4	26107.3	18662.3	42342.1	34117.9	34420.6	955059	1.20465e+06	1.18425e+06	1.39083e+06	266080	1.57878e+06	185295	546229	605038	265825	474236	258492	184580	149771	166596	25240.7	9482.3	34105.6
pmb2787	293.21	275.2	294.219	C18H30O3	[M-H]-	9-Oxo-10E,12Z-octadecadienoic acid*	9-过氧-10E,12Z-十八碳二烯酸*	Lipids	脂质	Free fatty acids	游离脂肪酸	54232-59-6	2	197589	221951	216168	167321	177305	176517	91196.1	84965.2	92245.7	205942	266285	276542	159606	120250	133195	195139	132501	140663	395594	467125	517804	1.45723e+06	1.524e+06	1.6531e+06	63930.7	67897.1	77144.9	76767.7	142468	61531.9	55934.3	35283.9	38477.9	7841.55	5415.43	5684.26
Hmqp005411	297.24	81.07	296.235	C18H32O3	[M+H]+	9-Oxo-12Z-Octadecenoic acid*	9-氧代-12Z-十八碳烯酸*	Lipids	脂质	Free fatty acids	游离脂肪酸	112543-32-5	3	356677	490940	427755	414603	629818	905958	557522	281585	162038	801951	1.12453e+06	1.12131e+06	46766.3	31328.3	22279.3	52677.8	38680.8	40806.8	720876	703909	690337	1.93216e+06	1.83496e+06	1.80652e+06	278697	217854	463127	215235	312674	475813	130400	188640	1.00702e+06	1.23383e+06	566318	75678.9
Lmbn003524	171.1	99.08	172.11	C9H16O3	[M-H]-	9-Oxononanoic acid	9-氧代壬酸	Organic acids	有机酸	Organic acids	有机酸	2553-17-5	3	139009	129992	154459	166934	228044	149400	24580.2	39127.2	27795.2	59301	48964.7	48146.7	2209.88	1579.64	8667.45	2525	9665.73	9622.91	28000.2	34691.1	31418.9	95742.3	97496.3	76655.1	71213.6	97903.5	115068	28227	39144.8	22032.7	16340.8	18301.7	19618.9	15481	11026.9	8015.14
Wcjp001032	269.09	137.05	268.081	C10H12N4O5	[M+H]+	9-[(2S,3S,4S,5R)-3,4-dihydroxy-5-(hydroxymethyl)oxolan-2-yl]-1H-purin-6-one	9-[(2S,3S,4S,5R)-3,4-dihydroxy-5-(hydroxymethyl)oxolan-2-yl]-1H-purin-6-one	Alkaloids	生物碱	Alkaloids	生物碱	-	3	3.23907e+06	3.34423e+06	3.16023e+06	2.53963e+06	2.5848e+06	2.42819e+06	2.36464e+06	2.84506e+06	2.68139e+06	1.36273e+06	1.45745e+06	1.50137e+06	9.0037e+06	9.67076e+06	9.60662e+06	6.438e+06	4.51849e+06	4.72396e+06	5.10686e+06	5.77842e+06	2.7918e+06	6.70964e+06	7.05167e+06	5.53475e+06	3.46893e+06	3.6893e+06	3.59716e+06	500534	513668	425752	645690	614378	746799	160551	154268	111490
Wbmn002695	369.08	207.05	370.105	C20H18O7	[M-H]-	9-hydroxysesamin	9-羟基芝麻素	Lignans and Coumarins	木脂素和香豆素	Lignans	木脂素	-	2	458159	523222	479433	1.00416e+06	710811	978263	1.72159e+07	1.97977e+07	1.99583e+07	43306.8	59861.3	42080.5	2.62286e+07	2.29245e+07	2.39198e+07	2.22063e+07	2.21172e+07	2.20954e+07	5.85923e+07	6.05965e+07	5.39169e+07	6.21171e+07	5.68659e+07	5.4143e+07	221768	311496	266704	810718	799395	838440	2.35946e+07	1.72241e+07	1.54997e+07	4.16738e+07	3.80393e+07	3.64269e+07
Zmjn004133	311.22	293.21	312.23	C18H32O4	[M-H]-	9S-Hydroperoxy-10E,12Z-octadecadienoic acid	9S-氢过氧-10E,12Z-十八碳二烯酸	Lipids	脂质	Free fatty acids	游离脂肪酸	5502-91-0	3	800576	871328	861467	603530	581001	533589	144045	136132	162624	335571	314364	410352	122873	123638	119869	216494	182087	129307	201364	188688	143261	544439	341103	660415	121248	210124	240433	56426.5	101507	56717.4	36918.6	34750.6	38747.6	7186.24	6236.96	8608.8
Rfmb091	295.23	195.14	296.235	C18H32O3	[M-H]-	9S-Hydroxy-10E,12Z-octadecadienoic acid*	9S-羟基-10E,12Z-十八碳二烯酸*	Lipids	脂质	Free fatty acids	游离脂肪酸	15514-85-9	1	3.62222e+06	4.53335e+06	3.86974e+06	4.04684e+06	3.64865e+06	3.84751e+06	1.85852e+06	2.33038e+06	2.19409e+06	5.16227e+06	5.64323e+06	5.55538e+06	1.45213e+06	1.39853e+06	1.28226e+06	3.37595e+06	2.75247e+06	2.35793e+06	2.20656e+06	2.08795e+06	2.5897e+06	6.73326e+06	5.23517e+06	6.85073e+06	2.01668e+06	2.02264e+06	2.20385e+06	1.61205e+06	2.70605e+06	1.72507e+06	1.22087e+06	877600	925082	226863	309749	252251
Cmmn012997	301.22	301.22	302.225	C20H30O2	[M-H]-	Abietic acid	松香酸	Terpenoids	萜类	Ditepenoids	二萜	514-10-3	2	203463	193195	230786	134433	125828	120533	105977	123668	134311	109348	100028	121635	112864	115413	87960.3	111488	150986	130420	34205	59860.6	25326.8	56055.7	88842	29053.5	40272.2	41332.9	48942.1	37065	27585.9	39538.1	36562.9	39121.4	27032.2	121740	168140	125736
Lmtn004049	263.13	204.12	264.136	C15H20O4	[M-H]-	Abscisic acid	脱落酸	Organic acids	有机酸	Organic acids	有机酸	21293-29-8	1	110746	136801	141832	80342	84061	72083.1	960940	768994	743152	285056	179406	181740	876575	952677	1.01376e+06	166531	184131	118499	39415	39056.2	22673.5	38972.3	50105.4	50301.8	261922	246717	203348	143005	160480	147164	58109	42058.6	66484.5	10949.3	13374.8	22321.7
mws0051	285.08	242.05	284.068	C16H12O5	[M+H]+	Acacetin	金合欢素	Flavonoids	黄酮	Flavones	黄酮	480-44-4	3	250143	103185	92646.6	93167.7	359403	324115	8912.22	8381.8	7082.82	1584.79	10744.5	4493.85	36429.3	18286.7	15242.6	7792.7	13219.9	11774.1	71847.3	155932	128237	345162	58732.2	81539.3	1803.73	814.536	47343.5	7223.28	1765.11	56842.5	53832.2	83860.9	65431.2	75922.7	93878.5	81580.4
Wagp003518	338.12	176.07	337.116	C16H19NO7	[M+H]+	Acetoxyindole N-Glucoside	乙酰氧吲哚 N-葡萄糖苷	Alkaloids	生物碱	Plumerane	吲哚类生物碱	-	2	8442.33	2237.47	10005	2097.19	3259.26	13078.7	5005	7505	5005	1060.83	6360.63	4224.33	75021.1	74446.1	103019	110242	125648	159886	75005	92505	67505	70005	68477	55007	2981.47	2158.46	4225.33	182624	186594	120157	2.24099e+06	3106290	2.24773e+06	5.58178e+06	1.59622e+07	7.1142e+06
Wccp005403	314.14	177.06	313.131	C18H19NO4	[M+H]+	Acetyl-Caranine*	Acetyl-Caranine*	Alkaloids	生物碱	Alkaloids	生物碱	-	1	5.58393e+06	4.47583e+06	6.54971e+06	4.35047e+06	4.41687e+06	4.93996e+06	130453	295152	114879	3.58821e+06	7.67355e+06	9.448e+06	4.45545e+06	5.23352e+06	5.46719e+06	1.10649e+07	1.3499e+07	1.34427e+07	1.82325e+07	1.81691e+07	2.22875e+07	2.73807e+07	2.69956e+07	2.97545e+07	47027.5	20169.2	1222.54	91765.7	39240.6	31548.2	84310.2	45905.7	46336.8	15019.3	10700.1	5354.07
Lasp003707	225.08	119.05	224.069	C11H12O5	[M+H]+	Acropyrone	Acropyrone	Phenolic acids	酚酸类	Phenolic acids	酚酸类	-	3	182505	160513	142869	255957	122505	112505	267930	317353	214081	447588	222533	179572	1.46181e+06	1.34238e+06	1.29735e+06	2.20709e+06	2.24442e+06	1.85434e+06	302505	340005	203114	316350	339733	226990	407973	544716	588136	480990	664367	487733	991006	825063	809964	377107	570845	601526
pme2117	426.02	158.93	427.029	C10H15N5O10P2	[M-H]-	Adenosine 5'-diphosphate	腺苷-5'-二磷酸	Nucleotides and derivatives	核苷酸及其衍生物	Nucleotides and derivatives	核苷酸及其衍生物	58-64-0	3	98730.4	73658.2	91006	60219.2	56995.3	73998.3	520549	517694	543804	564799	420658	468023	337444	281832	347137	222653	215184	232459	1.2425e+06	1.17052e+06	1.49795e+06	1.67964e+06	950420	2.00271e+06	1.36155e+06	1.77464e+06	1.74914e+06	1.58769e+06	1.82286e+06	1.43864e+06	2.69462e+06	2.51615e+06	2.42052e+06	5.42806e+06	5.65915e+06	6.08528e+06
pme0230	268.1	136.06	267.097	C10H13N5O4	[M+H]+	Adenosine*	腺苷*	Nucleotides and derivatives	核苷酸及其衍生物	Nucleotides and derivatives	核苷酸及其衍生物	58-61-7	1	4.16285e+07	3.91419e+07	4.24416e+07	4.17155e+07	4.74993e+07	4.4629e+07	3.63209e+07	4.06265e+07	4.53508e+07	4.18902e+07	3.46175e+07	3.63011e+07	1.59581e+07	2.90341e+07	3.32327e+07	2.30827e+07	3.77766e+07	4.56966e+07	31518453	1.45726e+07	2.50031e+07	3.3072e+07	3.05124e+07	1.32049e+07	1.25106e+07	3.45708e+07	3.52805e+07	2.87431e+07	2.80327e+07	2.61973e+07	5.06614e+07	4.18577e+07	4.19277e+07	2.39168e+07	2.6113e+07	2.05345e+07
mws0208	145.05	101.06	146.058	C6H10O4	[M-H]-	Adipic Acid*	己二酸*	Organic acids	有机酸	Organic acids	有机酸	124-04-9	3	48118	51478.5	33527.7	83366.2	110984	193530	70196.5	127114	203850	180396	103288	75470.9	55005	70005	20102.7	41387.7	66076.2	30040.2	50751.7	89248.4	52186	88923.7	62197.8	184896	328039	290990	320935	361089	174483	318662	100795	498809	83144.7	207472	214270	136840
Hmcp001824	213.07	167.06	212.059	C12H8N2O2	[M+H]+	Ailanindole	9-氨基吡啶并(1,2-a)吲哚6,10-二酮	Alkaloids	生物碱	Plumerane	吲哚类生物碱	159903-51-2	3	961065	860008	1.02585e+06	862335	848588	733194	880166	876177	1.01513e+06	1.01639e+06	1.06969e+06	1.2304e+06	72568	58739	37280	14992	19885	29974	8677.96	7078.72	9412.7	5882.2	14954.9	22826.3	26252.2	72505	53768.3	57924.1	57518.3	60005	22505	17393	20005	8755	67149.5	7505
Wmhp000012	389.14	209.03	390.153	C17H26O10	[M-H]-	Ajugoside	筋骨草苷	Terpenoids	萜类	Monoterpenoids	倍萜	52916-96-8	2	76252.2	87610.2	68486.2	40323.7	53763	41031	28339.5	28039.2	28635.6	15960.2	16985.7	27648.3	134399	114756	139449	142381	147610	164378	28948.8	44578.2	51727.6	66510.7	48811.7	67941.7	25005	2826.82	16252.3	14349.2	6441.54	15005	24170.9	6356.82	3532.82	26126.2	20542.5	28262.8
MWSslk235	181.07	59.01	182.079	C6H14O6	[M-H]-	Allitol	蒜糖醇	Others	其它类	Saccharides	糖类	488-44-8	1	66090.7	97851.7	53367.4	117931	170802	180874	300923	270271	197327	648272	499971	551412	226364	229595	218368	384452	308405	391894	239193	572894	450993	316719	477521	531441	457594	499008	260816	657502	808400	696470	2.31821e+06	1.2221e+06	2.11328e+06	3.72264e+06	3.67522e+06	3.61759e+06
pme1173	137.05	110.03	136.038	C5H4N4O	[M+H]+	Allopurinol	别嘌呤醇	Nucleotides and derivatives	核苷酸及其衍生物	Nucleotides and derivatives	核苷酸及其衍生物	315-30-0	3	1.0471e+06	1.21851e+06	1.35185e+06	683719	674338	734152	186185	250551	191102	165276	127949	164530	2.01239e+06	1.86235e+06	1.66462e+06	796717	662084	607354	464100	621607	309270	676858	488432	579726	693084	504724	472298	69943.1	75081.5	53825.1	279386	292565	362100	162600	153092	84764.3
Lmqp002761	313.14	151.08	312.136	C19H20O4	[M+H]+	Alnusonol	赤杨醇	Phenolic acids	酚酸类	Phenolic acids	酚酸类	52330-12-8	3	351467	276169	368224	360101	332124	316054	92058.6	105596	148096	314074	661538	465436	70005	115351	45854.4	76696.7	57763.6	136616	140048	146209	148916	121909	107401	156138	263534	386168	185016	253747	238132	503585	465065	452202	309641	501293	498920	648632
Smlp011494	595.15	595.15	594.153	C34H26O10	[M+H]+	Amentoflavone-4',4''',7,7''-tetramethyl ether	穗花杉双黄酮-4',4''',7,7''-四甲酯	Flavonoids	黄酮	Flavones	黄酮	-	3	574025	815543	728289	1.36824e+06	1.46132e+06	1.38242e+06	484836	161019	165967	103577	167361	150481	561422	630110	679635	974281	1.00212e+06	1.0603e+06	120336	88577.1	80281.5	95069	167055	83786.4	894503	506502	495015	466075	429397	730175	251672	1.08557e+06	247151	197548	318105	147027
Lmwp003442	449.11	287.06	448.101	C21H20O11	[M+H]+	Amoenin	山野豌豆苷(山柰酚-3-O-甘露糖苷)	Flavonoids	黄酮	Flavonols	黄酮醇	-	3	46193.9	33357.9	47735.1	259369	270336	276177	62505	40600.8	108810	9233.6	52505	38169.5	5.01175e+06	4.93208e+06	5.04399e+06	7.61702e+06	8.27383e+06	7.4194e+06	41106180	2.22125e+07	2.92619e+07	3.44743e+07	3.95054e+07	3.22881e+07	208563	72505	42505	29729.1	11877.1	15005	28576.8	17505	16618.1	15005	8312.62	3600.29
Zmjp003597	389.21	191.15	388.21	C19H32O8	[M+H]+	Ampelopsisionoside*	蛇葡萄紫罗兰酮糖苷*	Others	其它类	Ketone compounds	酮类化合物	-	2	78695.1	101691	87454.6	14206.7	5005	12262.1	19909.8	2505	22251.3	16559.7	53714.8	36575.4	904793	908091	1.04729e+06	797288	597791	762165	7505	18707	18847.1	12505	21040	18735	10005	9464.73	5005	9384.69	6513.51	22863.9	12505	7505	10541.5	5005	1177.19	5864.69
Lacp003788	369.12	177.06	368.111	C17H20O9	[M+H]+	Amurenlaetone A*	关黄柏内酯 A*	Phenolic acids	酚酸类	Phenolic acids	酚酸类	-	3	141552	229645	130579	104222	94348.6	116262	1.12386e+07	2.11835e+07	1.16431e+07	390628	149199	199615	1.2824e+06	1.18196e+06	1.32409e+06	2.6505e+06	2.54573e+06	2.56877e+06	1.44039e+06	1.46446e+06	1.54622e+06	2.09674e+06	1.57936e+06	2.0037e+06	7.71745e+06	22091745	1.58071e+07	14862000	1.05671e+07	9.74087e+06	1.05151e+06	1.24949e+06	1.21082e+06	1.06739e+06	1627505	740313
Lacp003271	369.12	177.06	368.111	C17H20O9	[M+H]+	Amurenlaetone B	关黄柏内酯 B	Phenolic acids	酚酸类	Phenolic acids	酚酸类	-	3	634458	693273	779505	691188	662961	813258	1.44438e+07	2.36131e+07	1.98468e+07	2.20741e+06	1.2665e+06	1.76058e+06	2.1292e+07	1.97461e+07	2.24885e+07	3.1623e+07	2.8178e+07	3.32025e+07	4.13115e+06	3.85712e+06	5.13593e+06	6.62963e+06	6.03738e+06	6.65171e+06	1.90648e+07	2.3753e+07	2.27819e+07	2.18081e+07	2.04243e+07	2.18825e+07	7.60079e+06	8.68038e+06	1.00069e+07	1.05816e+07	9.6788e+06	7.21847e+06
YC512112	325.18	163.12	324.168	C16H24O5N2	[M+H]+	Anabasine-glucoside	新烟碱-葡萄糖苷	Alkaloids	生物碱	Pyridine alkaloids	吡啶类生物碱	-	3	12617.6	50673.4	87849.4	54692.5	26943.6	67958.1	46699.6	62684	44007.4	71913.9	74860.9	72384.1	15278.1	25005	15278.1	17505	10005	31135.1	8090.09	9013.6	3605.6	15005	5005	13481.1	34411.7	41515.2	26045.6	39570.5	26952.9	35064.6	21035	25149.4	30537.4	14901.8	32505	11682.6
Lmtn002233	327.11	165.05	328.116	C15H20O8	[M-H]-	Androsin	草夹竹桃苷	Phenolic acids	酚酸类	Phenolic acids	酚酸类	531-28-2	1	1.17915e+06	1.07313e+06	1.13607e+06	1.47353e+06	1.2689e+06	1.91444e+06	984860	1.59089e+06	1.49225e+06	1.02449e+06	1.26891e+06	919357	6.07884e+06	6.34548e+06	6.67571e+06	1.27006e+07	1.21034e+07	1.32839e+07	103503	1.68163e+06	1.72506e+06	2.27756e+06	2.48787e+06	1.95975e+06	6.11297e+06	5.87757e+06	5.13874e+06	3.9677e+06	5.56955e+06	4.31847e+06	6.68138e+06	3.68299e+06	4.72192e+06	5.55988e+06	6.6059e+06	3.14991e+06
pmp000452	225.15	85.1	224.141	C13H20O3	[M+H]+	Annuionone D	(E)-4-[(1R,4S,6S)-4-羟基-2,2,6-三甲基-7-氧双环[4.1.0]庚烷-1-基]但-3-烯-2-酮	Others	其它类	Ketone compounds	酮类化合物	-	3	40552.1	46407	53367	110005	125005	59154.2	11607	19731.2	20528.5	10449.2	18055.3	30005	632505	561319	707505	612505	485242	457505	36029	67505	112505	56036.2	70728.6	142505	332505	327505	162442	197249	315005	295005	225005	250005	310005	195005	135005	205005
mws1078	138.06	92.05	137.048	C7H7NO2	[M+H]+	Anthranilic Acid	邻氨基苯甲酸	Phenolic acids	酚酸类	Phenolic acids	酚酸类	118-92-3	3	59069.6	50005	63003.6	45005	34181.9	52018.2	101429	82677.1	47505	40031.3	43165.9	39706.6	72694.6	77505	70882.1	268472	289962	252961	47411.9	155005	79962.9	52900.4	87505	74988.3	22505	44885.1	20005	98030.1	113360	56231.9	125275	120621	101595	106600	62505	50719.4
MWSmce329	185.08	125.06	184.074	C9H12O4	[M+H]+	Antiarol; 3,4,5-Trimethoxyphenol	3,4,5-三甲氧基苯酚	Phenolic acids	酚酸类	Phenolic acids	酚酸类	642-71-7	3	12505	52588.6	25005	86241	92219.5	52505	7306.87	25005	15005	7505	5722.07	12109.8	35276.8	14536.8	19444.1	70627.1	71804.1	64755.8	9148.57	7505	7505	10005	20005	7505	20005	10899.3	23004.3	99383.7	59512.4	69474.2	220359	233117	187886	452505	282925	233066
MWS20148	433.11	271.07	432.106	C21H20O10	[M+H]+	Apigenin-4'-O-glucoside	芹菜素-4'-O-葡萄糖苷	Flavonoids	黄酮	Flavones	黄酮	20486-34-4	3	258323	157739	262505	232505	197505	185005	2.2359e+06	1.1311e+06	1.72759e+06	599859	1.46686e+06	1.18142e+06	716317	889618	917839	1.50764e+06	1.78962e+06	1.63912e+06	42505	46888.1	128767	92621.4	77505	102360	68497.1	32840.7	21814.6	7974.58	22505	6062.35	68226.8	73714.5	90444.5	28354.5	26293.6	22614.5
mws0072	433.11	271.06	432.106	C21H20O10	[M+H]+	Apigenin-5-O-glucoside	芹菜素-5-O-葡萄糖苷	Flavonoids	黄酮	Flavones	黄酮	28757-27-9	3	728175	977505	672505	641547	604713	605219	80005	60635.2	60376.6	67505	118915	96532.7	137505	129740	163137	292505	272505	292505	411937	309485	640005	536437	631860	852505	10660.9	12808.6	5815.72	3755	7505	6452.66	10005	6451.48	10329.2	73738.7	10281.1	24327.1
Lmtp002942	535.14	499.12	534.137	C25H26O13	[M+H]+	Apigenin-6,8-di-C-arabinoside*	芹菜素-6,8-二-C-阿拉伯糖苷*	Flavonoids	黄酮	Flavones	黄酮	-	2	10336215	9792895	11054130	4055620	5766910	4479435	6497295	4695760	5590845	3.93469e+06	6738120	8979420	5.02615e+06	4.05405e+06	5.33171e+06	9.15883e+06	15319425	1.07687e+07	5.3422e+06	8774820	9806455	11512045	5.10601e+06	9844415	20649.5	27505	18221	7505	25005	12505	42437	25496	17003.3	5027.02	7505	10005
Zbsp003407	595.17	427.1	594.159	C27H30O15	[M+H]+	Apigenin-6,8-di-C-glucoside (Vicenin-2)	芹菜素-6,8-二-C-葡萄糖苷 (新西兰牡荆苷 II)	Flavonoids	黄酮	Flavones	黄酮	23666-13-9	2	1.01386e+06	880795	907606	494269	692977	1155005	927031	1757505	1925005	977141	1.30778e+06	1.31463e+06	2.28325e+06	2.22479e+06	2.18314e+06	3.26153e+06	4.33386e+06	3.21568e+06	2573790	1.31844e+06	2668815	3661620	2452505	2.00478e+06	343916	304496	287985	996.47	10005	2505	2116.33	230440	2505	181809	185900	232246
Lmtp002474	565.16	427.1	564.148	C26H28O14	[M+H]+	Apigenin-6-C-(2''-glucosyl)arabinoside	芹菜素-6-C-(2''-葡萄糖基)阿拉伯糖苷	Flavonoids	黄酮	Flavones	黄酮	-	1	3.33377e+06	3.21613e+06	3.07164e+06	1.38298e+06	3163010	1.53547e+06	3.55339e+06	3.24406e+06	3.31809e+06	2.45508e+06	2.74459e+06	2.76147e+06	7.47861e+06	7.49907e+06	7.59167e+06	1.20441e+07	1.22997e+07	1.32722e+07	3.88453e+06	3.84724e+06	3.61699e+06	4.12915e+06	3.84065e+06	5.06025e+06	40005	11347.6	12869.3	7505	11724.7	5680.71	25005	26087.6	40005	4571.67	4736.73	5894.56
pmp000237	579.13	283.06	578.127	C26H26O15	[M+H]+	Apigenin-6-C-(2''-glucuronyl)xyloside	芹菜素-6-C-(2''-葡萄糖醛酸基)木糖苷	Flavonoids	黄酮	Flavones	黄酮	-	3	119906	112036	109677	57505	41272.1	29488.3	430238	487505	199840	56707.1	49375.7	64657.2	1.72184e+07	1.49852e+07	1.56991e+07	1.32952e+07	1.2271e+07	1.16304e+07	414895	785005	627989	1525005	538598	370287	138892	105387	201419	7505	2505	75146.7	27598.7	34105.4	39317.6	16385.3	5005	5005
Zbsp005056	403.1	367.08	402.095	C20H18O9	[M+H]+	Apigenin-6-C-arabinoside*	芹菜素-6-C-阿拉伯糖苷*	Flavonoids	黄酮	Flavones	黄酮	-	1	5740615	2.94831e+06	2.94121e+06	828455	775086	960210	1.71226e+06	1.65344e+06	1.63974e+06	2.3705e+06	3.509e+06	2.90758e+06	2527505	1.1851e+06	1.29837e+06	5061440	2.98191e+06	2.99356e+06	1.24616e+06	1.23118e+06	1.06126e+06	854831	909651	984942	11195.9	3893.89	7100.35	5601.81	1879.82	5005	4133.58	6400.26	2505	104994	5005	3103.75
Lmtp002822	535.14	499.12	534.137	C25H26O13	[M+H]+	Apigenin-6-C-arabinoside-8-C-xyloside*	芹菜素-6-C-阿拉伯糖苷-8-C-木糖苷*	Flavonoids	黄酮	Flavones	黄酮	-	2	5.3664e+06	5.86352e+06	11941255	3969985	5945840	4774035	3.64623e+06	4954245	5716955	4.02206e+06	7588485	8721030	4.22339e+06	7165275	6.21894e+06	16261970	9.13931e+06	1.20024e+07	5.67377e+06	8213795	12795620	7425960	4.87679e+06	12046020	16281	21272	7505	5027.02	5027.02	8779.51	23836.6	57505	35061	10005	20005	328076
Zbsp004086	579.17	423.1	578.164	C27H30O14	[M+H]+	Apigenin-6-C-glucose-8-C-rhamnoside	芹菜素-6-C-葡萄糖苷-8-C-鼠李糖苷	Flavonoids	黄酮	Flavones	黄酮	-	2	635005	369060	557505	360005	457505	198818	647365	839307	1.03724e+06	2115005	1.26021e+06	1.18455e+06	5116380	5.19917e+06	4852355	6285940	3.96455e+06	4518500	1.46432e+06	1.76059e+06	1.32503e+06	1.6299e+06	1.37088e+06	1.41491e+06	2505	7505	470599	270913	394473	405118	12505	2054.1	8334.76	322402	309598	292710
mws1434	431.1	311.05	432.106	C21H20O10	[M-H]-	Apigenin-6-C-glucoside (Isovitexin)	芹菜素-6-C-葡萄糖苷 (异牡荆素)	Flavonoids	黄酮	Flavones	黄酮	38953-85-4	3	976331	879423	927049	241748	486046	530811	3.05416e+06	1.63589e+06	2.85787e+06	473753	425162	428883	9.61838e+06	9.02075e+06	9.11598e+06	5.78302e+06	5.36628e+06	6.55302e+06	80005	20874.2	52505	39638.2	44874.7	85005	12505	5005	5005	7505	11515	10342	8324.24	12505	6301.2	5237.53	7505	3098.43
Zbsp004060	535.14	481.11	534.137	C25H26O13	[M+H]+	Apigenin-6-C-xyloside-8-C-arabinoside	芹菜素-6-C-木糖苷-8-C-阿拉伯糖苷	Flavonoids	黄酮	Flavones	黄酮	-	2	6.90026e+06	8430940	11646710	3.14666e+06	5690675	4998680	4.13074e+06	4224465	5922140	2.57758e+06	7032475	5.01978e+06	5.04996e+06	7513860	4.82755e+06	16907560	17763815	9.12021e+06	5.12051e+06	10431530	5.45908e+06	10600540	6862675	6.78349e+06	25045	22523	20005	27505	10005	10033	31779.8	24282.3	67505	3771.52	15065	15005
pmf0472	565.16	271.06	564.148	C26H28O14	[M+H]+	Apigenin-7-O-(2''-apiosyl)glucoside (Apiin)	芹菜素-7-O-(2''-芹糖基)葡萄糖苷 (芹菜苷)	Flavonoids	黄酮	Flavones	黄酮	26544-34-3	3	73871.9	122505	130005	92505	55525.8	40577.2	402505	480005	427505	158764	302505	362505	379437	550005	316422	633654	1112505	587637	42505	40005	67505	32505	42505	55005	29892.7	58218.3	29865.5	5005	5005	7505	47729.5	41776.2	48929.4	30005	7718.41	3311.91
pmp001290	623.12	271.06	622.117	C27H26O17	[M+H]+	Apigenin-7-O-(2''-glucurosyl)glucuronide	芹菜素-7-O-(2''-葡萄糖醛酸基)葡萄糖醛酸苷	Flavonoids	黄酮	Flavones	黄酮	74696-01-8	1	1.61596e+06	1.38953e+06	1.27851e+06	567038	858493	578855	433248	311641	451150	175005	210005	149195	2.40283e+06	3.01311e+06	2.56413e+06	1.56588e+06	1.91713e+06	2.02268e+06	652505	410741	503873	526559	539224	588222	5005	7505	5005	10005	1114.4	4553.76	4559.77	17505	7505	17854.8	13138.4	7195.79
pmp000585	519.11	271.06	518.106	C24H22O13	[M+H]+	Apigenin-7-O-(6''-malonyl)glucoside	芹菜素-7-O-(6''-丙二酰)葡萄糖苷	Flavonoids	黄酮	Flavones	黄酮	86546-87-4	3	69572.4	65919	77388.7	60005	34135.8	50921.4	190005	70090.7	49284.8	44330.4	86583.3	104298	69903.3	74134	43579.4	84136.3	107785	134361	13427.4	18461.4	20892.5	10855.2	5830.83	42505	5005	26887.4	2505	5005	2505	5005	5005	5005	835.83	3611.53	2712.25	20913.8
Lmpp003930	579.15	271.06	578.142	C30H26O12	[M+H]+	Apigenin-7-O-(6''-p-Coumaryl)glucoside	芹菜素-7-O-(6''-对香豆酰)葡萄糖苷	Flavonoids	黄酮	Flavones	黄酮	-	3	480005	465005	355005	235005	242505	162505	177505	142227	230005	480005	725748	348394	309666	691636	411237	792272	978406	774720	5005	32505	25005	16534.4	9926.91	20005	66962.2	5805.71	10914.4	12505	62505	5005	90005	65005	40005	12761.5	6077.28	3654.37
Zbsn004929	431.1	269.05	432.106	C21H20O10	[M-H]-	Apigenin-7-O-glucoside(Cosmosiin)	芹菜素-7-O-葡萄糖苷	Flavonoids	黄酮	Flavones	黄酮	578-74-5	3	211280	154704	165312	197450	170616	132534	203602	156052	171723	173867	175996	195533	117525	140877	113199	220188	225063	237736	82505	27392	42505	55005	21298.1	30076.5	415005	178209	85751.5	144177	148361	270005	37505	77505	28940.9	2853.45	8183.46	12505
mws0047	579.17	271.06	578.164	C27H30O14	[M+H]+	Apigenin-7-O-neohesperidoside (Rhoifolin)	芹菜素-7-O-新橙皮糖苷 (野漆树苷)	Flavonoids	黄酮	Flavones	黄酮	17306-46-6	3	736193	467782	496298	254154	316582	244609	239801	210225	205501	402107	639454	447701	566887	523692	480776	1.03124e+06	966897	989895	34256.1	31900.8	25989.1	15125	5516.91	32505	5005	5005	5005	7505	52505	5005	44885.1	34746.7	59667.9	17505	16240	7505
Lmtp002642	565.16	457.11	564.148	C26H28O14	[M+H]+	Apigenin-8-C-(2''-glucosyl)arabinoside	芹菜素-8-C-(2''-葡萄糖基)阿拉伯糖苷	Flavonoids	黄酮	Flavones	黄酮	-	1	2.10007e+06	2.25919e+06	2.11719e+06	895773	959670	1.18038e+06	1.84868e+06	2.78293e+06	2.60004e+06	1.21872e+06	2.1046e+06	1.78863e+06	6257706	5.95854e+06	6.29877e+06	8.63927e+06	9.81562e+06	7.35941e+06	3.94371e+06	3.02129e+06	3.25555e+06	3.70199e+06	3.43875e+06	3.41778e+06	2347.52	1163.13	4690.02	7505	7105.73	5005	12959.6	7102.73	13017.7	43572.4	36113.2	24855.4
pmb0681	403.1	367.08	402.095	C20H18O9	[M+H]+	Apigenin-8-C-Arabinoside*	芹菜素-8-C-阿拉伯糖苷*	Flavonoids	黄酮	Flavones	黄酮	-	1	1.82938e+06	2.57975e+06	1.96292e+06	540431	850636	749177	1.17551e+06	1.38809e+06	1.22822e+06	2160005	2.30932e+06	3.1581e+06	2445005	1.27055e+06	1.2207e+06	5527835	2.19766e+06	4294665	1.10477e+06	990034	1.0114e+06	1472505	739729	1975005	2505	2118.11	6315.31	2505	5005	5005	5005	7505	182714	1069.76	3057.85	110134
ZBN0062	269.045	151.003	270.053	C15H10O5	[M-H]-	Apigenin; 4',5,7-Trihydroxyflavone*	芹菜素*	Flavonoids	黄酮	Flavones	黄酮	520-36-5	3	179518	127824	180825	82018.8	98881.8	143529	414486	244733	284476	225457	141182	172900	39914.3	37894	27905.1	26941.9	31180	28779.1	12391.5	21436.6	24721.8	29388.4	11695.5	11692.2	525.236	1138.47	5292.85	2037.63	2393.44	1133.75	3764.12	1318.32	2633.78	1306.43	12509.1	1288
Hmtp001106	153.05	77.04	152.047	C8H8O3	[M+H]+	Aquilegiolide	(6S,7aS)-6-羟基-7,7a-二氢-6H-1-苯并呋喃-2-酮	Others	其它类	Ketone compounds	酮类化合物	94481-79-5	3	13166.9	30005	19110.3	22505	23682.2	32505	18817	13382.1	13654.4	10097.7	20005	22885.7	62413.2	78314.9	95005	52036.3	43399.7	105867	1.23464e+06	1.19524e+06	1.13113e+06	1.40944e+06	1.76433e+06	1.15814e+06	22505	15041.7	18105.7	18092.6	32505	19678.1	62296.2	32372.7	43364.6	95162.2	74438.2	59294.6
MWSmce675	271.08	108.02	272.09	C12H16O7	[M-H]-	Arbutin	熊果苷	Phenolic acids	酚酸类	Phenolic acids	酚酸类	497-76-7	2	552788	585075	546061	474427	436583	567299	62232.2	53522.2	51640	84171.7	142062	143859	110830	100387	98047.9	166314	179160	182712	139025	110206	151253	156201	137746	184056	23402.7	15849.4	14780.5	14188.5	12855	16043.2	23984.5	16432.8	25182.8	52205.6	48434.5	49338.1
Zmdp000292	189.14	70.07	188.127	C7H16N4O2	[M+H]+	Arginine methyl ester	精氨酸甲酯	Amino acids and derivatives	氨基酸及其衍生物	Amino acids and derivatives	氨基酸及其衍生物	-	1	504034	414085	710849	1.39969e+06	1.34805e+06	1.38086e+06	1.37007e+06	1.4555e+06	1.5003e+06	904047	977602	1.17245e+06	161674	75005	172963	101230	117315	95873.6	538777	591949	593230	597132	634168	699827	1.36808e+06	1.86478e+06	1.95995e+06	746458	741451	731632	2.24072e+06	2.29619e+06	2.29324e+06	2.33659e+06	2.18241e+06	2.63346e+06
mws1094	287.06	259.07	288.063	C15H12O6	[M-H]-	Aromadendrin (Dihydrokaempferol)	香橙素 (二氢山柰酚)	Flavonoids	黄酮	Flavanonols	二氢黄酮醇	480-20-6	3	22916	41947.1	21259.7	32045.9	54642.6	44604	13526.4	8235.53	11175.5	11180.3	11358	22430.8	1169.33	2350.35	1201.59	562.857	3530.03	3544.07	27042.5	48870.1	28621.2	10604.4	10240.5	10583	7794.99	2280.55	1169.33	2350.35	1179.03	1201.09	1176.35	1752.83	1769.36	589.85	591.277	27577.4
Lmtn002796	449.11	287.06	450.116	C21H22O11	[M-H]-	Aromadendrin-7-O-glucoside*	香橙素-7-O-葡萄糖苷*	Flavonoids	黄酮	Flavanonols	二氢黄酮醇	28189-90-4	2	169857	248824	205571	176934	173193	122605	1.54754e+06	217858	61048	129105	181063	170251	167828	134825	138345	181105	95005	107505	3.19522e+07	2.88899e+07	3.81772e+07	4.96611e+07	5.40245e+07	4.46277e+07	448209	118549	66068.9	66355.7	51755.9	56234.6	67837.1	27192.3	40586.7	4778.82	14896.5	24109.1
Ybnn006457	301.07	151	302.079	C16H14O6	[M-H]-	Artocarpanone	桂木二氢黄素	Flavonoids	黄酮	Flavanones	二氢黄酮	-	1	46089.3	18328	15177	33051.4	15595.2	37672.3	12872.1	1956.34	6929.53	8438.48	15408.4	9534.19	111124	112755	99782.6	35557.1	25137.1	55650.2	5.31178e+06	3.37613e+06	6.93205e+06	6.03452e+06	3.39231e+06	8.84099e+06	227310	100412	90413.6	40361.5	40164.5	29690.3	47029.3	18308.2	24636.7	4352.29	12999.1	7369.64
Wcjp001060	284.1	152.06	283.084	C16H13NO4	[M+H]+	Asiaticumine A	Asiaticumine A	Alkaloids	生物碱	Alkaloids	生物碱	-	3	5.44779e+07	5.65185e+07	4.02105e+07	3.78767e+07	3.61612e+07	3.19693e+07	1.28925e+07	16023962	1.45221e+07	1.25691e+07	9.61975e+06	1.16171e+07	2.65554e+07	2.38835e+07	2.61538e+07	1.98431e+07	1.71171e+07	1.92432e+07	3.17258e+07	3.07987e+07	2.37145e+07	3.83139e+07	3.60162e+07	3.02083e+07	4.05917e+07	4.89562e+07	4.46802e+07	5.25525e+06	5.25142e+06	5.29777e+06	1.23249e+07	1.05059e+07	1.17337e+07	9.05555e+06	7.40073e+06	6.64526e+06
Zbqp003309	360.21	201.12	359.206	C16H29N3O6	[M+H]+	Asp-Ile-Leu	L-天冬氨酰-L-异亮氨酰-L-亮氨酸	Amino acids and derivatives	氨基酸及其衍生物	Amino acids and derivatives	氨基酸及其衍生物	-	3	612505	401925	722505	410005	372505	279774	34048.3	75601.8	49375.7	220005	182505	187505	217505	100245	147505	57505	105005	97107.3	530526	260005	307505	485005	382505	485005	180005	117505	107505	62505	75005	82505	195005	267505	267505	120005	50005	70005
MWS201455	262.14	84.08	261.132	C10H19N3O5	[M+H]+	Asp-Lys	L-天冬氨酸-L-赖氨酸	Amino acids and derivatives	氨基酸及其衍生物	Amino acids and derivatives	氨基酸及其衍生物	5891-51-0	3	291584	307084	249590	266528	242316	226986	230969	226999	209700	199800	192782	212131	261624	245912	216594	172813	167416	221511	165780	160486	174359	189818	216770	185870	132999	108787	139079	142987	131980	126508	70889.3	109600	202737	52607.1	70859.2	45571.5
pmp000608	493.13	331.08	492.127	C23H24O12	[M+H]+	Aurantio-obtusin-6-O-Glucoside*	橙黄决明素-6-O-葡萄糖苷*	Quinones	醌类	Anthraquinone	蒽醌	129025-96-3	1	4.447e+06	3.94316e+06	4.55301e+06	2.62118e+06	2.68671e+06	2.34317e+06	1.37798e+07	1.17698e+07	1.64136e+07	1.41115e+07	1.76153e+07	1.58728e+07	2.54245e+07	2.69495e+07	39899870	4.14376e+07	4.17781e+07	3.81715e+07	1.98462e+07	1.76916e+07	1.9283e+07	1.68319e+07	1.52284e+07	2.05887e+07	64441.8	12684.1	7394.61	12082.1	34844.2	19337.7	357836	294141	312526	115248	145005	25366.6
Lmsp004915	449.11	287.06	448.101	C21H20O11	[M+H]+	Aureusidin-4-O-glucoside*	金鱼草素-4-O-葡萄糖苷*	Flavonoids	黄酮	Aurones	橙酮类	-	2	62494.9	82505	33402.1	94955.2	73972.2	28063.2	1.96786e+06	1.65573e+06	4193280	645005	834930	682075	23293560	2.48153e+07	1.17141e+07	25793670	1.21946e+07	1.92196e+07	4.47139e+06	4.28929e+06	6.57758e+06	4.78872e+06	3.05993e+06	5171340	184160	139692	154756	154950	104177	120005	148600	196532	182374	40005	47006.3	56107.2
Lmwp102813	403.2	205.12	402.189	C19H30O9	[M+H]+	Austroside A	华南吴茱萸苷 A	Others	其它类	Others	其它	-	3	13016.9	12407.6	4763.81	3706.55	2776.04	2505	3439.15	1582.16	2505	25005	9687.04	17505	150200	185006	140497	188639	370005	120296	16696.1	4641.21	17590.1	12009.2	17616.7	10164	23973.4	30323.1	26000.9	863.399	1852.04	24991	5005	7505	5005	5005	2505	1856.73
Qmzp101807	343.15	163.07	342.147	C20H22O5	[M+H]+	Avicennol*	簕内酯醇*	Lignans and Coumarins	木脂素和香豆素	Coumarins	香豆素	56110-68-0	3	2.65397e+06	2.66255e+06	2.55518e+06	2.65734e+06	2.52551e+06	2.71193e+06	2.58411e+06	2.66474e+06	2.63381e+06	2.71348e+06	2.6289e+06	2.77576e+06	2.55104e+06	2.3636e+06	2511935	2.6717e+06	2.58518e+06	2.54483e+06	2.63032e+06	2.60067e+06	2.56705e+06	2.8033e+06	2.5516e+06	2.38225e+06	2.63528e+06	2.62014e+06	2.54086e+06	2.7064e+06	2.59159e+06	2.73327e+06	2.80441e+06	2.75977e+06	2.63262e+06	2.70756e+06	2.79738e+06	2.73371e+06
mws2186	435.09	303.05	434.085	C20H18O11	[M+H]+	Avicularin(Quercetin-3-O-α-L-arabinofuranoside)*	扁蓄苷(广寄生苷)*	Flavonoids	黄酮	Flavonols	黄酮醇	572-30-5	1	24059.1	24237.4	12505	5163.16	26415	7505	12294.8	7505	15005	29183.5	5005	2574.14	517505	251232	422505	105005	105005	100752	5.5226e+06	5.505e+06	10219210	3.85263e+06	3.30407e+06	5281335	68856	19134	28060	5043.04	15005	3858.64	18434.2	3803.06	13500.7	7093.09	3858.64	10005
mws0237	187.1	125.1	188.105	C9H16O4	[M-H]-	Azelaic acid	壬二酸	Organic acids	有机酸	Organic acids	有机酸	123-99-9	1	1.34349e+07	1.55137e+07	1.72189e+07	1.20989e+07	1.20916e+07	9.99874e+06	729933	776661	861814	1.88089e+06	2.56939e+06	2.29376e+06	1.2075e+06	1.1428e+06	1.3524e+06	848120	2.02206e+06	1.12262e+06	2.50123e+06	3.165e+06	2.33386e+06	9.49532e+06	8.87695e+06	1.06339e+07	8.24667e+06	9.00185e+06	9.08153e+06	420363	449754	783302	713782	360178	475316	217922	192034	197968
Lmyp001375	314.09	152.03	313.08	C13H15NO8	[M+H]+	BOA-6-O-glucoside	2-苯并恶唑酮-6-O-葡萄糖苷	Alkaloids	生物碱	Alkaloids	生物碱	-	3	138151	157583	117510	128813	190853	162096	204470	211355	177387	55831.2	30705.7	23150.7	55073.9	78551.1	80546.5	57519.8	56467.1	122648	20706.5	3250.45	16094	46686.9	61659.6	41124.6	14278.2	16833.5	5960.7	3957.64	10520.2	14611.6	6860.76	3396.97	17072.6	6897.2	9123.48	6837.78
pmb0069	122.06	105.03	121.053	C7H7NO	[M+H]+	Benzamide	苯甲酰胺	Alkaloids	生物碱	Alkaloids	生物碱	55-21-0	3	316448	538989	358609	253931	216947	176878	170231	211697	152572	190569	122548	114423	1.1441e+07	1.12096e+07	1.00476e+07	1.8808e+06	2.0123e+06	2.00997e+06	1.2678e+06	1.42655e+06	1.63569e+06	1.80344e+06	1.60053e+06	1.54827e+06	4490.99	7969.38	6985.7	25611.7	8409.86	8413.17	10005	8789.7	7556.06	5094.52	3492.79	10005
Wasn003938	283.08	121.03	284.09	C13H16O7	[M-H]-	Benzoyl-Beta-D-Glucoside	苯甲酰-β-D-葡萄糖苷	Phenolic acids	酚酸类	Phenolic acids	酚酸类	-	2	20394.3	7505	7749.66	10005	4308.44	12505	3433.43	4251.45	10005	10331.2	14632.5	11304.1	13022.5	15498.7	19817.3	24446.5	19808.2	30957.5	1.27395e+06	1.28967e+06	2.08596e+06	1.65353e+06	1.56119e+06	1.39975e+06	37505	8638.45	7774.95	22055.5	27541.2	24974.2	19864	45553.2	33564.7	20005	30005	11235.5
Laln006487	449.14	287.1	450.153	C22H26O10	[M-H]-	Benzyl 3,6-dimethoxy-2-{[3,4,5-trihydroxy-6-(hydroxymethyl)oxan-2-yl]oxy}benzoate	3,6-二甲氧基-2-{[3,4,5-三羟基-6-(羟甲基)氧杂环己烷-2-基]氧}苯甲酸苄酯	Phenolic acids	酚酸类	Phenolic acids	酚酸类	-	2	6184.11	2517.35	7529.28	2319.63	5722.65	2317.69	15527.1	11529.8	11369.4	11419.6	17292.4	20861	797723	720300	664945	635653	638236	745087	307358	378932	238530	228321	257105	292470	14830.9	13452	18052.5	3240.65	7649.91	7676.49	1778.61	1849.79	8435	929.196	4840.16	12289.9
mws1297	269.1	101.02	270.11	C13H18O6	[M-H]-	Benzyl glucoside	苄基葡萄糖苷	Phenolic acids	酚酸类	Phenolic acids	酚酸类	4304-12-5	1	203979	221912	244682	183435	186554	113835	22505	7179.1	14436.7	87505	145005	52840.1	525689	440030	446971	382322	313121	400968	90248.1	88344.6	103752	114024	140157	117512	5158.68	17505	12505	43328.1	23843.6	42122.1	74596.1	210005	85950.6	23707.7	80005	25691.6
Zmmp003443	334.14	188.07	333.132	C16H19N3O5	[M+H]+	Bestim	Bestim	Amino acids and derivatives	氨基酸及其衍生物	Amino acids and derivatives	氨基酸及其衍生物	66471-20-3	1	805644	942953	777793	1.12492e+06	863847	1.04712e+06	89638.8	101278	89638.8	757505	462932	380681	1.11066e+06	1.09764e+06	846971	894222	976473	1.02839e+06	495582	596995	406085	458811	505200	379536	699140	450278	495739	525147	404934	352293	389020	338501	378572	354402	396592	398702
pme2266	245.1	227.08	244.088	C10H16N2O3S	[M+H]+	Biotin	D-生物素	Others	其它类	Vitamin	维生素	58-85-5	3	84687	50005	60005	57505	100856	52505	1082505	1252505	982505	465005	240005	300005	95005	77505	55005	97505	77505	67946.7	17505	15013.1	18735	10005	17505	22505	1157505	1475005	1035005	342505	397505	360005	335005	512505	352505	322505	237505	121854
Lmwp011196	391.28	149.02	390.277	C24H38O4	[M+H]+	Bis(2-ethylhexyl)phthalate*	邻苯二甲酸二(2-乙基己基)酯*	Phenolic acids	酚酸类	Phenolic acids	酚酸类	117-81-7	3	141626	208724	431533	453873	128818	412771	122515	271840	293495	235610	406397	230727	95611.3	100503	324923	207687	243756	154951	281193	399319	370345	263580	181565	274349	178347	233082	163644	215410	139602	209388	281476	342944	263858	168275	299385	414428
WaYn006188	583.22	195.07	584.226	C31H36O11	[M-H]-	Buddlenol E	Buddlenol E	Lignans and Coumarins	木脂素和香豆素	Lignans	木脂素	97399-82-1	3	1.35792e+06	1.45451e+06	1.44055e+06	921387	1.28655e+06	1.40568e+06	144475	179107	97191.7	2.25402e+06	3.47534e+06	3.50394e+06	88631.8	64669.1	57144.3	69245.4	90940.4	116790	519173	388672	372326	267988	188876	400113	7621.85	4153.64	5405.42	7204.71	8155.4	6022.87	17663.7	11542.9	16159.2	4536.28	7398.05	114368
WaYn006850	613.23	195.07	614.236	C32H38O12	[M-H]-	Buddlenol F	Buddlenol F	Lignans and Coumarins	木脂素和香豆素	Lignans	木脂素	97399-83-2	3	68332.6	61156.1	85444.6	78755.3	69613.5	63222	3113.45	5014	1809.14	61457.6	136803	128218	6263.62	4041.33	9728.05	11504.1	5616.62	10614.3	58446.8	45124.5	33685.7	30675.4	28587.3	52042.2	3330.78	3438	887.36	1544.65	1874.12	2424.84	3022.27	2194.38	1826.11	3956.06	3748.12	2186.81
Sazp004372	371.15	167.07	370.142	C21H22O6	[M+H]+	Bursehernin*	裂榄脂素*	Lignans and Coumarins	木脂素和香豆素	Lignans	木脂素	-	2	3.79469e+06	4055620	4027070	7324820	4.32499e+06	8237905	856103	1.18321e+06	1.11638e+06	3.22138e+06	4.57758e+06	4.64395e+06	649422	910005	511624	1.52918e+06	652505	1.47391e+06	1.22949e+06	1.38916e+06	1.39393e+06	297505	970231	1.07451e+06	277958	446175	335305	584072	727911	526686	784286	526686	786837	370005	163862	97813
HJN090	433.11	271.06	434.121	C21H22O10	[M-H]-	Butin-7-O-glucoside*	紫铆素-7-O-葡萄糖苷*	Flavonoids	黄酮	Flavanones	二氢黄酮	-	2	1.22205e+06	1.21297e+06	1.01252e+06	485545	799800	764013	139475	134966	151199	460705	579595	499059	89494.8	93770.3	93723.3	110065	130912	82929	955556	814222	1.37708e+06	927215	1.08063e+06	806246	6732.69	10640	9918.97	6572.63	13966.8	18570.6	13099	14405.5	20954.5	15495.5	9919.43	5307.12
Wbmp006327	425.18	289.05	424.173	C21H28O9	[M+H]+	Butyl 1,3,5-trihydroxy-4-{[3-(4-hydroxy-3-methoxyphenyl)prop-2-enoyl]oxy}cyclohexane-1-carboxylate	1,3,5-三羟基-4-{[3-(4-羟基-3-甲氧基苯基)丙-2-烯基]氧基}环己烷-1-甲酸丁酯	Others	其它类	Others	其它	-	2	58073.4	66278.1	56597.6	20850	21583.1	24572.2	24950.4	36864.3	21292.5	32440.2	49126.9	41302.2	438585	502033	408437	164157	154758	155262	14312.6	13775.9	12002.4	15870	15806.5	16623.8	6026.3	6139.04	8660.32	1866.17	1509.89	3096.92	1452.45	752.695	2539.35	31068.3	25372.5	37108.6
MWSmce341	279.16	149.03	278.152	C16H22O4	[M+H]+	Butyl isobutyl phthalate*	邻苯二甲酸-1-丁酯-2-异丁酯*	Phenolic acids	酚酸类	Phenolic acids	酚酸类	17851-53-5	1	8.00391e+07	7.91229e+07	7.99296e+07	7.76227e+07	8.16601e+07	7.9246e+07	8.351e+07	8.03394e+07	8.20101e+07	8.37527e+07	8.13348e+07	8.07977e+07	7.75746e+07	8.13476e+07	8.10079e+07	7.72222e+07	7.91391e+07	7.90253e+07	8.15753e+07	8.03004e+07	8.09233e+07	7.67198e+07	7.58436e+07	6.7609e+07	7.64444e+07	7.80492e+07	7.99727e+07	7.88911e+07	7.35362e+07	7.71216e+07	7.93771e+07	7.9992e+07	7.87119e+07	8.42104e+07	8.07449e+07	79889746
Jmlp004238	371.2	133.1	370.199	C19H30O7	[M+H]+	Byzantionoside A	Byzantionoside A	Others	其它类	Ketone compounds	酮类化合物	189109-41-9	3	192505	253738	227505	480005	550005	371074	92505	75005	35005	170005	268985	285613	106849	120552	101599	132343	141447	134107	63881.3	87505	127505	42505	75005	106685	20005	22505	36840.2	30005	50370.5	49732.9	30005	51598.8	35005	20005	22505	9014.97
mws2212	179.03	135.05	180.042	C9H8O4	[M-H]-	Caffeic acid	咖啡酸	Phenolic acids	酚酸类	Phenolic acids	酚酸类	331-39-5	1	186179	229221	185205	41675.9	102095	112763	1.04349e+06	273891	278050	222267	139084	121995	1.88199e+06	3.55273e+06	4.67311e+06	3.06439e+06	3.42364e+06	2.67103e+06	343115	100227	402423	543875	355005	590926	1.7861e+06	2.34529e+06	1.68305e+06	1.37195e+06	1.09462e+06	955611	1.29695e+06	1.12447e+06	1.20418e+06	1.97132e+06	1.42135e+06	1.89932e+06
MWSCX015	165.05	91.05	164.047	C9H8O3	[M+H]+	Caffeic aldehyde	咖啡醛	Phenolic acids	酚酸类	Phenolic acids	酚酸类	141632-15-7	3	5.46732e+06	5.69924e+06	6.20444e+06	2.82426e+06	2.89737e+06	2.78809e+06	842609	772572	1.01871e+06	3.6261e+06	3.35265e+06	3.83258e+06	140144	103444	152832	310005	302505	407505	106726	75429.3	87505	97505	54982.3	76506.8	659740	663744	1305005	174517	174150	160626	215005	205516	129304	130415	146715	153391
mws2218	195.09	83.06	194.08	C8H10N4O2	[M+H]+	Caffeine	咖啡碱	Alkaloids	生物碱	Alkaloids	生物碱	58-08-2	3	49371.5	115005	72018	56231.5	55389	112844	225988	163641	107807	64452	90005	77581.5	46349	19464.5	33251.5	18636.8	9737.74	12505	19731.2	23202.6	70005	28200	17479.7	19527.5	34356.9	47505	50005	42604.5	32505	27505	20877.3	11086.5	8656.49	10005	2505	4032.03
Zbfn002396	343.1	163.04	344.111	C15H20O9	[M-H]-	Caffeoyl-O-mannitol	咖啡酰-O-甘露糖醇	Phenolic acids	酚酸类	Phenolic acids	酚酸类	-	2	1.21701e+06	1.62645e+06	1.39035e+06	1.51139e+06	1.49962e+06	1.55998e+06	165364	152765	170578	321420	444650	536788	571799	370503	411318	792414	814224	806431	448159	332366	427068	390706	461499	386102	47255.2	61191.7	43048.1	135913	77216.5	78869.8	275285	188056	159284	323090	326321	316602
mad2085	457.08	295.04	458.085	C22H18O11	[M-H]-	Caffeoyl-p-coumaroyltartaric acid	咖啡酰对香豆酰酒石酸	Phenolic acids	酚酸类	Phenolic acids	酚酸类	-	3	16878.5	46084.7	15938.9	20005	19851	30276.1	32505	42505	28931.5	38513.8	7505	20005	537505	284149	627505	1360005	727675	645386	129202	101176	115219	95861.1	117223	107376	36330.1	45353.2	29274.3	47505	72505	30911	59785.1	72505	97505	44081.3	41317.6	45347.6
Wbwn006953	337.11	307.06	338.115	C20H18O5	[M-H]-	Cagayanone A	Cagayanone A	Lignans and Coumarins	木脂素和香豆素	Lignans	木脂素	-	3	517002	495636	536605	205373	223587	214794	25540.5	45922.7	42647.6	118966	219802	185097	5487.41	4607.81	3878.84	7734.7	15571.3	13400.2	19223.5	17481.9	19574.6	12684.4	13481.5	20976.9	1018.98	3155.75	703.298	1804.4	48658.5	1737.96	63890.5	28075.8	35599.8	106236	110569	119321
Hmcp009963	180.14	123.07	180.138	C11H18NO+	[M]+	Candicine	N-甲基大麦芽碱	Alkaloids	生物碱	Phenolamine	酚胺	6656-13-9	3	589904	629112	504733	659648	466234	674704	371031	622016	346330	150717	189350	164482	487136	566190	316635	363486	726744	423333	218399	215130	166485	152767	135528	230366	188071	173495	169413	110727	98886.5	178068	174568	160328	152730	133995	133332	145560
pmp001253	625.25	488.17	624.247	C36H36N2O8	[M+H]+	Cannabisin F	大麻酰胺 F	Alkaloids	生物碱	Phenolamine	酚胺	163136-19-4	3	129780	135338	92282.9	250841	262638	188978	538.727	5238.99	2797.47	568.39	12223.1	40317	32955.4	29606.4	30388	81948.6	125653	141237	419930	418409	559562	1.24212e+06	1.65401e+06	1.74264e+06	1979.5	851.499	29125.6	2800.9	548.648	545.79	35718.7	44872.3	48771.3	23092.7	19369.8	15691.8
Lmhn002850	445.14	113.02	446.142	C19H26O12	[M-H]-	Canthoside A	Canthoside A	Phenolic acids	酚酸类	Phenolic acids	酚酸类	-	3	5918.44	8096.7	9355.81	14446.8	13429	22684.7	2026.2	5005	4681.91	6560.32	12912.9	7254.04	51556.4	31464	38252.4	138971	175764	174509	16231.8	14264.2	18006	21187.6	17631.7	15886.5	4052.7	6669	3338.67	14031.8	10011.4	11864.8	63687.1	54091.7	68282.6	68308.6	42055.2	52369.4
Yacn003968	206.08	147.04	207.089	C11H13NO3	[M-H]-	Cantleyine	Cantleyine	Alkaloids	生物碱	Alkaloids	生物碱	30333-81-4	3	59477.9	56494.9	69116.1	86195.9	42436.2	48591.7	30005	17047.6	8933.95	8877.94	7075.96	4938.42	20171.5	18798.5	11126.6	11858.9	17994.2	9966.95	48296.1	72913.7	56817.6	74794.2	56817.6	52288.4	21384.7	47505	16782.9	40005	16801.9	16765.9	39515.9	26641.4	45373.4	55275.9	35564.9	24782.9
pmn001716	447.09	285.04	448.101	C21H20O11	[M-H]-	Carthamone*	醌式红花苷*	Flavonoids	黄酮	Chalcones	查耳酮	86579-00-2	3	69641	55005	48901.2	15005	20940	15817.7	1.76072e+06	903305	1.10806e+06	724899	904145	802565	3.67306e+06	3.08902e+06	2.71479e+06	5.4534e+06	6.74577e+06	5.69919e+06	4.65337e+06	4.6821e+06	3.98837e+06	6.31519e+06	5.67001e+06	6.60179e+06	54343.4	37093.7	5906.06	15137.5	6663.33	10005	65505.5	30225.4	62126.4	18295.1	16653.3	5005
Lhlp120627	195.14	67.05	194.131	C12H18O2	[M+H]+	Carvylacetate	乙酸香芹酯	Terpenoids	萜类	Monoterpenoids	倍萜	97-42-7	3	26873.9	35721.4	31035	11096.9	9039.12	15155.5	5089.37	11778.1	4119.14	12378.3	15069.3	19487.1	6531.61	15152.1	16716.3	10748.1	11887.8	9044.81	4555.22	6805.24	15178.5	33198.4	28296	27881.7	20755.9	11061.8	18019.9	5102.06	6227.09	9166.7	16460.2	6451.88	15216.9	107370	93578.3	102171
Ladp004680	577.15	431.1	576.148	C27H28O14	[M+H]+	Cassiaoccidentalin B	Cassiaoccidentalin B	Flavonoids	黄酮	Flavones	黄酮	-	3	167800	172784	90104.2	35005	6367.24	4246.24	63057	19084.2	6373.87	517074	28660.1	5314.25	5.12696e+07	32877010	1.98369e+07	9.01665e+06	1.34483e+07	1.32432e+07	1.85678e+07	2.32727e+07	2.53091e+07	3.14182e+07	3.57975e+07	2.80327e+07	67844.2	11664.2	22289.4	32505	11664.2	7540.85	61030.3	7505	4190.85	1064.24	7427.74	7254.81
MWSHY0065	291.09	139.04	290.079	C15H14O6	[M+H]+	Catechin	儿茶素	Flavonoids	黄酮	Flavanols	黄烷醇类	154-23-4	3	47452.6	56722.9	38587	45480.2	44083.2	37193.8	18455.2	17131.5	24186	30005	14475.2	17431	22505	67078.6	60630.1	3143.69	17505	21291.6	25005	13333.2	22505	15625.8	7505	5286.73	20716.4	27505	7505	12505	27505	9776.72	30005	7505	13545.7	20005	12505	12505
Wcfp008863	331.28	239.24	330.277	C19H38O4	[M+H]+	Ceratodictyol	Ceratodictyol	Others	其它类	Others	其它	-	3	106173	121926	91188.8	137719	133717	150604	12659.1	12791.1	12010.8	44617.3	47559.5	48012.4	17613.1	13408.1	19279.2	11281.3	12303.5	12618.8	9000.39	8262.64	8368.25	7567	8385.37	11660.5	18905.3	23391.3	641.84	12337.5	16911.8	12055.2	21396.6	20290.8	21869.3	3628.06	4396.97	2270.89
MWSHC20163	255.24	255.24	256.24	C16H32O2	[M-H]-	Cetostearic acid	十六烷酸	Lipids	脂质	Free fatty acids	游离脂肪酸	-	1	3.54635e+07	1.64007e+07	3.45735e+07	3.3705e+07	3.34629e+07	3.09014e+07	2.06731e+07	2.34294e+07	2.35424e+07	3.06703e+07	3.55953e+07	3.60114e+07	2.77338e+07	2.13749e+07	2.69445e+07	2.95408e+07	3.27588e+07	2.63668e+07	3.48423e+07	4.29411e+07	3.72813e+07	4.29192e+07	4.23042e+07	4.93095e+07	2.92858e+07	3.26293e+07	3.23711e+07	2.51871e+07	2.1568e+07	2.32011e+07	2.06294e+07	2.09585e+07	2.23534e+07	2.6909e+07	2.55305e+07	2.44213e+07
mws0178	353.09	191.06	354.095	C16H18O9	[M-H]-	Chlorogenic acid (3-O-Caffeoylquinic acid)*	绿原酸 (3-O-咖啡酰奎宁酸)*	Phenolic acids	酚酸类	Phenolic acids	酚酸类	327-97-9	1	540753	3.36137e+06	803711	192695	144743	209411	1.79425e+07	1.43633e+07	24576925	4.17563e+07	2.0256e+07	9.19454e+06	4.85832e+07	5.44184e+07	5.01371e+07	5.52636e+07	5.34174e+07	3.31368e+07	1.31441e+07	9.29367e+06	2.14608e+07	22884471	2.07408e+07	2.33066e+07	1.51457e+07	1.129e+07	116217279	1.69617e+07	1.94144e+07	1.89043e+07	1.52607e+07	1.59287e+07	2.0655e+07	3.50602e+07	3.59042e+07	3.52665e+07
mws0179	367.1	190.9	368.111	C17H20O9	[M-H]-	Chlorogenic acid methyl ester	绿原酸甲酯	Phenolic acids	酚酸类	Phenolic acids	酚酸类	29708-87-0	2	171621	131973	104843	72672.1	87789.1	81644.1	1.93218e+06	345059	1.95411e+06	1.12504e+06	226022	274454	1.36359e+06	1.49837e+06	1.47452e+06	1.67766e+06	2.5971e+06	2.3561e+06	2.82904e+06	2.88121e+06	3.10635e+06	5.54928e+06	6.73182e+06	5.61372e+06	1.04548e+07	1.69387e+07	8.46795e+06	5.49808e+06	6.06001e+06	19607740	574127	700005	885005	7284.16	7836.37	7443.3
Zmhn001036	433.11	271.06	434.121	C21H22O10	[M-H]-	Choerospondin	南酸枣苷	Flavonoids	黄酮	Flavanones	二氢黄酮	81202-36-0	3	758595	765732	706986	499616	781026	558967	247239	141856	203748	296173	476097	470477	83627.6	106628	51135.7	106040	111233	118002	605005	512505	682505	715005	780005	1000005	6244.74	91578.4	2505	5184.14	5204.99	7505	15656.7	18721.7	20005	6262.17	5005	16332.9
Lmhp002832	549.16	411.11	548.153	C26H28O13	[M+H]+	Chrysin-6-C-arabinoside-8-C-glucoside	白杨素-6-C-阿拉伯糖苷-8-C-葡萄糖苷	Flavonoids	黄酮	Flavones	黄酮	185145-33-9	3	803915	1010005	577529	149393	219749	415005	332963	150659	222821	100019	322505	205097	542505	470957	721068	536789	685182	841364	450005	264599	307765	527505	374889	249407	5005	285710	2505	286759	279815	244126	270470	239408	260140	231904	242266	231370
Lazp002140	757.22	449.11	756.211	C33H40O20	[M+H]+	Chrysoeriol glucosyl xylosyl glucoside	金圣草黄素葡萄糖基木糖基葡萄糖苷	Flavonoids	黄酮	Flavones	黄酮	-	2	29607.5	15005	1064.6	30708.7	30241.2	36962.6	9528.35	17708.2	47505	30005	32505	22505	835005	817505	464864	793436	1850005	810340	172505	170005	360005	320005	90863.2	397505	12558.3	26752.8	35374.5	27690	37004.8	33080.4	10005	10005	5005	9462.38	2117.1	7386.43
Zmxp002867	625.17	301.07	624.169	C28H32O16	[M+H]+	Chrysoeriol-5,7-di-O-glucoside	金圣草黄素-5,7-二-O-葡萄糖苷	Flavonoids	黄酮	Flavones	黄酮	-	3	5005	9384.69	3523.69	10976.6	7505	12505	4090.09	7505	10005	1103.83	20613.5	2505	40595.6	54143.6	58147.6	66908.3	62521.3	69117.6	2314.62	7505	8172.08	7505	10005	9197.59	7505	8218.88	2279.09	2505	2222.15	3495.33	21746.4	15742.3	16650.8	10124.9	14592.1	11823
pmp000127	625.18	487.12	624.169	C28H32O16	[M+H]+	Chrysoeriol-6,8-di-C-glucoside	金圣草黄素-6,8-二-C-葡萄糖苷	Flavonoids	黄酮	Flavones	黄酮	-	1	126513	382680	330792	287619	223773	401399	19469	9244.62	15044.7	7757.86	31370	34606.5	377363	380518	355591	228150	235835	207558	252178	182166	219195	200376	220314	171620	65758.2	57272.1	60863.3	1087.74	16174.6	59465.2	73947	2505	2505	1087.74	61450	2505
HJAP026	625.18	463.13	624.169	C28H32O16	[M+H]+	Chrysoeriol-6-C-glucoside-4'-O-glucoside	金圣草黄素-6-C-葡萄糖苷-4'-O-葡萄糖苷	Flavonoids	黄酮	Flavones	黄酮	-	2	17730.6	14305.1	20005	8359.27	13170.6	22505	152505	92505	200005	10005	9879.58	10005	878494	892795	910161	1.91468e+06	1.46866e+06	1.93829e+06	67609	78921.6	76779.1	77893.6	120562	104222	7164.54	3520.69	2505	4393.58	5977.16	2370.73	2314.62	2505	2392.78	2348.69	7073.57	5636.5
Zbsp003971	625.18	445.11	624.169	C28H32O16	[M+H]+	Chrysoeriol-6-C-glucoside-7-O-glucoside	金圣草黄素-6-C-葡萄糖苷-7-O-葡萄糖苷	Flavonoids	黄酮	Flavones	黄酮	-	2	12505	25005	8176.09	25005	8206.37	10005	192046	154251	422505	19757.1	40005	16348.1	2.47768e+06	1.99941e+06	2.43839e+06	4.26228e+06	4.23163e+06	5.81756e+06	139516	108783	145874	195273	159325	172236	125093	93392.7	160950	7505	2199.58	3070.09	8796.59	2222.15	2505	5005	3522.19	2270.38
Zbsp004178	639.15	301.07	638.148	C28H30O17	[M+H]+	Chrysoeriol-7-O-(2''-O-glucuronyl)glucoside	金圣草黄素-7-O-(2''-O-葡萄糖醛酸基)葡萄糖苷	Flavonoids	黄酮	Flavones	黄酮	-	3	1.07479e+06	1.04751e+06	1.01335e+06	413675	448668	422285	870195	1202505	783601	255895	423758	347438	8.74315e+06	9.55709e+06	8.17807e+06	9.95007e+06	1.13796e+07	1.16367e+07	184616	300005	487505	265793	462505	492505	4972.97	10005	2505	12505	8755.75	7505	46112	58219.5	72505	11862.3	37505	18783.8
pmp001289	653.13	301.07	652.128	C28H28O18	[M+H]+	Chrysoeriol-7-O-(2''-O-glucuronyl)glucuronide	金圣草黄素-7-O-(2''-O-葡萄糖醛酸基)葡萄糖醛酸苷	Flavonoids	黄酮	Flavones	黄酮	-	1	3.36692e+06	2.9157e+06	2.73712e+06	2487505	2985195	1.21405e+06	1.9599e+06	1.68875e+06	2.28014e+06	1355005	713094	1305005	1.49329e+07	1.63383e+07	1.81995e+07	1.21435e+07	1.12659e+07	1.13454e+07	3.20535e+06	2.98353e+06	3.72979e+06	2.85604e+06	3.04837e+06	3.04055e+06	26160.2	7505	7505	5851.01	7102.73	5965.9	33187.1	85005	40005	30005	21364.1	21364.1
Zmxp004480	625.18	301.07	624.169	C28H32O16	[M+H]+	Chrysoeriol-7-O-gentiobioside	金圣草黄素-7-O-龙胆双糖苷	Flavonoids	黄酮	Flavones	黄酮	-	3	43044.8	38690.2	33145.1	22505	10321.2	7550.31	18452.9	46348.7	42505	11565.6	19340.2	29600.9	387122	391746	337726	822814	809692	731024	93463.8	63939.8	89756.7	119035	110667	117505	14606.4	31321.6	30235	36531.2	54735.8	40526.5	17451.2	2505	7505	2505	5005	10281.1
pmb3012	461.11	299.06	462.116	C22H22O11	[M-H]-	Chrysoeriol-7-O-glucoside	金圣草黄素-7-O-葡萄糖苷	Flavonoids	黄酮	Flavones	黄酮	19993-32-9	2	47939.8	21255.7	25431	20005	32058.1	15105.4	568186	482407	599009	236972	187569	314969	459545	603785	538626	1.2474e+06	1.43407e+06	1.20682e+06	265572	228942	253928	245394	134303	221450	16653.3	9999.33	7592.06	41044.2	41455	51084	125184	92085.3	640005	61762	87699.2	58881.7
pmb2976	755.2	447.2	756.211	C33H40O20	[M-H]-	Chrysoeriol-8-C-arabinoside-7-O-Sophoroside	金圣草黄素-8-C-阿拉伯糖苷-7-O-槐糖苷	Flavonoids	黄酮	Flavones	黄酮	-	3	13327	14478.5	13285.3	920.239	7505	1864.09	2505	11886	1927.85	14353.7	17121.3	18878.4	19778.7	24297	13932.4	5716.21	25788.8	14552.1	24933.3	24165.8	24066.3	44904.8	44556.4	25991.3	3675.79	5005	5300.3	7505	2505	4799.5	8704.17	3821.82	6503.42	7505	1858.5	3797.79
HJAP011	463.11	343.08	462.116	C22H22O11	[M+H]+	Chrysoeriol-8-C-glucoside (Scoparin)*	金圣草黄素-8-C-葡萄糖苷 (金雀花素)*	Flavonoids	黄酮	Flavones	黄酮	301-16-6	1	57505	46733.3	51651.3	43044.8	41815.3	33378.7	433277	392505	349324	33164.2	34434.8	37330.7	8.24352e+06	7.3936e+06	8.26852e+06	6.96854e+06	7.26105e+06	7.75286e+06	1197505	1357505	1080005	1872505	2315005	1560005	7505	5005	2584.16	10005	19686.3	104516	3558.35	41055.7	5108.65	13842.7	3873.66	2533.58
Zmdn011161	239.07	223.03	240.079	C15H12O3	[M-H]-	Chrysophanol-9-anthrone	大黄酚-9-蒽酮	Quinones	醌类	Anthraquinone	蒽醌	491-58-7	2	1.04776e+06	874177	819807	865363	2.4587e+06	1.037e+06	2.32313e+06	3.11085e+06	1.03924e+06	1.19137e+06	1.41215e+06	1.31383e+06	1.12752e+06	1.43958e+06	1.78661e+06	2.90687e+06	1.58926e+06	988818	667117	656748	827766	657668	647570	2.22817e+06	1.45698e+06	777480	799945	581061	563156	650872	392422	1.15203e+06	1.7299e+06	1.38182e+06	850173	882531
Zmpn002553	339.07	177.02	340.079	C15H16O9	[M-H]-	Cichoriin*	菊苣苷*	Lignans and Coumarins	木脂素和香豆素	Coumarins	香豆素	531-58-8	1	26384.5	33317.6	28322.9	14509	31244.3	32014.1	221893	218816	295861	164117	106303	133538	637866	1.07101e+06	77369.7	1.08719e+06	263869	700541	602957	776330	663520	582303	611369	529336	983307	897999	897293	637126	809736	685226	670357	751485	868521	399303	426200	408949
pmn001553	315.11	153.06	316.116	C14H20O8	[M-H]-	Cimidahurinine*	北升麻宁*	Phenolic acids	酚酸类	Phenolic acids	酚酸类	142542-89-0	3	3.54016e+06	5.07368e+06	4.74969e+06	9.01523e+06	9.83235e+06	8.75819e+06	4.56207e+06	5.50754e+06	4.78194e+06	3.46863e+06	7.32765e+06	2.89922e+06	4.89032e+07	5.42297e+07	5.14052e+07	5.72712e+07	5.76353e+07	6.16438e+07	5.06311e+06	5.79944e+06	5.74619e+06	6.44996e+06	6.28517e+06	5.58646e+06	6.26823e+06	9.5397e+06	9.67641e+06	5.00878e+07	4.6339e+07	3.68063e+07	4.60608e+07	3.25847e+07	3.07084e+07	1.5002e+07	2.02946e+07	1.81911e+07
MWS20194	149.06	103.06	148.052	C9H8O2	[M+H]+	Cinnamic acid	肉桂酸	Phenolic acids	酚酸类	Phenolic acids	酚酸类	140-10-3	3	187284	134924	152734	318735	342332	410115	85939.7	78225.9	94417.7	216153	167629	163264	55099	45694.1	38073.9	78239.4	56269	70632.9	159870	167336	98203.4	140946	174729	113593	204861	130856	130001	134961	121634	130619	428821	343157	316553	1.08833e+06	917325	1.05121e+06
pmn001658	425.22	365.2	426.225	C22H34O8	[M-H]-	Cinnzeylanine	乙酰桂二萜醇	Terpenoids	萜类	Ditepenoids	二萜	-	3	29798	31297.7	9417.33	29134.7	9189.72	13870.5	8219.46	24516.4	11617.4	9969.79	7894.8	7732.27	5796.85	6802.81	4524.04	4765	3981.18	2639	5759.18	2096.75	2096.75	302916	366787	359854	4564.87	6276.66	6004.56	2415.35	10052.3	4348.15	47253.3	21002.8	22873.3	809703	924280	1.55697e+06
Lmjp005016	331.08	298.05	330.074	C17H14O7	[M+H]+	Cirsiliol (3',4',5-Trihydroxy-6,7-Dimethoxyflavone)	条叶蓟素	Flavonoids	黄酮	Flavanones	二氢黄酮	34334-69-5	3	192351	129782	130793	40753.6	33535.2	44807.1	644824	554564	624015	753378	749791	703420	250763	262350	233024	335504	365033	369221	176570	186430	172771	232637	208453	295732	1131.84	51934.3	603.767	46452.1	39607.9	58158.8	5190.11	5399.27	11679.1	2403.44	3299.93	1205.65
Lmnp002616	655.19	493.14	654.18	C29H34O17	[M+H]+	Cirsiliol-8-C-(2''-glucosyl)glucoside	条叶蓟素-8-C-(2''-葡萄糖基)葡萄糖苷	Flavonoids	黄酮	Flavones	黄酮	-	3	90014.1	34750	49250.8	27034.7	21926.7	28321.7	11610.7	17763.4	18051.2	50005	40176.2	7742.16	100005	67505	85005	232505	230005	379568	25573.7	23216.2	29603	31651.7	10005	34750	1271.06	5005	2505	35152.8	51845.5	35552.2	2505	5069.06	7505	4972.97	2505	7505
MWSmce415	315.09	282.06	314.079	C17H14O6	[M+H]+	Cirsimaritin (4',5-dihydroxy-6,7-dimethoxyflavone)*	蓟黄素 (4',5-二羟基-6,7-二甲氧基黄酮)*	Flavonoids	黄酮	Flavones	黄酮	6601-62-3	3	52126.2	90013.4	71431.5	69985.7	45808.4	39363	46668.3	44354	69933.2	11429.3	7186.62	8803.85	1353.44	2827.45	2993.2	2225.61	7640.47	3920.83	5982.05	3179.45	135827	76290.2	31002.1	49813.2	24348.2	26448.1	22729.8	26343.9	23891.3	21684.6	41982.3	35995.3	30307.1	39610.6	35157.6	29599
Lmnp002762	639.2	477.14	638.185	C29H34O16	[M+H]+	Cirsimaritin-8-C-[glucosyl-(1-2)]-glucoside	蓟黄素-8-C-[葡萄糖基-(1-2)]-葡萄糖苷	Flavonoids	黄酮	Flavones	黄酮	-	3	121983	222505	190005	67505	104986	52505	62507.5	75005	75005	24139.6	42505	21283	193660	165929	153080	158450	192326	231385	17505	32370.7	12505	20005	20005	17505	2505	25614.6	2505	2421.98	2505	5005	26141.6	14265.1	16273.2	10197.5	2505	7505
mws0371	327.23	283.24	328.24	C22H32O2	[M-H]-	Cis-4,7,10,13,16,19-Docosahexaenoic Acid	顺式-4,7,10,13,16,19-二十二碳六烯酸	Lipids	脂质	Free fatty acids	游离脂肪酸	6217-54-5	3	14205.5	18047.7	16318.2	19498.3	15219.5	17581.8	5557.42	5622.85	6911.61	7056.22	8172.68	7332.36	9537.62	10577.9	8612.53	8492	11223.1	10647.8	7607.12	12415.5	9019.76	12649.5	13957.1	6979.01	4270.71	7638.77	7045.92	3474.17	2979.23	4892	3921.83	4563.51	4940	7006.42	8185.11	7894.33
Lmmn004032	163.11	148.06	164.12	C11H16O	[M-H]-	Cis-Jasmone	顺式-茉莉酮	Others	其它类	Ketone compounds	酮类化合物	488-10-8	2	25894	19276.4	34506.6	17760.7	24043	14741	21867.5	27557.2	20345.1	25558	50399.1	48612.1	2.30445e+06	1.78185e+06	1.96541e+06	5.39409e+06	5.08319e+06	3.41139e+06	29351.8	25345.2	31593.1	37544.4	40675.7	48434.3	1461.67	1016.03	3561.96	5003	3456.11	5005	7459.97	7466.69	6520.01	13036.7	17822.8	14544.2
Laxp004467	328.12	147.04	327.111	C18H17NO5	[M+H]+	Cis-N-(4-hydroxycinnamyl)tyrosine	顺式-N-(4-羟基桂皮酰)酪氨酸	Alkaloids	生物碱	Alkaloids	生物碱	-	3	19380.8	67505	29068.8	22505	8246.06	22505	13117805	9787475	5.10316e+06	7505	9692.84	26635.8	275005	482505	162212	31490.8	29068.8	37530.3	10005	10005	22505	20005	17505	5005	66958.8	41751.8	27031.1	28686.4	30062.6	43159.8	2438.87	51848.8	2505	13429.6	5706.72	2505
pme2063	220.12	136.06	219.112	C10H13N5O	[M+H]+	Cis-Zeatin	顺式玉米素	Alkaloids	生物碱	Alkaloids	生物碱	32771-64-5	3	16187.4	25005	15531.9	32505	15343.7	6117.98	2371.66	2505	2667.59	1812.42	5005	2712.16	40868.4	49000.2	48399.6	97772.4	79822.1	72353.9	5005	7505	5005	7619.08	5005	7225.41	9028.61	9750.73	22505	22335.4	28134.3	24486	22925.6	19100.9	17869.8	5005	7505	5005
pmb0891	382.17	220.12	381.165	C16H23N5O6	[M+H]+	Cis-Zeatin-7-N-glucoside	顺式玉米素-7-N-葡萄糖苷	Alkaloids	生物碱	Alkaloids	生物碱	38165-56-9	3	761822	1.07584e+06	964183	1.17804e+06	1.07814e+06	1.19271e+06	35694.1	49966.6	53539.4	89264.3	94990.1	89541.6	1.25039e+06	1.40328e+06	1.24661e+06	2.04756e+06	1.88451e+06	2.13784e+06	1.74594e+06	2.13858e+06	1.61704e+06	2.21473e+06	3.25334e+06	1.64289e+06	89289.4	56951.4	85786.6	173916	104755	125142	244257	242167	280517	181645	161292	156097
MWSmce613	489.12	264.04	488.107	C14H26N4O11P2	[M+H]+	Citicoline	胞磷胆碱	Nucleotides and derivatives	核苷酸及其衍生物	Nucleotides and derivatives	核苷酸及其衍生物	987-78-0	3	16426.1	12505	7468.82	46016.5	62508.5	34286.3	196216	167081	133254	65416.4	95610.6	91441.1	15474.4	5394.59	10005	8091.89	5195.19	14393.9	7191.59	3595.59	12273.3	12505	2703.15	15005	55582.7	70976.5	60875.4	70990	69614.8	77208	65907.3	64422.2	44121.3	26480.1	31433.6	39563.2
mws0425	129.02	85.03	130.027	C5H6O4	[M-H]-	Citraconic acid	柠康酸	Organic acids	有机酸	Organic acids	有机酸	498-23-7	3	5.51296e+07	4.00701e+07	5.51733e+07	8.90209e+07	9.19173e+07	9.2216e+07	4.79255e+07	5.65282e+07	5.10543e+07	4.53161e+07	1.08398e+08	1.53876e+08	5.00432e+07	6.42841e+07	5.98452e+07	6.29142e+07	6.4076e+07	4.67955e+07	1.69015e+08	1.64766e+08	1.83136e+08	9.69658e+07	1.41073e+08	1.70126e+08	5.61975e+07	4.61344e+07	6.78781e+07	6.79939e+07	4.8e+07	6.90331e+07	1.78096e+08	5.49476e+07	1.84306e+08	6.21685e+07	6.51494e+07	5.44304e+07
WaYn000716	515.12	341.11	516.133	C18H28O17	[M-H]-	Citric Acid diglucoside	柠檬酸二葡萄糖苷	Organic acids	有机酸	Organic acids	有机酸	-	2	115107	79873.3	204242	110308	116548	160737	1.5024e+06	1.16681e+06	1.66134e+06	1.40015e+06	650660	709559	3.72277e+06	3.20391e+06	3.35821e+06	5.07578e+06	3.53703e+06	3.29048e+06	1.37186e+06	1.63321e+06	1.52908e+06	1.44807e+06	1.79087e+06	1.55345e+06	2.38966e+06	2.55169e+06	2.7846e+06	2.49698e+06	2.78958e+06	2.44028e+06	2.0926e+06	2.35405e+06	1.72137e+06	3.13294e+06	2.46728e+06	2.89705e+06
Wayn000884	353.073	111.004	354.08	C12H18O12	[M-H]-	Citric acid glucoside	柠檬酸葡萄糖苷	Organic acids	有机酸	Organic acids	有机酸	-	3	27957.3	25005	51615.7	26990	13365.1	43642.7	332275	211835	202006	183152	113963	84257.4	170909	154555	121000	97292.3	120236	103086	40414.5	80789.8	120357	186477	80258	94688.3	86059.6	132464	168533	327090	383511	320782	143830	211768	194453	41034.3	53324.4	36196.1
Wayn000597	515.12	111.01	516.133	C18H28O17	[M-H]-	Citric acid-1-O-diglucoside	柠檬酸 1-O-二葡萄糖苷	Organic acids	有机酸	Organic acids	有机酸	-	2	19038.1	9191.04	22934.7	37505	32887.8	20005	109089	29029.4	92925.5	79105.5	55987	20140.1	34081.1	97494.7	42505	82028.4	79971.3	70748.5	89209	47505	128210	102090	82227.9	98916.2	21424.6	205498	63553.1	154167	25629.1	173774	147546	142097	35534.2	123072	106057	111968
zjbp111502	435.16	181.05	434.158	C22H26O9	[M+H]+	Ciwujiatone	刺五加酮	Lignans and Coumarins	木脂素和香豆素	Lignans	木脂素	-	3	698169	717438	718123	624637	580545	615330	88827.5	59008.3	39259.6	588654	962734	604268	79959.6	57505	44987.7	279499	103366	173967	75086.5	67274.4	58385.1	108802	99994.5	147828	26143	10005	16721.7	2096.65	19206.8	5000.53	3771.77	3567.85	16018.3	4620.22	3624.12	2498.5
Hmdp103165	741.22	287.06	740.216	C33H40O19	[M+H]+	Clitorin*	蝶豆素*	Flavonoids	黄酮	Flavones	黄酮	55804-74-5	1	20005	5975.91	12505	5005	12505	2387.18	285005	240005	97794.5	41718.4	82505	50005	6.35453e+06	6.43181e+06	16467295	30053140	24756550	8.52693e+06	215005	237611	865005	249501	590005	692505	177583	115686	195523	2505	4778.77	5973.41	20005	7759.15	7165.77	13298.5	15269.9	12010.8
Hmyn005972	589.52	283.26	590.527	C38H70O4	[M-H]-	Coixenolide	薏苡仁酯	Lipids	脂质	Free fatty acids	游离脂肪酸	-	3	89421.1	109019	148664	114034	117723	97812.4	131385	37882.2	49719.9	39724.8	150213	84257.7	60185.4	62583	88092.8	67125.8	183272	135238	175424	160898	105307	95196.2	130037	133564	131005	70326.6	56562.1	30866.6	17899.1	16063.9	32311.9	44014.3	41695.7	130016	81530.6	79704.4
mws1368	166.05	95.05	165.043	C8H7NO3	[M+H]+	Coixol; 6-Methoxy-2-benzoxazolinone; MBOA	薏苡素; 6-甲氧基-2-苯并恶唑啉酮	Alkaloids	生物碱	Alkaloids	生物碱	532-91-2	1	3.13256e+07	3.01351e+07	2.98723e+07	3.33168e+07	3.27231e+07	3.11124e+07	7.80911e+06	8.83805e+06	8.54193e+06	6.2454e+06	4.5804e+06	5.53072e+06	2.78519e+06	2.85694e+06	1.95133e+06	290830	286944	340604	358055	404836	349386	201975	108718	207573	1.13238e+06	2.59141e+06	2.41556e+06	120507	22505	115142	111496	88433.3	79612.1	116014	148031	157448
Zmsp002859	193.09	105.07	170.094	C9H14O3	[M+Na]+	Comolactone A	Comolactone A	Others	其它类	Others	其它	-	3	642505	587900	308299	1150005	1.01756e+06	2.07753e+06	258505	190081	264997	1.29637e+06	2.04316e+06	1.93677e+06	1830005	1.49592e+06	1870005	1957505	2045005	1.71806e+06	418649	233102	338438	154799	74564.7	263165	352331	218419	196748	370005	297350	312666	306054	243288	334346	192768	174829	151001
Sakn004616	609.19	447.15	610.19	C28H34O15	[M-H]-	Conandroside	苦苣苔苷	Phenolic acids	酚酸类	Phenolic acids	酚酸类	-	2	50005	26641.4	26059.6	17505	24101.1	29771.5	130005	65114.9	71966.9	19995	15219.5	4936.45	363789	322815	313088	199496	98031	192313	60005	38783.1	78688.6	28258.1	55108.8	60005	61135.9	28746.9	23674.2	282505	161872	150940	127262	147067	905005	53290.4	48405.7	48366.9
mws0093	179.07	146.04	180.079	C10H12O3	[M-H]-	Coniferyl alcohol	松柏醇	Phenolic acids	酚酸类	Phenolic acids	酚酸类	458-35-5	3	540831	1247505	432064	239967	235260	193062	128678	184595	480005	645539	555076	835577	180005	66352.5	61890.3	39188.3	57333.8	57319.5	11688.4	23126.8	10005	46028.2	35795.7	34386.1	201667	192505	49558	257414	242933	313412	354948	279558	363114	637505	212505	119508
Wcfn003850	399.16	175.12	400.173	C19H28O9	[M-H]-	Corchoionoside B	Corchoionoside B	Others	其它类	Others	其它	189344-54-5	3	515716	604208	746249	252400	239693	201614	155750	163268	191706	210931	566479	301053	3.3511e+07	32057101	3.55037e+07	3.49864e+07	3.60356e+07	4.04789e+07	1.01736e+06	1.13772e+06	1.47676e+06	4.09322e+06	3.55497e+06	4.08793e+06	219560	194214	232023	124643	156341	164911	104006	186913	179245	158200	171052	159900
mws1715	252.11	136.06	251.102	C10H13N5O3	[M+H]+	Cordycepin (3'-Deoxyadenosine)*	虫草素(3'-脱氧腺苷)*	Nucleotides and derivatives	核苷酸及其衍生物	Nucleotides and derivatives	核苷酸及其衍生物	73-03-0	1	2.1436e+06	3.34838e+06	3.03235e+06	2.9159e+06	3.10232e+06	3.08024e+06	309749	321729	329835	454268	520455	406093	763156	684605	627952	909235	1.00239e+06	767551	4.20653e+06	4.54978e+06	4.24222e+06	6.21318e+06	6.04965e+06	5.28601e+06	2.87001e+06	2.6365e+06	2.62252e+06	411351	454770	361784	1.50862e+06	1.38624e+06	1.58157e+06	398022	395876	308866
Zazp002392	194.12	151.07	193.11	C11H15NO2	[M+H]+	Corypalline	黄堇碱	Alkaloids	生物碱	Isoquinoline alkaloids	异喹啉类生物碱	450-14-6	3	4.35323e+06	4.01794e+06	3.71284e+06	3.82248e+06	3.04683e+06	3.86589e+06	98029.9	101224	89764.9	223657	237461	350283	329770	337932	396581	378012	407173	362459	123183	139584	191765	74283.6	92184.6	160005	17505	11865.4	17083.1	10198.3	17539.2	9796.9	16608.4	23734.2	21227.4	18753.4	19588.9	11932.4
Lafp007563	219.17	121.1	218.167	C15H22O	[M+H]+	Costal	木香醛	Terpenoids	萜类	Sesquiterpenoids	倍半萜	-	3	39701.3	41138	34610	45274.8	25263	40058.5	37119.6	54538.6	38869.1	25177.8	17728.4	16337.4	50963.6	51355.4	40171.8	41984.7	52664	34793.4	18523.2	26870.4	32420.6	21776.3	28167.6	27349.6	19292.2	15875.9	16420	14568.5	19830.7	18344.3	20097.7	19830	14759.1	14176.1	17316.1	20158.3
pme1936	114.07	86.07	113.059	C4H7N3O	[M+H]+	Creatinine	肌酸酐	Organic acids	有机酸	Organic acids	有机酸	60-27-5	3	75621.6	81411.5	99017.1	64055.8	113488	91439	96626.6	85006.8	113913	95635.8	116980	104291	123531	121207	98097.5	113343	98953.8	103179	101111	74613.8	102352	110616	108771	109535	101684	100209	104943	132762	129256	115807	126955	115808	116379	122692	104766	125253
Lmbn005923	277.22	59.01	278.225	C18H30O2	[M-H]-	Crepenynic acid	顺式十八碳-9-烯-12-炔酸	Lipids	脂质	Free fatty acids	游离脂肪酸	2277-31-8	1	260831	326596	292310	217445	255568	236142	358304	408296	388460	332451	337537	360757	872705	698680	672988	998159	850470	837161	706701	721205	675765	773993	900794	735157	291969	310533	312312	403659	446537	391293	311515	290091	276843	64039	70333	56328.6
Zmyp000878	284.1	152.06	283.092	C10H13N5O5	[M+H]+	Crotonoside; 2-Hydroxyadenosine	巴豆苷; 2-羟基腺苷	Nucleotides and derivatives	核苷酸及其衍生物	Nucleotides and derivatives	核苷酸及其衍生物	1818-71-9	1	5.20852e+07	5.84137e+07	3.79825e+07	3.66512e+07	3.74419e+07	3.25969e+07	1.43581e+07	1.62351e+07	1.38718e+07	1.16882e+07	1.01933e+07	1.20669e+07	2.45352e+07	2.64242e+07	2.86016e+07	2.06055e+07	1.73171e+07	1.97932e+07	3.11402e+07	3.1058e+07	2.50176e+07	3.40988e+07	3.27336e+07	2.94782e+07	4.14151e+07	5.1288e+07	4.80565e+07	5.1431e+06	4.85195e+06	5.70693e+06	1.13801e+07	1.07986e+07	1.18011e+07	8.97736e+06	7.46893e+06	6.21004e+06
mws2108	353.09	191.06	354.095	C16H18O9	[M-H]-	Cryptochlorogenic acid (4-O-Caffeoylquinic acid)*	隐绿原酸 (4-O-咖啡酰奎宁酸)*	Phenolic acids	酚酸类	Phenolic acids	酚酸类	905-99-7	1	835996	3.09981e+06	673674	252102	349081	298665	8.54564e+07	2.89171e+07	1.72792e+07	3.20131e+07	1.48424e+07	6.4031e+06	5.5408e+07	5.85514e+07	5.41331e+07	6.40441e+07	6.53282e+07	6.78247e+07	1.12702e+07	9.97201e+06	2.11985e+07	2.37964e+07	1.95418e+07	2.33054e+07	2.22666e+07	8.19965e+07	1.9864e+07	2.72865e+07	2.45674e+07	3.14142e+07	7.41598e+07	5.20638e+07	7.08576e+07	3.38325e+07	3.25678e+07	3.19917e+07
pmb0557	621.11	287.06	621.109	C27H25O17+	[M]+	Cyanidin-3-O-(3'',6''-O-dimalonyl)glucoside	矢车菊素-3-O-(3'',6''-O-二丙二酰)葡萄糖苷	Flavonoids	黄酮	Anthocyanidins	花青素	171828-60-7	1	52505	16628.9	20182.5	59148.5	11217.5	10936.1	5005	2019.03	373127	5005	103836	24950	28030	34750.6	21303.1	10005	1011.53	5679.1	6.67038e+07	5.21247e+07	7.72051e+07	4.53536e+07	9.2443e+07	9.37724e+07	2.86452e+06	875415	455036	403981	236957	270082	177922	132274	78463.7	53200.9	60518.2	74474.7
pmb0542	535.11	287.06	535.108	C24H23O14+	[M]+	Cyanidin-3-O-(6''-O-malonyl)glucoside	矢车菊素-3-O-(6''-O-丙二酰)葡萄糖苷	Flavonoids	黄酮	Anthocyanidins	花青素	171828-62-9	1	68071.8	18620.5	10005	107516	5005	6355.85	3181.24	4224.43	7183.2	5297.6	29977.7	16551.8	17505	35660.5	11394	26769.3	2505	10550.1	5.15913e+07	4.6547e+07	5.74432e+07	1.09309e+08	1.36391e+08	9.10077e+07	670005	432893	328694	171002	138526	52394	138823	42324.4	75591.5	52853.5	37232.5	22176.5
Lmpp003789	595.14	287.06	595.145	C30H27O13+	[M]+	Cyanidin-3-O-(6''-O-p-Coumaroyl)glucoside	矢车菊素-3-O-(6''-O-对香豆酰)葡萄糖苷	Flavonoids	黄酮	Anthocyanidins	花青素	-	3	602505	357505	417505	145005	102505	82505	31331575	23773285	22557925	8112045	9849840	9792895	2.32452e+07	1.74631e+07	2.25992e+07	2.24501e+07	1.84554e+07	2.40201e+07	36442805	35129760	40127715	28388815	30269535	37138425	32105.1	19265.1	27505	47505	43678.1	34686.6	1015005	435451	469949	174056	201672	157999
Zblp002068	449.11	287.06	449.108	C21H21O11+	[M]+	Cyanidin-3-O-glucoside	矢车菊素-3-O-葡萄糖苷	Flavonoids	黄酮	Anthocyanidins	花青素	47705-70-4	1	24409.9	10597.2	12505	49088.2	10005	5443.66	4872.25	8638.45	9334.67	5005	67090.8	17505	4.47026e+06	4.19988e+06	5.77924e+06	37505	17077.9	22505	4.53738e+07	3.6761e+07	4.87924e+07	7.71704e+07	8.55408e+07	6.76666e+07	266345	321839	182103	140118	57170.4	48062	50426.4	52124.3	24299.9	20005	18192.3	20005
MWSslk070	173.18	70.07	172.169	C8H20N4	[M+H]+	Cyclen	轮环藤宁	Alkaloids	生物碱	Alkaloids	生物碱	294-90-6	3	117031	203900	224404	140025	175971	144931	66302.6	64204	38770.5	65187.8	61274.9	42334.6	278969	284559	283272	195765	270942	208179	197502	113181	210480	256283	238306	217722	158017	85700.8	76727.3	75713.6	171838	130028	247071	262489	244989	134392	140224	177646
mws0884	328.05	134.05	329.053	C10H12N5O6P	[M-H]-	Cyclic 3',5'-Adenylic acid	环-3',5'-腺嘌呤核苷酸	Nucleotides and derivatives	核苷酸及其衍生物	Nucleotides and derivatives	核苷酸及其衍生物	60-92-4	1	747988	756823	864826	790611	838967	793831	80860.3	69240.2	63443.2	400873	603015	633735	749988	921346	675771	451989	410318	383785	472635	534768	335745	958185	717630	1.00881e+06	3.18497e+06	1.11014e+06	1.31648e+06	35790.2	38427.5	36598.3	93591.2	88666.7	137723	111167	115768	106683
ML10180524	244.09	112.05	243.085	C9H13N3O5	[M+H]+	Cytarabine	胞嘧啶阿拉伯糖苷	Nucleotides and derivatives	核苷酸及其衍生物	Nucleotides and derivatives	核苷酸及其衍生物	147-94-4	1	5.17467e+06	5.38395e+06	6.35432e+06	2.72435e+06	2.13249e+06	2.63671e+06	330400	670084	842574	1.0441e+06	805731	744510	3.57785e+06	3.92905e+06	3.30925e+06	2.11708e+06	2.1867e+06	1.87025e+06	2.7208e+06	1.41715e+06	1199079	1.62318e+06	3.48022e+06	3.74819e+06	3.34155e+06	3.24293e+06	3.14807e+06	453035	706504	578517	686757	1.5991e+06	1.47627e+06	260945	508684	564268
Zmzn000079	199	78.96	200.009	C4H9O7P	[M-H]-	D-Erythrose-4-phosphate	D-赤藓糖-4-磷酸	Others	其它类	Saccharides	糖类	585-18-2	3	10363.2	8609.39	15874.7	27290.8	13082.1	13422.6	32293.1	42508.9	33949.8	72333.9	41882.6	52041.6	32101	38330.5	30708.5	54360.8	36673.7	57496.1	74567.2	63440.6	86464.5	65791.1	70170.2	80820.3	66783.4	66609.1	72494	54360.8	80483	70894.8	142759	116876	134686	251408	155986	216151
MWS2442	259.02	96.97	260.03	C6H13O9P	[M-H]-	D-Fructose 6-Phosphate*	D-果糖-6-磷酸*	Others	其它类	Saccharides	糖类	643-13-0	1	1.14107e+06	864064	1.17108e+06	2.02248e+06	2.03707e+06	1.97054e+06	6.00593e+06	5.67889e+06	5.44476e+06	7.61825e+06	6.77535e+06	7.10713e+06	2.96499e+06	2.77086e+06	3.1754e+06	4.00825e+06	4.49599e+06	4.41106e+06	5.13905e+06	4.31877e+06	3.66851e+06	2.93417e+06	2438488	3.65974e+06	9.65157e+06	1.2882e+07	12307932	10051080	1.21647e+07	1.06982e+07	1.47806e+07	1.45691e+07	1.53084e+07	2.37094e+07	2.46117e+07	2.43186e+07
mws1164	179.06	59.01	180.063	C6H12O6	[M-H]-	D-Fructose*	D-果糖*	Others	其它类	Saccharides	糖类	57-48-7	1	4.0914e+06	3.66478e+06	4.98708e+06	7.76599e+06	7.3847e+06	9.00599e+06	3.46244e+07	3.22594e+07	3.31733e+07	5.55306e+07	4.83764e+07	4.6554e+07	1.28702e+07	1.29045e+07	1.28637e+07	3.72093e+06	7.99092e+06	1.05215e+07	1.92917e+07	1.8314e+07	1.75946e+07	2.32405e+07	1.14244e+07	2.06647e+07	4.87126e+07	6.19727e+07	6.09921e+07	7.00516e+07	7.94419e+07	7.28102e+07	5.19722e+07	6.78994e+07	5.08777e+07	3.22933e+07	2.89251e+07	2.6775e+07
Zmpn000199	209.03	85.03	210.038	C6H10O8	[M-H]-	D-Galactaric acid	D-半乳糖二酸	Others	其它类	Saccharides	糖类	526-99-8	1	50229.4	64249.8	36845.4	161589	178412	79186.1	129612	182455	197414	417036	98134.1	140043	150855	178268	77090.1	517074	585555	493981	2.83892e+06	4.97812e+06	4.42934e+06	5.27816e+06	6.58204e+06	5.40331e+06	382490	1.00991e+06	1.02172e+06	1.09616e+06	953084	1.46354e+06	1.59954e+06	1.76328e+06	1.40129e+06	1.11707e+06	1.31459e+06	1.2426e+06
pmf0139	179.06	59.01	180.063	C6H12O6	[M-H]-	D-Galactose*	D-半乳糖*	Others	其它类	Saccharides	糖类	59-23-4	1	2.2681e+06	1.99753e+06	1.88862e+06	3.45193e+06	3.79957e+06	4.45294e+06	1.83145e+07	1.76823e+07	1.75216e+07	3.95713e+07	2.98699e+07	3.1191e+07	8.9837e+06	8.7318e+06	8.08107e+06	4.87843e+06	3.42876e+06	6.85661e+06	1.10582e+07	9.9897e+06	1.08102e+07	1.33668e+07	7.08325e+06	1.25989e+07	3.03321e+07	3.6494e+07	2.86547e+07	4.478e+07	3.41589e+07	3.97747e+07	3.05272e+07	1.68502e+07	2.95298e+07	1.55441e+07	1.5793e+07	1.19256e+07
pmb0786	180.09	163.06	179.079	C6H13NO5	[M+H]+	D-Glucosamine	D-氨基葡萄糖	Others	其它类	Saccharides	糖类	3416-24-8	3	5.96584e+06	1.96849e+06	6.4527e+06	5.67658e+06	5.57935e+06	5.22837e+06	4.96837e+06	5.83004e+06	5.42363e+06	7.02639e+06	6.01272e+06	5.997e+06	5.93874e+06	6.49933e+06	1.92578e+06	6.23869e+06	5.99511e+06	5.96467e+06	6.24921e+06	6.45481e+06	6.93746e+06	2.11941e+06	7.539e+06	6.88806e+06	6.74162e+06	8.023e+06	7.6939e+06	8.07493e+06	8.254e+06	7.86812e+06	9.11286e+06	9.96554e+06	1.01692e+07	9.44663e+06	1.02698e+07	1.02656e+07
mws4170	179.06	59.01	180.063	C6H12O6	[M-H]-	D-Glucose*	D-葡萄糖*	Others	其它类	Saccharides	糖类	50-99-7	1	4.0914e+06	3.66478e+06	4.98708e+06	7.76599e+06	7.3847e+06	9.00599e+06	3.46244e+07	3.22594e+07	3.31733e+07	5.55306e+07	4.83764e+07	4.6554e+07	1.28702e+07	1.29045e+07	1.28637e+07	3.72093e+06	7.99092e+06	1.05215e+07	1.92917e+07	1.8314e+07	1.75946e+07	2.32405e+07	1.14244e+07	2.06647e+07	4.87126e+07	6.19727e+07	6.09921e+07	7.00516e+07	7.94419e+07	7.28102e+07	5.19722e+07	6.78994e+07	5.08777e+07	3.22933e+07	2.89251e+07	2.6775e+07
mws1090	259.02	96.97	260.03	C6H13O9P	[M-H]-	D-Glucose-1-phosphate*	D-葡萄糖-1-磷酸*	Others	其它类	Saccharides	糖类	59-56-3	1	1.2505e+06	989748	1.25381e+06	2.04174e+06	2.57803e+06	2.16838e+06	7.36701e+06	6.44724e+06	7.17869e+06	9.90595e+06	7.91028e+06	7.31606e+06	3.68467e+06	3.94544e+06	3.51574e+06	5.13868e+06	5.19226e+06	5.87711e+06	6.06564e+06	5.56915e+06	5.2325e+06	3.85791e+06	2.56059e+06	2.89159e+06	1.13946e+07	1.4692e+07	1.21273e+07	1.38817e+07	1.30984e+07	1.50778e+07	1.66643e+07	1.81141e+07	1.46893e+07	2.80139e+07	2.3434e+07	2.70859e+07
Wagp002617	324.11	162.06	323.101	C15H17NO7	[M+H]+	D-Glucosyl Indole-3-Carboxylate	D-葡萄糖基吲哚-3-羧酸盐	Alkaloids	生物碱	Plumerane	吲哚类生物碱	-	1	15363.8	27126.5	11014.4	22505	16126.6	13029.4	16359.9	21386.4	32505	9314.89	4235.89	7097.03	1.15584e+06	1.21204e+06	1.082e+06	732203	856921	851614	852724	930598	685895	1.01611e+06	1.30686e+06	946245	6845.13	9275.41	5627.57	31762.4	5005	12505	26288.8	24758.3	30358	27107.4	36479.8	36479.8
Lmxn000398	341.11	89.02	342.116	C12H22O11	[M-H]-	D-Lactose*	D-乳糖*	Others	其它类	Saccharides	糖类	63-42-3	1	7.11973e+06	4.96491e+06	6.49518e+06	9.95797e+06	9.27358e+06	8.47942e+06	1.14784e+07	1.02826e+07	9.86894e+06	1.72454e+07	1.8643e+07	1.57143e+07	1.79246e+07	1.74451e+07	1.79066e+07	3.17524e+07	2.35612e+07	2.84433e+07	3.07981e+07	3.24396e+07	3.09575e+07	3.6889e+07	3.73589e+07	3.3425e+07	4.38771e+07	5.16097e+07	5.06135e+07	3.96324e+07	3.07401e+07	3.60754e+07	3.48677e+07	3.15539e+07	30257735	7.01767e+07	5.08037e+07	5.48854e+07
MWS1709	133.01	71.01	134.022	C4H6O5	[M-H]-	D-Malic acid*	D-苹果酸*	Organic acids	有机酸	Organic acids	有机酸	636-61-3	1	1.0833e+07	9.15458e+06	1.11165e+07	7948880	1.69867e+07	1.6854e+07	2.54618e+07	2.5129e+07	2.7239e+07	6.29997e+07	5.49132e+07	5.75808e+07	1.7175e+07	1.59564e+07	1.73846e+07	1.33226e+07	1.39539e+07	1.53162e+07	2.5962e+07	2.96187e+07	2.55534e+07	2.91045e+07	2.97202e+07	2.95051e+07	2.95571e+07	2.77992e+07	2.59147e+07	4.83132e+07	4.17107e+07	4.36707e+07	8.97243e+07	8.68029e+07	9.0742e+07	2.51556e+07	8.69866e+07	1.86181e+07
Lmsn000381	341.11	89.02	342.116	C12H22O11	[M-H]-	D-Maltose*	D-麦芽糖*	Others	其它类	Saccharides	糖类	69-79-4	1	7.11973e+06	4.96491e+06	6.49518e+06	9.95797e+06	9.27358e+06	8.47942e+06	1.14784e+07	1.02826e+07	9.86894e+06	1.72454e+07	1.8643e+07	1.57143e+07	1.79246e+07	1.74451e+07	1.79066e+07	3.17524e+07	2.35612e+07	2.84433e+07	3.07981e+07	3.24396e+07	3.09575e+07	3.6889e+07	3.73589e+07	3.3425e+07	4.38771e+07	5.16097e+07	5.06135e+07	3.96324e+07	3.07401e+07	3.60754e+07	3.48677e+07	3.15539e+07	30257735	7.01767e+07	5.08037e+07	5.48854e+07
mws1155	181.07	101.02	182.079	C6H14O6	[M-H]-	D-Mannitol*	D-甘露醇*	Others	其它类	Saccharides	糖类	69-65-8	1	16596.6	16072.6	19652.4	27388.3	39063.1	33573	9963.91	7505	9154.58	9764.38	5274.51	7789.97	50610.2	56776.9	41552.5	140807	125196	40005	145930	178264	184055	124799	163330	173289	22828.5	18830.4	15769.7	14554.6	13365	24889.9	559427	490698	458804	1.11223e+06	1.04463e+06	1.0062e+06
pmf0138	179.06	59.01	180.063	C6H12O6	[M-H]-	D-Mannose*	甘露糖*	Others	其它类	Saccharides	糖类	3458-28-4	1	3.97341e+06	3.14072e+06	4.19423e+06	7.33561e+06	7.29365e+06	7.5395e+06	1.78983e+07	2.24775e+07	2.36328e+07	6.66245e+07	4.72575e+07	4.92336e+07	1.26446e+07	1.2653e+07	5.79996e+06	1.06415e+07	1.00757e+07	5.13462e+06	6.23308e+06	1.60882e+07	1.6018e+07	1.21482e+07	8.41897e+06	1.01799e+07	5.40777e+07	2.17367e+07	6.19156e+07	7.45709e+07	3.15356e+07	3.32993e+07	5.62008e+07	2.29807e+07	5.2385e+07	2.38369e+07	2.70329e+07	2.58327e+07
mws1337	220.12	90.05	219.111	C9H17NO5	[M+H]+	D-Pantothenic Acid	D-泛酸(维生素B5)	Others	其它类	Vitamin	维生素	79-83-4	1	5.78872e+06	5.77643e+06	5.8442e+06	7.19205e+06	6.85156e+06	6.70857e+06	7.53906e+06	7.52902e+06	6.99685e+06	5.81894e+06	5.27725e+06	5.5777e+06	2.23784e+06	2.13238e+06	2.11931e+06	1.59598e+06	1.2572e+06	1.49429e+06	1.34912e+07	1.42437e+07	1.14856e+07	1.33887e+07	1.38444e+07	1.23221e+07	3.60623e+06	3.37312e+06	4.09787e+06	3.94199e+06	4.86538e+06	3.09405e+06	5.78026e+06	5.23521e+06	5.60178e+06	6.32299e+06	5.4856e+06	6.16104e+06
mws0344	165.04	75.01	166.048	C5H10O6	[M-H]-	D-Xylonic acid	D-木糖酸	Others	其它类	Saccharides	糖类	526-91-0	1	263166	245971	281470	548612	550639	523428	1.22297e+06	1.19067e+06	761659	3.38034e+06	1.75155e+06	1.94199e+06	2.83878e+06	2.4136e+06	2.6734e+06	3.62515e+06	3.37102e+06	3.67009e+06	1.05296e+07	1.13569e+07	9.07293e+06	1.36991e+07	1.66572e+07	1.15614e+07	4.58831e+06	5.12693e+06	4.97593e+06	6.72695e+06	4.90692e+06	6.33894e+06	8.65805e+06	8.6806e+06	8.03191e+06	7.43721e+06	7.6361e+06	7.28973e+06
pmb0064	374.11	198.08	373.101	C15H19NO10	[M+H]+	DIMBOA glucoside	2,4-二羟基-7-甲氧基-1,4-苯并恶嗪-3-酮 葡糖苷	Alkaloids	生物碱	Alkaloids	生物碱	18607-79-9	3	7.77838e+06	9.12352e+06	8.08348e+06	4.44087e+06	5.04786e+06	4.40718e+06	22276.2	11973.8	14985.9	11114.8	39571.6	44871.1	168279	134112	143954	256143	240832	251418	162201	168904	152464	302640	255497	302267	172856	174000	184382	407262	301065	317703	510198	430599	550400	248996	271762	273736
MWS4295	299.26	253.25	300.266	C18H36O3	[M-H]-	DL-2-hydroxystearic acid*	DL-2-羟基硬脂酸*	Lipids	脂质	Free fatty acids	游离脂肪酸	629-22-1	1	861991	916460	935227	1.0071e+06	974511	1.19301e+06	120423	129779	50168.1	910315	1.58684e+06	1.22536e+06	214003	190928	180935	271052	267995	237955	3.47734e+06	3.80736e+06	2.53512e+06	3.86024e+06	4.2326e+06	4.14668e+06	294418	142263	155957	166328	154590	145973	452968	529174	491889	1.3361e+06	1.28488e+06	1.28257e+06
MWS0274	165.06	119.05	166.063	C9H10O3	[M-H]-	DL-3-Phenyllactic acid*	DL-3-苯基乳酸*	Organic acids	有机酸	Organic acids	有机酸	828-01-3	3	710005	321040	375781	221340	199406	293612	50840.2	33979.7	25817.4	250005	121780	121715	16995.8	15310.7	21923.4	18615.4	11233.7	17353.8	32190	21480.7	30683.2	19126.9	24548.2	21036.3	44348.3	21274.7	20600.3	11331.8	20005	4723.78	145558	95116.2	118657	400959	355625	312582
pme3186	168.99	78.96	169.998	C3H7O6P	[M-H]-	DL-Glyceraldehyde-3-phosphate	DL-甘油醛-3-磷酸	Organic acids	有机酸	Organic acids	有机酸	591-59-3	3	61810.7	71686.2	59457.9	62977.7	190186	61935	365689	206761	228816	523997	580500	891168	429581	273088	463381	1.59175e+06	2.48736e+06	3.42261e+06	292127	930823	367620	210017	388519	329786	162901	183845	263498	294297	1.03e+06	411686	937351	1.25639e+06	579337	835563	2.51286e+06	1.07856e+06
mws0267	105.02	105.02	106.027	C3H6O4	[M-H]-	DL-Glyceric Acid	DL-甘油酸	Organic acids	有机酸	Organic acids	有机酸	473-81-4	3	44531.4	22630.5	85551.3	50907.8	70723.3	52247.1	220498	354642	387966	113810	98994.1	66745.5	3.94926e+06	2.22717e+06	3.83305e+06	2.83361e+06	2.45418e+06	2.42926e+06	811764	932871	764549	1.54903e+06	1.48456e+06	1.52706e+06	424554	479171	494103	250230	240892	218466	266141	294666	282011	216904	235151	222674
MWS1926	132.1	86.1	131.095	C6H13NO2	[M+H]+	DL-Leucine*	DL-亮氨酸*	Amino acids and derivatives	氨基酸及其衍生物	Amino acids and derivatives	氨基酸及其衍生物	328-39-2	1	2.95448e+07	2.98262e+07	3.2477e+07	5.33185e+07	5.62748e+07	5.56485e+07	3.26026e+07	3.06032e+07	3.45685e+07	3.58926e+07	4.33462e+07	4.59384e+07	4.33794e+07	4.03305e+07	4.0675e+07	1.4612e+07	1.56662e+07	1.58957e+07	3.07489e+07	3.20402e+07	2.91924e+07	3.35136e+07	3.40227e+07	3.46969e+07	4.87836e+07	4.63283e+07	4.55682e+07	7.24939e+07	6.33742e+07	6.56814e+07	6.76033e+07	5.80876e+07	6.42737e+07	6.83283e+07	6.95524e+07	6.78822e+07
MWS00275g	180.07	119.05	181.074	C9H11NO3	[M-H]-	DL-O-tyrosine	DL-邻酪氨酸	Amino acids and derivatives	氨基酸及其衍生物	Amino acids and derivatives	氨基酸及其衍生物	2370-61-8	1	2.27289e+06	1.94347e+06	2.29858e+06	1.98446e+06	1.91442e+06	2.31277e+06	1.77108e+06	1.78897e+06	1.953e+06	906796	1.10072e+06	1.21353e+06	955538	914047	995434	543092	577689	639373	707209	852835	794108	953435	1.06752e+06	1.02431e+06	2.79803e+06	2.8902e+06	2.50896e+06	2.81248e+06	2.74054e+06	2.5852e+06	2.40636e+06	2.13739e+06	2.13684e+06	2.02651e+06	1.71721e+06	2.21691e+06
MWSmce056	205.09	146.06	204.09	C11H12N2O2	[M+H]+	DL-Tryptophan	DL-色氨酸	Amino acids and derivatives	氨基酸及其衍生物	Amino acids and derivatives	氨基酸及其衍生物	54-12-6	1	2.80761e+07	2.36148e+07	2.54546e+07	4.27471e+07	4.68466e+07	4.65172e+07	3.53577e+07	3.38562e+07	3.62221e+07	3.62459e+07	3.62678e+07	3.74407e+07	4.81657e+07	4.94273e+07	4.53348e+07	4.85943e+07	4.81125e+07	5.29476e+07	3.35925e+07	3.63007e+07	3.48967e+07	3.65281e+07	4.14879e+07	3.50112e+07	4.67838e+07	4.56954e+07	4.38141e+07	4.6869e+07	3.92924e+07	4.43178e+07	3.10047e+07	3.15176e+07	3.01043e+07	3.6981e+07	4.10465e+07	4.02382e+07
MWSmce526	161.09	143.08	160.085	C6H12N2O3	[M+H]+	Daminozide	丁酰肼	Alkaloids	生物碱	Alkaloids	生物碱	1596-84-5	3	178388	145354	154006	152461	148308	48376.2	121139	135787	163376	50005	144296	115221	135552	192889	141490	141164	92586.4	106345	145451	167934	121130	119750	135261	171958	100863	141563	99576.8	143068	86016.8	128249	124195	106472	120469	112621	84339.7	94900.7
Wcfn008271	239.03	223.02	240.042	C14H8O4	[M-H]-	Danthron; 1,8-Dihydroxyanthraquinone	丹蒽醌; 1,8-二羟基蒽醌	Quinones	醌类	Anthraquinone	蒽醌	117-10-2	2	3.8074e+07	3.84272e+07	3.84067e+07	3.85519e+07	3.97358e+07	3.91236e+07	4.15205e+07	4.18327e+07	4.07986e+07	3.82382e+07	3.99258e+07	3.94602e+07	3.84315e+07	3.9639e+07	3.97413e+07	3.89768e+07	4.05495e+07	3.90234e+07	3.90681e+07	4.08399e+07	4.02783e+07	3.92702e+07	3.89542e+07	3.99628e+07	4.12296e+07	4.1721e+07	4.17785e+07	3.97747e+07	4.00371e+07	3.77056e+07	4.08642e+07	4.16418e+07	3.96788e+07	4.77333e+07	4.4717e+07	4.62213e+07
Cmyn001328	339.07	177.02	340.079	C15H16O9	[M-H]-	Daphnin*	瑞香苷*	Lignans and Coumarins	木脂素和香豆素	Coumarins	香豆素	486-55-5	1	10817.9	34251.8	42676.3	14777	19880.1	6247.5	231692	271140	297263	88396.4	65701.5	92509.8	701895	815128	576316	715302	593622	681088	528395	646453	385979	627728	615963	484103	873508	864270	727417	635027	456907	584733	596689	592367	729441	319585	285720	235254
pmn001586	389.11	119.03	390.116	C16H22O11	[M-H]-	Deacetylasperulosidic acid	去乙酰车叶草苷酸	Terpenoids	萜类	Monoterpenoids	倍萜	14259-55-3	2	52321.5	56279.8	67360.2	63155	75226.5	75193.8	2731.05	8253.35	9563.91	52224.3	74525.7	62970.9	55208	37326.9	47224.3	59821.1	52530.3	80800.8	61494.4	55521.8	67484.2	48884.9	45365.5	72518.9	5789.89	1301.27	2885	2075.58	4988.39	2389.33	7627.98	6968.44	5036.21	1308.04	9184.94	3734.34
Wcdp003967	218.21	88.08	217.204	C12H27NO2	[M+H]+	Deacetylclavaminol H*	Deacetylclavaminol H*	Others	其它类	Others	其它	-	3	726818	497439	465337	541921	438378	439129	547735	633099	667569	542854	709216	473286	524687	411042	357287	439540	661266	444215	381986	348224	361616	312294	283762	319222	649827	330206	458490	690824	589016	352476	386054	498926	392634	483701	618790	564158
Cmmn012461	299.2	299.2	300.209	C20H28O2	[M-H]-	Dehydroabietic acid	脱氢松香酸	Terpenoids	萜类	Ditepenoids	二萜	1740-19-8	3	1.34873e+06	1.24087e+06	1.35147e+06	2.04678e+06	1.9769e+06	1.71096e+06	1.41443e+06	1.42178e+06	1.40233e+06	1.29588e+06	1.25978e+06	1.31271e+06	1.12881e+06	1.14877e+06	1.04874e+06	1.27758e+06	1.15707e+06	1.24568e+06	1.50665e+06	1.57535e+06	1.23642e+06	1.31273e+06	1.34358e+06	1.38982e+06	1.08064e+06	1.20602e+06	1.21381e+06	1.32284e+06	1.20332e+06	1.31253e+06	1.16764e+06	1.24834e+06	1.25046e+06	1.28972e+06	1.38057e+06	1.31164e+06
Lmsp004450	359.15	131.05	358.142	C20H22O6	[M+H]+	Dehydrodiconiferyl alcohol	脱氢双松柏醇	Lignans and Coumarins	木脂素和香豆素	Lignans	木脂素	4263-87-0	3	775213	947338	1.01236e+06	270313	223138	281815	59715.8	96342.6	78080.1	388630	476769	518938	79400.5	81557.8	30005	20005	35467.1	35005	88545.3	30005	26601.6	7505	16469.6	27505	11588.8	2505	2505	7673.65	12505	3803.06	6335.06	10005	7381.78	6383.9	2584.16	2505
Lmsp003655	521.2	131.05	520.194	C26H32O11	[M+H]+	Dehydrodiconiferyl alcohol-gamma'-O-glucoside*	脱氢双松柏醇-γ'-O-葡萄糖苷*	Lignans and Coumarins	木脂素和香豆素	Lignans	木脂素	-	1	3273935	1.86846e+06	3382375	2.19944e+06	3459885	1.97387e+06	271405	396581	265867	432505	652471	1267505	1322505	705643	774324	2.11842e+06	2.86036e+06	2.10512e+06	1.95999e+06	1.65871e+06	2630285	1.12906e+06	748255	2663680	125005	33246.6	21058.6	84696.5	290005	350005	532505	460005	767505	190005	210005	35005
Zmmp003591	757.219	303.05	757.219	C33H41O20+	[M]+	Delphinidin-3-O-(2'''-O-p-coumaroyl)rutinoside	飞燕草素-3-O-(2'''-O-对香豆酰)芸香糖苷	Flavonoids	黄酮	Anthocyanidins	花青素	-	3	2505	40630.6	2321.63	24100.5	26734.1	27385.7	2505	2505	5005	2505	30618.2	2505	757505	845005	952505	1105005	1290005	403163	41710.6	71709.9	55612.6	157505	90055.6	110005	2176.01	2505	37941.7	22069.8	29747.2	24779.6	2505	2505	20859.9	11334.4	10971.1	8123.29
Lmpp003255	641.15	303.051	641.15	C31H29O15+	[M]+	Delphinidin-3-O-(6''-O-feruloyl)glucoside	飞燕草素-3-O-(6''-O-阿魏酰)葡萄糖苷	Flavonoids	黄酮	Anthocyanidins	花青素	-	3	23752.7	33776	24997.5	6262.5	10010.5	11183	20042	25002.5	42505	2389.85	18757.5	18753.7	608514	798407	606818	614884	812727	572508	17351	12505	7456.97	6249.99	13723.3	11183	15005	4972.97	15904.6	4974.97	1260.52	5005	8729.48	3486.96	12505	27505	17505	12512.5
Lmpp003662	611.14	303.05	611.139	C30H27O14+	[M]+	Delphinidin-3-O-(6''-O-p-coumaroyl)glucoside	飞燕草素-3-O-(6''-O-对香豆酰)葡萄糖苷	Flavonoids	黄酮	Anthocyanidins	花青素	-	3	540048	795053	493417	254742	135938	277139	2.91268e+06	1.74091e+06	879305	287767	460925	416755	2.69173e+07	2.50152e+07	2.59532e+07	2.73535e+07	2.75702e+07	2.59555e+07	29891090	30610815	34182190	22178280	19727720	31595305	420005	108842	60125	51068.8	71568.5	43877.5	86117	96026.5	69205.3	46211.2	49947.5	41354
MWS2056	115.08	69.07	114.068	C6H10O2	[M+H]+	Delta-Hexalactone	δ-己内酯	Others	其它类	Lactones	内酯类化合物	823-22-3	3	4.17955e+06	4.33569e+06	4.40538e+06	3.26493e+06	2.41979e+06	3.59997e+06	3.79236e+06	4.40459e+06	5.00576e+06	5.1259e+06	4.66726e+06	5.02934e+06	4.24701e+06	4.66205e+06	3.77182e+06	4.24687e+06	4.5087e+06	4.80979e+06	5.18791e+06	4.22345e+06	4.69244e+06	4.90547e+06	4.18148e+06	2.81391e+06	4.46061e+06	5.25876e+06	4.14681e+06	4.6432e+06	4.98837e+06	4.96198e+06	4.76021e+06	4.70974e+06	3.0704e+06	4.70204e+06	4.68337e+06	5.16096e+06
Lmap001823	312.11	132.04	311.101	C14H17NO7	[M+H]+	Dhurrin	蜀黍苷	Alkaloids	生物碱	Phenolamine	酚胺	499-20-7	3	1.55301e+06	1.73352e+06	1.4585e+06	298673	248597	172414	139100	107372	82054.1	30794.1	48712.8	46264.3	427876	617030	482319	215047	149340	127203	37161.4	51615.2	35860.8	29901.1	31805	28909.5	73488.9	78544.2	71022.8	38421.8	34105.3	41861.7	25005	16223.3	14191.3	2230.47	2505	7505
Lmgp002501	474.16	312.11	473.153	C20H27NO12	[M+H]+	Dhurrin-6'-O-Glucoside	蜀黍苷-6'-O-葡萄糖苷	Alkaloids	生物碱	Phenolamine	酚胺	-	3	12666.6	10365.5	7432.97	35165.7	16706.3	11432.3	2505	4529.74	15005	26021.9	52965.1	43079.2	249363	270417	217282	389216	317611	370405	2505	7505	3113.66	41887.8	34205.1	37898.3	12197.4	10005	12505	20005	25005	8873.76	1697.39	7505	7505	15005	14073.3	8503.4
Zbsn012113	379.21	295.19	380.22	C21H32O6	[M-H]-	Diacetoxy-[6]-gingerdiol	二乙酰氧基-[6]-姜辣二醇	Phenolic acids	酚酸类	Phenolic acids	酚酸类	143615-75-2	3	34777.3	38710.8	38877.3	33855	34075.9	32655.4	9521.87	15509.2	13417.1	35974.8	48657.1	40381	9942.82	11158.2	8305.03	23638.4	17278.1	17830.5	19884.2	22164.3	18230.8	50922.2	44922.6	47771.5	18691.5	16665.4	19092.3	10124.4	17631.4	12110.9	8572.76	5413.02	6718.87	1308.54	1858.18	1384.94
MWSHC20164	279.16	149.02	278.152	C16H22O4	[M+H]+	Dibutyl phthalate*	邻苯二甲酸二丁酯*	Phenolic acids	酚酸类	Phenolic acids	酚酸类	84-74-2	1	7.34701e+06	6.27741e+06	6.13701e+06	5.93162e+06	5.66272e+06	7.11787e+06	6.12994e+06	7.13138e+06	7.21882e+06	6.45894e+06	6.0553e+06	7.07767e+06	6.05612e+06	5.88259e+06	5.664e+06	5.89193e+06	5.82323e+06	6.32858e+06	5.96025e+06	5.67186e+06	5.58925e+06	5.976e+06	5.50347e+06	5.65915e+06	5.68034e+06	5.65882e+06	5.5529e+06	5.75088e+06	5.37387e+06	6.73841e+06	6.92986e+06	5.77859e+06	6.79132e+06	5.96361e+06	6.74055e+06	5.93035e+06
Lmgp003989	499.13	163.04	498.116	C25H22O11	[M+H]+	Dicaffeoylshikimic acid	二咖啡酰基莽草酸	Phenolic acids	酚酸类	Phenolic acids	酚酸类	-	3	12104.7	20005	9424.08	6089.87	14327.5	17505	1.28922e+07	1.46489e+07	1.84019e+07	886247	277834	390289	749318	890005	647172	523454	461952	320832	12505	16544.6	37505	12505	10005	12998.1	2.77096e+06	1.56622e+06	3879215	1.72542e+06	1.52738e+06	1.76515e+06	1.50647e+06	607206	1.39403e+06	420005	175222	262470
Lcyn000106	551.18	193.05	552.184	C26H32O13	[M-H]-	Dichotomoside A	银柴胡新木质素-β-D-葡萄糖苷A	Lignans and Coumarins	木脂素和香豆素	Lignans	木脂素	-	2	307128	611108	529679	284545	336002	318037	502505	1.24982e+06	657505	3.28318e+06	2200005	1750005	1.10544e+06	1.12572e+06	1.15575e+06	1.07272e+06	785005	1.16561e+06	826353	778882	902688	1.12864e+06	1.1788e+06	984747	318301	307468	297836	165005	104771	251875	328560	185005	145005	94150.4	18142.5	25005
MWSmce232	337.06	163.04	336.063	C19H12O6	[M+H]+	Dicumarol	双香豆素	Lignans and Coumarins	木脂素和香豆素	Coumarins	香豆素	66-76-2	3	139518	172737	158864	154093	168707	184120	27332.8	17002.2	18263.4	34618.5	34637.7	37759.3	17513	10832.7	13532.4	12477.9	12959.4	16382.2	77674.8	65887.8	135846	42568	66685.4	64715.4	101229	20138.3	24404.5	30858.3	51541.1	97796.3	73885.6	63811.6	80541.3	5177.04	12716.5	5046.6
pme2433	106.09	88.08	105.079	C4H11NO2	[M+H]+	Diethanolamine	二乙醇胺	Alkaloids	生物碱	Alkaloids	生物碱	111-42-2	3	241301	277570	329514	214429	210126	264626	493915	440118	504211	196120	217929	243628	157268	133305	142703	95733.7	88208.1	93162	88027.2	80449.4	90793.4	82052.5	103391	94863.2	261447	214511	228108	180494	176966	185176	212766	189697	211040	189713	165773	208512
Lmhp005872	455.22	177.05	454.21	C25H30N2O6	[M+H]+	Diferuloylcadaverine	二阿魏酰尸胺	Alkaloids	生物碱	Phenolamine	酚胺	-	2	11021.2	45831.4	27343.9	17250.1	20126.2	21539.2	1539.66	892.212	6695	2879.93	16151.1	7958.76	1918.16	6695	5269.81	41927.5	47745.2	47335.1	208084	164330	257710	188467	176443	183898	85498.7	16394.3	24456.6	2131.88	3269.51	7505	12819.9	13411.5	15087.5	82016.8	73754.8	94325.8
Cmyp007180	181.12	107.09	180.115	C11H16O2	[M+H]+	Dihydroactinidiolide	二氢猕猴桃内酯	Others	其它类	Lactones	内酯类化合物	17092-92-1	3	59514.2	49940.1	51779.6	46306.3	50872.3	39967.3	72747.6	87017.7	87426.9	45649	47260.5	41904.9	1.31003e+06	1.10766e+06	1.20782e+06	851285	902212	873254	220241	253523	202434	1.09014e+06	1.46734e+06	706776	23350	24927.1	24623.1	22868.4	30317.5	24747.7	25749.8	15703.8	17550.7	6349.51	15678.9	14583.4
Lmmn000774	343.1	181.05	344.111	C15H20O9	[M-H]-	Dihydrocaffeoylglucose*	二氢咖啡酰葡萄糖*	Phenolic acids	酚酸类	Phenolic acids	酚酸类	-	1	1.64903e+06	1.97849e+06	2.47529e+06	2.23931e+06	2.09639e+06	2.24412e+06	2.3672e+06	2.66646e+06	2.28138e+06	1.57663e+06	2.08161e+06	2.48859e+06	1.48089e+06	1.23135e+06	1.46644e+06	2.2008e+06	1.3962e+06	1.57931e+06	1.12076e+06	944929	1.08843e+06	868628	837568	887027	1.78095e+06	1.77846e+06	1.70304e+06	1.86414e+06	1.82742e+06	1.5965e+06	1.8455e+06	1.47252e+06	2.49862e+06	1.60666e+06	1.73534e+06	1.85174e+06
Lmyn003971	521.2	359.15	522.21	C26H34O11	[M-H]-	Dihydrodehydrodiconiferyl alcohol-4-O-glucoside*	二氢脱氢双松柏醇-4-O-葡萄糖苷*	Lignans and Coumarins	木脂素和香豆素	Lignans	木脂素	-	2	276068	252452	216849	472628	451662	380431	58632.9	37001.1	43877	133835	132040	96379.4	105127	39448.4	72033.4	87139.6	97811.8	89065.5	7779.46	17818.1	23240.4	88927.8	83535.1	69599.9	55047.3	51663.4	55935.9	23691	37676.8	37505	16352.9	47505	12171.2	12910.9	27959.3	22384.2
Wafn002827	357.12	195.07	358.126	C16H22O9	[M-H]-	Dihydroferulic acid glucoside	二氢阿魏酸 葡萄糖苷	Phenolic acids	酚酸类	Phenolic acids	酚酸类	-	2	157663	136788	176552	170345	169618	138126	762651	689955	689732	836781	769580	813974	139443	135017	170745	315574	293234	291356	669880	576628	568787	764659	787027	642744	1.70078e+06	1.4432e+06	2.4644e+06	2.36369e+06	2.08604e+06	1.984e+06	2.23999e+06	2.0248e+06	2.4128e+06	944871	826633	788313
Lmmp002013	267.17	179.07	266.163	C14H22N2O3	[M+H]+	Dihydroferuloylputrescine	二氢阿魏酰腐胺	Alkaloids	生物碱	Phenolamine	酚胺	-	2	109765	63657.8	70697.8	229578	247100	243736	2455.77	76699.7	64049.9	132233	227100	203023	32505	89326.8	63463.5	122901	133142	118534	6.384e+06	6.40986e+06	7.03862e+06	4.5865e+06	3.75097e+06	3.88671e+06	12521.2	5005	11229	197102	235933	191553	635867	686817	742368	736820	661427	757366
Latp010375	235.17	133.1	234.161	C15H22O2	[M+H]+	Dihydroisoalantolactone	二氢异土木香内酯	Terpenoids	萜类	Sesquiterpenoids	倍半萜	1856-58-2	3	137439	141044	111026	75840.8	65145.5	73990	9709.94	10615.5	17322.1	1244.41	1688.28	12113.3	2575.4	3461.11	7509.96	6204.32	8683.92	5786.42	10375.3	16520.8	16659.7	51579.2	15956.8	39186.4	2734.21	4961.22	3084.15	1597.59	4253.7	1332.46	1107.04	2954.91	1065.4	945.48	1688.09	710.568
Lmmn004625	449.11	287.06	450.116	C21H22O11	[M-H]-	Dihydrokaempferol-7-O-glucoside	二氢山柰酚-7-O-葡萄糖苷	Flavonoids	黄酮	Flavanonols	二氢黄酮醇	-	3	13378.2	68786.3	56336.3	76197.1	95285.7	13427.4	255494	135230	36919.4	28801.4	47505	101779	1.56043e+06	1.03927e+06	1.60444e+06	1.15631e+06	931579	1.62082e+06	8.5769e+06	6.35376e+06	1.08855e+07	1.17682e+07	1.38316e+07	1.57012e+07	157523	58803.5	48711.2	38559.4	41835.2	53795.6	32960.2	27424	30005	35989.7	105005	30410.9
mws1349	302.31	109.1	301.298	C18H39NO2	[M+H]+	Dihydrosphingosine	二氢鞘胺醇	Lipids	脂质	Sphingolipids	鞘脂	764-22-7	1	64415.1	95653.8	60730.7	75166.6	61962.5	101191	164508	219455	162065	154131	84993.9	105029	210125	251526	221702	346031	352334	338936	199002	131236	196329	149653	162976	191852	333759	174337	143672	331663	345606	374487	195693	193974	218642	90212.2	82108.4	86249.2
HJAP057	315.09	282.06	314.079	C17H14O6	[M+H]+	Dihydroxy-dimethoxyflavone*	二羟基二甲氧基黄酮*	Flavonoids	黄酮	Flavones	黄酮	-	3	56312.5	87100.8	55719.7	69268.4	52861.4	47540.3	43722.5	48670.8	61686.3	7126.2	1285.69	6951.26	2025.75	3533.41	2565.81	4601.66	8352.69	2643.94	5570.27	3185.86	127779	84392.2	33142.9	61448.6	28996.1	43770.8	30331.9	36706.6	38901.8	31162.4	51801	47789.7	41313.2	39741.3	36117.7	28959
Lcsp002946	516.23	384.19	515.223	C21H33N5O10	[M+H]+	Dihydrozeatin-O-glucoside riboside	双氢玉米核苷-O-糖苷	Alkaloids	生物碱	Alkaloids	生物碱	62512-95-2	2	41361.2	38539	34177.6	12488.9	15005	2822.63	7557.44	9548.82	9398.14	12505	18780.6	14102.3	61404.3	50290.7	57458.8	1912.82	7505	5005	7535.53	12238.4	8560.6	12273.3	14527.8	9483.79	146033	139362	187759	402064	491709	390580	1.15338e+06	972654	841222	1.36754e+06	878802	1.02006e+06
Lmxp011770	279.16	149.02	278.152	C16H22O4	[M+H]+	Diisobutyl phthalate*	邻苯二甲酸二异丁酯*	Phenolic acids	酚酸类	Phenolic acids	酚酸类	84-69-5	1	7.34701e+06	6.27741e+06	6.13701e+06	5.93162e+06	5.66272e+06	7.11787e+06	6.12994e+06	7.13138e+06	7.21882e+06	6.45894e+06	6.0553e+06	7.07767e+06	6.05612e+06	5.88259e+06	5.664e+06	5.89193e+06	5.82323e+06	6.32858e+06	5.96025e+06	5.67186e+06	5.58925e+06	5.976e+06	5.50347e+06	5.65915e+06	5.68034e+06	5.65882e+06	5.5529e+06	5.75088e+06	5.37387e+06	6.73841e+06	6.92986e+06	5.77859e+06	6.79132e+06	5.96361e+06	6.74055e+06	5.93035e+06
Lmmp010562	391.28	149.02	390.277	C24H38O4	[M+H]+	Diisooctyl Phthalate*	邻苯二甲酸二异辛酯*	Phenolic acids	酚酸类	Phenolic acids	酚酸类	27554-26-3	3	2.21353e+06	2.03942e+06	2.52838e+06	2.31075e+06	2.78126e+06	2.39736e+06	2.02562e+06	2.30406e+06	1.83213e+06	1.96819e+06	2.32968e+06	1.68149e+06	1.6001e+06	2.02211e+06	947341	1.18778e+06	1.26109e+06	956690	1.26335e+06	1.04319e+06	1.92411e+06	1.68267e+06	1.57063e+06	1.87198e+06	1.98704e+06	2.23071e+06	1.70219e+06	2.27348e+06	2.17202e+06	2.36501e+06	2.70418e+06	1.64755e+06	2.05175e+06	2.05593e+06	2.28937e+06	1.97008e+06
MWSslk097	195.06	163.04	194.058	C10H10O4	[M+H]+	Dimethyl phthalate	邻苯二甲酸二甲酯	Phenolic acids	酚酸类	Phenolic acids	酚酸类	131-11-3	3	1.59062e+06	2.02593e+06	1.78912e+06	868815	786114	830594	377900	421026	515770	90508.3	85529	100772	1.30994e+06	1.3927e+06	1.35921e+06	194848	185554	239216	86063.6	73417.3	75903.4	74546.1	125460	110691	188751	112352	103478	104645	196617	81618.9	95693.3	179702	110291	182989	197564	84367.9
Lmmn000806	131.035	87.0459	132.042	C5H8O4	[M-H]-	Dimethylmalonic acid*	二甲基丙二酸*	Organic acids	有机酸	Organic acids	有机酸	595-46-0	2	69154.3	74931.1	82832.6	145625	173348	152248	219840	226526	205045	536263	261013	268752	17715.9	21533.7	22708.3	52373.9	38728.8	62183.9	827981	798102	773096	833320	1.06934e+06	759648	757209	662044	671170	896307	1.07926e+06	813293	1.43556e+06	1.26665e+06	1.18849e+06	1.70606e+06	1.49325e+06	1.78156e+06
mws0058	299.06	284.03	300.063	C16H12O6	[M-H]-	Diosmetin (5,7,3'-Trihydroxy-4'-methoxyflavone)*	香叶木素*	Flavonoids	黄酮	Flavones	黄酮	520-34-3	1	1.41089e+06	828618	1.12825e+06	486214	478464	464626	5.72828e+06	3.64765e+06	4.83163e+06	3.29528e+06	2.38102e+06	2.77751e+06	1.80087e+06	1.71106e+06	1.50643e+06	2.33846e+06	2.532e+06	2.96255e+06	313067	397003	427623	401292	327567	304975	5690.7	2880.1	2142.99	5480.64	14761.9	3095.24	35580.1	17699.1	30327.4	4016.18	4605.92	1521.84
pmp000120	463.12	427.1	462.116	C22H22O11	[M+H]+	Diosmetin-6-C-glucoside	香叶木素-6-C-葡萄糖苷	Flavonoids	黄酮	Flavones	黄酮	-	1	39356.3	12505	43765.7	20637.2	25724.1	52505	132446	96369.6	160626	15005	28172.9	20970.7	3.59128e+06	4.61744e+06	3.27011e+06	3.06608e+06	2.87613e+06	2.72055e+06	705252	532615	451807	831278	904733	547252	7505	2505	313722	5005	8583.75	5005	2505	185968	2505	81172.5	76229.2	62719.8
MWSslk165	609.18	301.08	608.174	C28H32O15	[M+H]+	Diosmetin-7-O-Neohesperidoside (Neodiosmin)	香叶木素-7-O-新橘皮糖苷	Flavonoids	黄酮	Flavones	黄酮	38665-01-9	3	670899	1.00029e+06	991814	500148	596781	531414	312005	288104	275999	461396	1.0451e+06	666219	338983	264003	287195	1.63648e+06	1.5295e+06	1.68226e+06	300005	128318	94423.8	75117.8	92040.8	84739.8	1147.57	2505	107403	2363.51	4472.96	1216.35	50628.8	44733.1	42379.1	6059.84	14131.1	4848.84
pmp000579	463.12	301.07	462.116	C22H22O11	[M+H]+	Diosmetin-7-O-galactoside*	香叶木素-7-O-半乳糖苷*	Flavonoids	黄酮	Flavones	黄酮	-	3	385692	235768	211442	175317	187004	257584	2.87014e+06	2.72294e+06	2.62536e+06	1.40764e+06	1.78851e+06	1.97891e+06	6.29347e+06	4.71949e+06	5.05795e+06	1.00946e+07	1.05332e+07	1.0324e+07	1.6219e+06	1.68885e+06	1.91994e+06	1.63753e+06	1.49926e+06	1.6352e+06	20005	14010.1	18689.2	11724.8	22306.2	17505	140058	152015	221817	90056.2	52108.8	10604.2
pmp000583	477.1	301.07	476.096	C22H20O12	[M+H]+	Diosmetin-7-O-glucuronide	香叶木素-7-O-葡萄糖醛酸苷	Flavonoids	黄酮	Flavones	黄酮	35110-20-4	3	25301.9	42056.3	25005	20344.5	24977	27505	86600.9	58353.9	73913.9	16962	30005	34041.4	50005	26383.4	75005	45005	47541.8	36180.5	128767	140323	104080	192223	188306	172452	2265.52	5005	24229.6	7505	7505	7505	2332.63	5685.08	1143.57	22778.9	2505	5005
MWSHY0190	609.18	301.08	608.174	C28H32O15	[M+H]+	Diosmetin-7-O-rutinoside (Diosmin)	香叶木苷	Flavonoids	黄酮	Flavones	黄酮	520-27-4	3	2.10783e+06	1.01431e+06	1405005	977937	226805	670005	970266	765601	1.00281e+06	1.10009e+06	1.59969e+06	1.5e+06	502745	962919	897505	610005	1.56341e+06	730005	182505	88371.3	235005	165005	175005	142505	3574.34	5005	5005	8392.72	28755	4645.96	25005	12505	20005	7505	12505	4848.84
Zbnp004262	609.18	463.12	608.174	C28H32O15	[M+H]+	Diosmetin-8-C-(2''-O-rhamnosyl)glucoside	香叶木素-8-C-(2''-O-鼠李糖基)葡萄糖苷	Flavonoids	黄酮	Flavones	黄酮	98891-92-0	1	88739.7	125005	81710	12425	4974.97	8769.76	416238	345005	577505	35974.7	69167.5	197505	1.91962e+07	1.74902e+07	1.87612e+07	1.84528e+07	1.85373e+07	1.71686e+07	2928555	2130005	1.18159e+06	2482505	2192505	1.29397e+06	177583	115686	195523	81219	2505	10005	2505	5806.96	10005	2505	5005	1262.53
Lmyn003131	206.05	162.06	207.053	C10H9NO4	[M-H]-	Dioxindole-3-acetic acid	二氧吲哚-3-乙酸	Alkaloids	生物碱	Plumerane	吲哚类生物碱	-	1	366546	510652	510344	402218	299381	255962	1.6689e+06	1.76781e+06	1.83611e+06	17505	13638.5	9531.18	3181.18	2386.68	5401.2	5563.18	14406	15677.8	4.09228e+07	4.57931e+07	3.93422e+07	2.88961e+07	3.97913e+07	2.64712e+07	17578.1	14317.7	18195.6	6073.27	8736.01	6942.2	671449	527447	604744	4.62157e+06	5.20651e+06	6.16549e+06
Lmyn002540	368.1	162.06	369.106	C16H19NO9	[M-H]-	Dioxindole-3-acetyl-3-O-glucoside	二氧吲哚-3-乙酰-3-O-葡萄糖苷	Alkaloids	生物碱	Plumerane	吲哚类生物碱	-	1	1.71134e+06	3.80542e+06	1.98319e+06	2.98006e+06	2.13126e+06	2.33924e+06	226664	252325	204131	78208.5	142040	186829	86518.1	98278.6	123229	355710	424223	479324	7.10732e+07	6.9982e+07	6.89263e+07	7.52366e+07	8.13002e+07	7.07363e+07	848932	768917	688891	3.18258e+06	2.66305e+06	2.70576e+06	4.15325e+07	4.06284e+07	3.96452e+07	4.6211e+07	4.57545e+07	4.00745e+07
mad1424	427.05	295.05	426.043	C17H14O13	[M+H]+	Ditartaroyl-hydroxycoumarin	二酒石酰-羟基香豆素	Lignans and Coumarins	木脂素和香豆素	Coumarins	香豆素	-	3	185662	231654	150122	114496	238843	181825	143069	156167	110829	92740	160115	138182	355652	512322	384243	416464	329190	399327	102622	139848	90703.5	79596.5	174388	116932	220647	377505	93701.5	75866.5	90679	60454	64452	57505	63476.5	47505	72505	72505
MWSmce521	302.17	137.06	301.168	C18H23NO3	[M+H]+	Dobutamine	多巴酚丁胺	Alkaloids	生物碱	Phenolamine	酚胺	34368-04-2	3	28203.5	41004.9	20612	15189.5	22781	25492.9	15700	4331.49	12196.9	5039.03	15005	15005	20616.8	11086.5	14579.3	12482.7	13824.4	14063.9	2505	5790.69	10005	12505	4653.97	5041.53	5005	5005	2505	7734.11	7402.21	8429.22	5005	3490.65	8570.06	7505	7505	2328.65
pmb2640	199.17	199.17	200.178	C12H24O2	[M-H]-	Dodecanoic acid (Lauric acid)	十二烷酸(月桂酸)	Lipids	脂质	Free fatty acids	游离脂肪酸	143-07-7	3	1.40515e+06	1.95322e+06	1.64719e+06	2.22724e+06	2.05723e+06	2.08923e+06	601437	771668	612089	277229	363100	352193	1.43785e+06	1.55626e+06	1.27974e+06	2.92119e+06	2.77028e+06	2.74495e+06	435702	463008	389541	860682	1.05469e+06	576372	417550	511208	508625	208985	184453	286499	389262	345499	316096	339596	343620	331657
Hmyn001360	299.11	59.01	300.136	C18H20O4	[M-H]-	Doitungbiphenyl A	5-(4-羟基苯基)-3-甲氧基-4-(3-甲基丁-2-烯基)苯-1,2-二醇	Phenolic acids	酚酸类	Phenolic acids	酚酸类	-	3	97465.7	95306.9	107309	100062	90298.3	106655	11290.7	15941.3	16290.8	5005	22802.9	22906.1	16225.7	28713.2	22256.3	68088.4	62273.1	57871.7	14595	3315.22	15710.8	9839.69	17597.1	29455.8	94859.9	47408.3	50374.6	220809	156580	123720	113639	126934	192948	80317.2	56647.7	50654.7
Lamn006527	287.05	125.02	288.063	C15H12O6	[M-H]-	Drimiopsin C*	1,3,6-三羟基-2-甲氧基-8-甲基-9H-氧杂蒽-9-酮*	Flavonoids	黄酮	Other Flavonoids	其它类黄酮	773850-90-1	3	55538.2	143589	58973.2	57221.2	115606	120835	24678.5	15980.3	17752.1	30494	29577.1	52071.7	5003.73	3921.61	8308.41	4246.12	7719.81	4953.12	158565	117471	54219.4	20000.7	16480.4	53654.6	1179.03	583.731	2350.35	7480.75	1332.63	2293.24	1766.35	1174.51	2302.89	1732.21	1141.88	1103.3
pme2237	181.072	101.024	182.079	C6H14O6	[M-H]-	Dulcitol*	半乳糖醇*	Others	其它类	Saccharides	糖类	608-66-2	1	36368.3	46614.3	40676.4	65654.1	93354.8	67688.4	27664.8	37284.7	28614.9	72020.7	63278.8	67796.4	148289	115011	124544	415926	339661	296564	407455	413791	349007	472679	466789	382954	83859.5	63418.1	101688	65243.6	73721.2	60165.8	1.26056e+06	1.2343e+06	1.13831e+06	2.14517e+06	2.42931e+06	2.35721e+06
mws1150	785.25	623.22	786.258	C35H46O20	[M-H]-	Echinacoside	松果菊苷	Phenolic acids	酚酸类	Phenolic acids	酚酸类	82854-37-3	3	15005	20500.1	9083.29	7045.82	10676.3	15650.3	8003.5	31287.8	32738.2	31152.8	36696.4	42790.6	33628.4	6941.37	41058.3	48037.7	56311.8	12505	17957.7	16893	34894.2	34054.8	26391	26641.1	37220.1	11037.3	24633.3	137169	22505	137640	30165.7	191399	176953	60794.2	52785.4	24183.6
Lwhp010633	160.08	115.05	159.068	C10H9NO	[M+H]+	Echinopsine	1-甲基-4(1H)-喹诺酮	Alkaloids	生物碱	Quinoline alkaloids	喹啉类生物碱	83-54-5	1	1.902e+07	2.54765e+07	1.57012e+07	18941654	2.43856e+07	2.27255e+07	41755.6	60457.6	24606.5	13374.3	40990.7	35926.6	156143	104011	36863.8	348596	281110	248040	222096	433614	427412	755099	1.06349e+06	285909	34991.2	25911.9	29482.2	20994.1	31365.2	21242.2	71426.9	49567.7	73109.8	27018.3	31865.3	18045.5
Lmlp004754	312.11	294.21	311.101	C14H17NO7	[M+H]+	Ehretioside B	2-(葡萄糖基氧基)-4-羟基苯乙腈	Alkaloids	生物碱	Phenolamine	酚胺	156368-84-2	3	1.36944e+06	1.87651e+06	1.52562e+06	819901	893909	803773	238309	276437	256970	587619	705574	859862	108204	105452	99328.1	228866	171934	116886	166511	184936	187147	604172	399009	614604	54017.3	199210	225393	21401.2	48835.9	27232.4	9216.23	8585.71	4414.75	2255.64	886.941	1711.42
pmn001610	307.26	307.26	308.272	C20H36O2	[M-H]-	Eicosadienoic acid*	二十碳二烯酸*	Lipids	脂质	Free fatty acids	游离脂肪酸	5598-38-9	1	1.62251e+06	2.25663e+06	4.35158e+06	5.26208e+06	2.29127e+06	3.33194e+06	566251	1.51799e+06	627780	823630	1.83762e+06	1.57977e+06	247075	172162	167050	666854	250565	256497	1.69574e+06	1.72613e+06	1.81596e+06	959463	2.15205e+06	2.06769e+06	1.31576e+06	1.16789e+06	719908	1.73088e+06	1.65501e+06	842089	1.636e+06	701567	1.41355e+06	329873	581251	623485
pmn001606	309.28	309.28	310.287	C20H38O2	[M-H]-	Eicosenoic acid	二十碳烯酸	Lipids	脂质	Free fatty acids	游离脂肪酸	26764-41-0	3	7.32864e+06	8.88423e+06	1.54178e+07	1.18355e+07	1.36737e+07	1.24401e+07	3.98156e+07	4.43878e+06	7.37091e+06	993616	1.28977e+07	1.44954e+06	4.00205e+06	1.29012e+06	939447	1.1978e+06	1.61599e+06	1.60185e+06	1.47109e+06	6.78934e+06	1.10889e+07	5.80182e+06	7.53693e+06	5.89109e+06	2.83387e+06	3.17135e+06	2.88202e+06	2.16422e+06	2.63989e+06	3.91763e+06	3.68221e+06	3.13321e+06	2.66811e+06	1.23149e+07	1.34367e+06	5.65015e+06
mws0396	281.25	281.25	282.256	C18H34O2	[M-H]-	Elaidic Acid*	反油酸*	Lipids	脂质	Free fatty acids	游离脂肪酸	112-79-8	1	4.63848e+07	4.59123e+07	4.78398e+07	4.6778e+07	4.49686e+07	4.8802e+07	2.79709e+07	2.85715e+07	3.03508e+07	2.33427e+07	2.02891e+07	2.09592e+07	8.76917e+06	8.12941e+06	7.75567e+06	1.43341e+07	1.43319e+07	1.12787e+07	2.21273e+07	2.66181e+07	2.59863e+07	2.69334e+07	2.79599e+07	3.11402e+07	2.34484e+07	2.83995e+07	2.92831e+07	2.81916e+07	2.54032e+07	2.83399e+07	2.4911e+07	2.3464e+07	2.1288e+07	2.34144e+07	2.73622e+07	2.25397e+07
Wcdp009119	279.23	81.07	278.225	C18H30O2	[M+H]+	Elaidolinolenic acid	依兰酚酸	Phenolic acids	酚酸类	Phenolic acids	酚酸类	28290-79-1	1	6.64861e+06	8.40429e+06	7.42857e+06	5.80911e+06	6.09692e+06	6.14302e+06	2.30502e+06	2.21494e+06	2.26225e+06	5.36105e+06	6.44367e+06	6.26125e+06	1.43773e+06	1.27976e+06	1.3217e+06	3.16435e+06	2.65209e+06	2.22496e+06	3.19245e+06	3.24546e+06	3.04839e+06	7.66158e+06	5.90141e+06	7.15256e+06	1.84215e+06	2.12995e+06	2.26006e+06	1.62133e+06	2.55474e+06	1.69924e+06	1.24911e+06	946572	893223	248258	362806	302532
MWSmce294	209.11	153.05	208.11	C12H16O3	[M+H]+	Elemicin	榄香素	Phenolic acids	酚酸类	Phenolic acids	酚酸类	487-11-6	3	39299.9	20037.9	26333.2	27482	36557.1	29191.7	12659.3	13743.3	9955.08	8156.67	5427	8407.07	29139.5	32824.5	31910.2	31697.8	32023	28965.2	8178.73	9631.47	10133.4	6507.34	8586.66	11692.1	10853.4	7828.1	4777.46	7399.88	2544.3	5348.6	8159.53	7408.6	5819.83	7978.82	5995.87	1726.46
Hmcp003852	223.21	207.03	222.198	C15H26O	[M+H]+	Elemol	榄香醇	Terpenoids	萜类	Sesquiterpenoids	倍半萜	639-99-6	3	2.1573e+07	2.05298e+07	2.14016e+07	2.04389e+07	2.01334e+07	2.35946e+07	2.52023e+07	2.63399e+07	2.46652e+07	2.28931e+07	2.84781e+07	2.9473e+07	2.19801e+07	2.47656e+07	2.42524e+07	2.37871e+07	2.2599e+07	2.34427e+07	2.11103e+07	2.14878e+07	2.2626e+07	2.25722e+07	2.25325e+07	2.24149e+07	2.62646e+07	2.53276e+07	2.47715e+07	2.22432e+07	2.49568e+07	2.39767e+07	2.59862e+07	2.55527e+07	2.55168e+07	3.48592e+07	3.38812e+07	3.28521e+07
Hmdn001667	463.05	300.99	464.059	C20H16O13	[M-H]-	Ellagic acid-4-O-glucoside	鞣花酸-4-O-葡萄糖苷	Tannins	鞣质	Tannin	鞣质	-	3	15167.6	35005	25005	40005	20538.6	50005	20300.7	10005	15182.5	15116.9	19790.9	17853.6	17853.6	72505	72505	23195.6	16999.1	18287.5	2.62708e+06	2.60198e+06	2.10244e+06	891650	1.06268e+06	1.40671e+06	32505	5005	9468.94	5701.01	17505	2618.46	44659.2	44264.7	45585.3	1542.11	7505	3265.85
Zbzn008048	293.18	221.15	294.183	C17H26O4	[M-H]-	Embelin	酸藤子酚	Quinones	醌类	Quinones	醌类	550-24-3	1	77054.5	84269.6	80729.7	89863.4	86657.9	85127.3	87902.1	90853	96725.4	125313	126009	116341	111525	80116.5	106909	111984	106461	89919.5	94074.2	93102.3	92622.8	88179.8	101106	86963.2	96753.7	87791.8	87722.8	86045	83525	89633.6	108265	92081	84077.9	126865	104106	110061
mws1659	269.05	225.06	270.053	C15H10O5	[M-H]-	Emodin	大黄素	Quinones	醌类	Anthraquinone	蒽醌	518-82-1	3	19541.4	37959.4	26771.4	36209.6	47969.9	37130.7	2573.68	2831.77	5155.4	3257.89	5263.84	4987.06	3181.21	7225.33	5805.61	4019.56	6321.84	6174.12	3528.67	4846.83	2071.78	1852.66	1006.08	5420.49	2296.49	1793.08	5385.08	3993.39	2710.16	2633.01	3475.3	5844.48	5458.09	10515.3	8180.77	10557.7
Lmsp013116	321.24	123.08	320.235	C20H32O3	[M+H]+	Ent-16α,17-Dihydroxykauran-2-one	对映-16α,17-二羟基-贝壳杉-2-酮	Terpenoids	萜类	Ditepenoids	二萜	-	3	13683.5	15443.7	16761.7	14658.5	11810.2	12651.6	15140.9	14120.4	13445.5	11235.3	7306.09	10504.3	7960.77	11641.4	11379.4	11926.9	12492.3	11971.9	13228.1	18823.9	11223.4	16422.2	16069.6	12254.4	10148.5	9734.85	11232.3	13339.2	9183.17	7874.79	7061.56	5796.91	5695.95	6688.85	5224.27	5373.91
Qmxp101615	349.27	179.14	348.266	C22H36O3	[M+H]+	Ent-3β-Acetoxyisopimar-15-8β-ol	对映-3β-乙酰氧基异海松-15-烯-8β-醇	Terpenoids	萜类	Ditepenoids	二萜	-	2	92246.2	107981	92293.7	57782.6	58568.8	49174.1	74657.5	57931.5	74971.6	43009.8	40219.7	33039.6	259611	265206	268087	245102	228050	204452	343776	565256	316478	474113	367214	402258	208202	136388	144999	112938	151007	141403	121996	79863.7	89215.4	35356.2	28053.1	26368.8
Zmbp000449	130.03	70.07	129.025	C5H7NOS	[M+H]+	Epigoitrin	表告依春	Others	其它类	Others	其它	1072-93-1	3	286870	177665	397090	282444	325981	388418	786262	726485	345742	269620	233939	273352	671644	675749	644484	375781	410355	365262	827354	1.30173e+06	1.23035e+06	881454	931206	1.18464e+06	513180	620315	604649	738886	1.00443e+06	734129	769825	688354	713196	666939	705325	752120
Lskp211409	497.31	335.26	496.304	C27H44O8	[M+H]+	Ergosta-5,24(28)-diene-3,20,26-triol (Podecdysone C)*	麦角甾烷-5,24(28)-二烯-3,20,26-三醇 (罗汉松甾酮 C)*	Steroids	甾体	Steroid	甾体	19458-46-9	1	241431	299176	275241	268460	375594	348658	149674	162655	141606	117446	119328	114346	2.13924e+06	1.9369e+06	1.96343e+06	1.84805e+06	1.76522e+06	1.90199e+06	1.48916e+06	1.48109e+06	1.97201e+06	924969	970619	1.11676e+06	365710	233629	240018	371789	461283	708138	521327	569748	580455	21976.8	37670.3	19133.2
Xmzn007677	580.36	506.33	581.264	C33H35N5O5	[M-H]-	Ergotamine	麦角胺	Alkaloids	生物碱	Plumerane	吲哚类生物碱	113-15-5	3	4.38288e+06	5.73532e+06	6.31339e+06	5.26707e+06	6.16099e+06	5.95287e+06	6.51542e+06	6.28306e+06	7150944	4.05827e+06	2.24724e+06	2.52861e+06	580958	513997	517839	283355	278516	260349	7.23507e+06	6.9163e+06	7.46552e+06	6.4943e+06	6.98831e+06	6.3809e+06	6.25796e+06	3.67968e+06	4.63176e+06	2.18492e+06	3.01418e+06	2.22974e+06	2.77631e+06	3.30351e+06	3.78802e+06	3.1987e+06	3.98059e+06	3.60767e+06
Zbnn006442	287.05	135.04	288.063	C15H12O6	[M-H]-	Eriodictyol (5,7,3',4'-Tetrahydroxyflavanone)	圣草酚	Flavonoids	黄酮	Flavanones	二氢黄酮	552-58-9	1	10236.1	10657.8	9267.53	4562	8191.55	8920.3	21415.6	8095.57	7152.06	7804.33	2275.62	1862.84	58030.1	51860.3	65178	20429.4	29914.8	38997.9	394364	330502	548332	262753	244988	259586	1375.54	2681.56	722.456	4099.76	2266.44	760.088	743.232	1894.71	1511.61	1524.24	5266.92	763.224
Zbnp004170	451.12	289.07	450.116	C21H22O11	[M+H]+	Eriodictyol-3'-O-glucoside*	圣草酚-3'-O-葡萄糖苷*	Flavonoids	黄酮	Flavanones	二氢黄酮	-	2	25831.8	20005	10005	12850.1	9031.66	25005	137505	205005	120005	37505	65005	42505	502505	730005	474104	695005	985005	322505	200005	165005	201167	198588	203410	184404	7477.98	17505	18058.2	20411.7	17988.1	29663.7	17505	7505	15089.3	5143.14	10660.9	7505
Lmyn004037	601.12	439.09	602.127	C28H26O15	[M-H]-	Eriodictyol-7-O-(6''-O-galloyl)glucoside	圣草酚-7-O-(6''-O-没食子酰)葡萄糖苷	Flavonoids	黄酮	Flavanones	二氢黄酮	-	3	17736.4	12505	5005	25942.5	35005	32505	7505	7874	6151.1	18733.7	25553.3	32505	12603.4	49708.9	35650.7	15005	17505	40005	10973	26371.8	11253.8	26172.7	19125.2	28780.8	7505	8195.23	1771.54	10316.2	22505	2948.13	134214	83348.4	119940	87303.9	164814	40984.1
MWSHY0092	597.18	289.07	596.174	C27H32O15	[M+H]+	Eriodictyol-7-O-Rutinoside (Eriocitrin)	圣草次苷	Flavonoids	黄酮	Flavanones	二氢黄酮	13463-28-0	2	7712.14	15413.1	12505	12505	48330.5	5143.14	364810	378933	405907	74506.1	132309	132569	2.4716e+06	2.46414e+06	2.25302e+06	2.29163e+06	2.41355e+06	2.04296e+06	1360005	624272	823050	638236	424635	616890	306930	281677	311918	2575.59	172597	5005	22505	22505	20005	2505	2533.58	2574.14
mws0057	451.12	289.07	450.116	C21H22O11	[M+H]+	Eriodictyol-7-O-glucoside*	圣草酚-7-O-葡萄糖苷*	Flavonoids	黄酮	Flavanones	二氢黄酮	38965-51-4	2	25831.8	20005	10005	12850.1	9031.66	25005	137505	205005	120005	37505	65005	42505	502505	730005	474104	695005	985005	322505	200005	165005	201167	198588	203410	184404	7477.98	17505	18058.2	20411.7	17988.1	29663.7	17505	7505	15089.3	5143.14	10660.9	7505
pmb3023	449.11	287.06	450.116	C21H22O11	[M-H]-	Eriodictyol-8-C-glucoside*	圣草酚-8-C-葡萄糖苷*	Flavonoids	黄酮	Flavanones	二氢黄酮	1023271-51-3	2	187549	124111	164012	117420	102625	136585	1.97097e+06	215038	55005	39194.5	131885	55823.9	127505	95540.3	149150	48171.6	142505	95501.1	3.81925e+07	2.57596e+07	4.26931e+07	4.71083e+07	4.78885e+07	4.81449e+07	472068	102635	87091.8	81213	33910.9	117505	66944.6	42440.4	35583.1	19099	25614.5	13958.7
pmb0628	613.18	451.1	612.169	C27H32O16	[M+H]+	Eriodictyol-8-C-glucoside-4'-O-glucoside	圣草酚-8-C-葡萄糖苷-4'-O-葡萄糖苷	Flavonoids	黄酮	Flavanones	二氢黄酮	-	3	7505	7505	5297.6	4238.35	4470.47	8418.31	11933.3	6739.49	22505	7505	2158.6	22810.9	416172	539003	396459	612207	619873	740454	35745.9	34778.9	44384	24955.8	30429.4	36736.4	14606.4	31321.6	30235	36531.2	54735.8	40526.5	17451.2	13671.6	23198.8	9458.59	10055.8	7399.07
Lazn006735	583.22	535.2	584.226	C31H36O11	[M-H]-	Erythro-Guaiacylglycerol-β-O-4'-dehydrodisinapyl Ether	赤式-愈创木基甘油-β-O-4'-脱氢二芥子酰醚	Lignans and Coumarins	木脂素和香豆素	Lignans	木脂素	613684-55-2	2	342709	274226	285504	166008	188979	161338	23665.8	42789.3	30648.6	216086	516945	459511	15716.3	19824.9	12546.3	18129.1	34917.3	34873.3	309144	249598	207654	120089	98066.1	165775	3465.58	2441.49	5875.55	3838.99	4188.68	1731.47	3831.08	3840.3	4799.36	3147.34	2441.49	3491.79
WaYn003112	439.16	195.07	440.168	C21H28O10	[M-H]-	Erythro-Guaiacylglycerol-β-threo-syringylglycerol Ether	赤式-愈创木基甘油-β-苏式-丁香酰甘油醚	Lignans and Coumarins	木脂素和香豆素	Lignans	木脂素	1313434-74-0	1	228007	222039	195405	224831	196819	216491	34863.8	28061.3	54177.1	395056	588277	521052	446744	532549	467025	750752	803229	818797	494052	449669	595583	458261	397700	553759	94721	130353	102096	162260	211766	184874	156272	138483	118645	68319.7	54223.6	88127.7
MWS4305	119.04	59.01	120.042	C4H8O4	[M-H]-	Erythrose	赤藓糖	Others	其它类	Saccharides	糖类	583-50-6	2	52249.9	55693.9	61707.4	140311	181627	177297	402884	266378	371094	805012	615392	643124	112796	80539.6	196551	177480	164157	53137.4	209768	228457	195423	219589	95987.4	138839	842172	791605	523241	926678	569037	951293	699904	323000	708240	358701	402959	350644
mws1013	177.02	133.03	178.027	C9H6O4	[M-H]-	Esculetin (6,7-Dihydroxycoumarin)	秦皮乙素; 6,7-二羟基香豆素	Lignans and Coumarins	木脂素和香豆素	Coumarins	香豆素	305-01-1	3	22817.2	40858.3	42089.6	28023.9	30536.9	20615.2	29362.5	34173.5	30983.2	33360	37042.8	25005	265701	209095	224806	130441	121369	131264	35393	36781	23231.9	108627	69351.3	56201.2	155155	150069	147895	58575.7	81782.3	57666.9	67104.7	91898.4	77713.2	80559.5	89472.6	71442.2
pmb0808	353.1	179	352.079	C16H16O9	[M+H]+	Esculetin-6-O-quinic acid	秦皮乙素-6-O-奎宁酸	Lignans and Coumarins	木脂素和香豆素	Coumarins	香豆素	-	3	7505	7172.1	5005	5005	7505	7505	1.02103e+06	1.04255e+06	855975	101172	26640.7	11457.8	121025	76998.1	83728.8	130836	125589	95280.1	16151.4	16143.4	25666.6	29486.7	19838.3	18079.5	779052	607565	704505	580013	511997	557593	225377	236288	221517	11273.6	36487.7	23044.3
Lmbn001162	339.07	177.02	340.079	C15H16O9	[M-H]-	Esculetin-7-O-glucoside*	秦皮乙素-7-O-葡萄糖苷*	Lignans and Coumarins	木脂素和香豆素	Coumarins	香豆素	-	1	26384.5	33317.6	28322.9	14509	31244.3	32014.1	221893	218816	295861	164117	106303	133538	637866	1.07101e+06	77369.7	1.08719e+06	263869	700541	602957	776330	663520	582303	611369	529336	983307	897999	897293	637126	809736	685226	670357	751485	868521	399303	426200	408949
pmb3093	351.07	105.1	352.079	C16H16O9	[M-H]-	Esculetin-7-O-quinic acid	秦皮乙素-7-O-奎宁酸	Lignans and Coumarins	木脂素和香豆素	Coumarins	香豆素	-	3	8108.7	20322.2	9416.47	4737.41	1242.22	2047.23	811173	831548	623632	105031	44384.6	50867.7	3.03318e+06	2.26014e+06	1.86087e+06	2.72342e+06	2.81154e+06	2.51708e+06	105483	101600	194168	315162	361685	271150	1.04881e+06	740611	538151	645897	649453	586116	432065	397379	719798	210726	169599	123648
mws1015	339.07	177.02	340.079	C15H16O9	[M-H]-	Esculin (6,7-Dihydroxycoumarin-6-O-glucoside)*	秦皮甲素; 6,7-二羟基香豆素-6-O-葡萄糖苷*	Lignans and Coumarins	木脂素和香豆素	Coumarins	香豆素	531-75-9	1	10817.9	34251.8	42676.3	14777	19880.1	6247.5	231692	271140	297263	88396.4	65701.5	92509.8	701895	815128	576316	715302	593622	681088	528395	646453	385979	627728	615963	484103	873508	864270	727417	635027	456907	584733	596689	592367	729441	319585	285720	235254
Wcsn011332	279.23	261.23	280.24	C18H32O2	[M-H]-	Ethyl (10Z,13Z)-hexadeca-10,13-dienoate	Ethyl (10Z,13Z)-hexadeca-10,13-dienoate	Others	其它类	Others	其它	-	3	368120	367735	384256	439986	478190	441404	980438	994521	996252	686203	705563	846250	236088	211954	172331	297631	266586	244948	575050	689394	546729	656376	762058	615536	523015	565222	622792	513923	620428	590098	426513	470120	430709	473115	603181	586421
Lmmn013100	307.26	307.26	308.272	C20H36O2	[M-H]-	Ethyl linoleate*	亚油酸乙酯*	Lipids	脂质	Free fatty acids	游离脂肪酸	544-35-4	1	1.62251e+06	2.25663e+06	4.35158e+06	5.26208e+06	2.29127e+06	3.33194e+06	566251	1.51799e+06	627780	823630	1.83762e+06	1.57977e+06	247075	172162	167050	666854	250565	256497	1.69574e+06	1.72613e+06	1.81596e+06	959463	2.15205e+06	2.06769e+06	1.31576e+06	1.16789e+06	719908	1.73088e+06	1.65501e+06	842089	1.636e+06	701567	1.41355e+06	329873	581251	623485
pme3034	131.03	87.05	132.042	C5H8O4	[M-H]-	Ethylmalonic acid*	乙基丙二酸*	Organic acids	有机酸	Organic acids	有机酸	601-75-2	2	138744	120372	113711	222434	221655	258769	327485	299526	311182	589521	375382	342393	16990.4	32772	26063.8	84081.1	31478.7	76920	1.22119e+06	1.34035e+06	1.2644e+06	1.44294e+06	1.69653e+06	1.16085e+06	1.09411e+06	944864	1.00612e+06	1.2895e+06	1.26838e+06	1.25128e+06	1.97591e+06	1.91468e+06	1.87282e+06	2.28427e+06	2.33269e+06	2.45763e+06
Lmqn009304	325.11	293.08	326.115	C19H18O5	[M-H]-	Eucalyptin (5-Hydroxy-7,4'-dimethoxy-6,8-dimethylflavone)	桉树素	Flavonoids	黄酮	Flavanones	二氢黄酮	3122-88-1	3	26385	40610.8	28384.8	37720.1	33881.2	38545.3	80754.8	73300.8	84755.1	24912.5	23101.7	27645.1	145981	138033	148841	123947	175700	139619	89063.9	82639.7	99641.8	66258.8	62730.2	85319.8	65124.9	37165.3	32413.7	34712.7	57280.3	38308.7	28290.2	23771.7	28749.5	2251.1	1912.69	2073.27
pmn001380	187.1	169.09	188.105	C9H16O4	[M-H]-	Eucommiol	杜仲醇	Others	其它类	Alcohol compounds	醇类化合物	55930-44-4	1	2.6033e+06	2.66563e+06	2.56723e+06	2.3635e+06	1.8072e+06	2.02588e+06	227117	336286	234427	538471	576141	602112	267204	258304	197941	228823	267774	287001	534452	599169	498098	2.09009e+06	2.28687e+06	1.73678e+06	1.99321e+06	2.15215e+06	2.50258e+06	182222	206197	119191	98357.5	231010	89333.8	66345.1	58221.4	71613.4
pme3437	213.08	154.06	212.069	C10H12O5	[M+H]+	Eudesmic acid (3,4,5-trimethoxybenzoic acid)	3,4,5-三甲氧基苯甲酸	Phenolic acids	酚酸类	Phenolic acids	酚酸类	118-41-2	3	24097	24329.9	42159.8	82505	45002	62505	26003.8	31342.5	42505	110183	88284.5	68962.5	13026.9	6656.09	3351.52	16009.4	5776.21	19412.3	2505	5005	10005	40171.5	25895.7	30625.8	20125.7	25011.8	17873	6497.34	4688.77	15005	255821	169679	187467	230884	211361	227777
Lhhp120823	193.08	105.07	192.079	C11H12O3	[M+H]+	Eugenyl formate	甲酸丁子香酚酯	Others	其它类	Others	其它	-	1	920918	683038	756297	849050	862953	870359	111121	100992	152515	546566	825723	819843	668465	385005	440005	652505	605005	881504	193495	139443	254689	132505	124437	108657	95975	65005	101004	95105.6	147723	77505	179979	127172	133807	105005	70005	99539.8
pmp000013	507.15	345.09	506.142	C24H26O12	[M+H]+	Eupatilin-7-O-glucoside	异泽兰黄素-7-O-葡萄糖苷	Flavonoids	黄酮	Flavones	黄酮	-	2	34785.2	52982.2	39512.4	25950.1	25942.7	17083.2	22334.6	40320.4	27855.5	28308.7	61510	67549.6	39389.4	30893.9	71272	42942	54547	69376.3	108081	67910.5	93945.2	67117.2	64459.2	90713	8003.33	13281.7	20129.9	21286.1	14020.2	19342.8	1832.44	6106.4	3047.37	22708.1	3632.62	2822.84
Lafp002938	481.17	177.05	480.163	C23H28O11	[M+H]+	Evofolin B glucoside	楝叶吴萸素B葡萄糖苷	Phenolic acids	酚酸类	Phenolic acids	酚酸类	-	2	4860190	4.17297e+06	3.81845e+06	4255660	3075360	4466415	2.28665e+06	1.69552e+06	2.24707e+06	5.29885e+06	4487245	6.62457e+06	2.06074e+06	2.19346e+06	2.40556e+06	2.71914e+06	2.66979e+06	2.79169e+06	534976	424845	765005	870005	588180	733987	63130.9	65005	47505	92827	130926	45005	126048	150797	257505	33909.1	23432.7	32505
Wagp002534	248.13	177.05	247.121	C14H17NO3	[M+H]+	Fagaramide	花椒酰胺	Alkaloids	生物碱	Alkaloids	生物碱	495-86-3	1	12505	17528.8	24275	11046.9	38525.2	40645.5	22749.5	10638.4	17912.7	33478.4	37549.9	14120	19641.2	7702.38	9412.88	23900.2	14747.7	33136.7	657704	661069	725654	478087	347586	404969	8498.4	2595.46	2505	26171.9	32661.2	46077.8	47496	80355.5	73611.5	98287.4	67730	106664
Lhhp102922	371.15	167.07	370.142	C21H22O6	[M+H]+	Fargesin*	辛夷脂素*	Lignans and Coumarins	木脂素和香豆素	Lignans	木脂素	31008-19-2	2	287785	218887	235863	333333	240528	270897	52505	21348.5	49375.7	90005	153310	152691	104087	99922.2	142505	175715	205005	201577	42926.1	20441.3	65005	88727.4	29642.1	44673.7	45005	25005	26720.8	54716	62505	47505	35184.1	49771	60005	10005	17505	13364
mws4017	285.22	285.22	286.23	C20H30O	[M-H]-	Ferruginol*	铁锈醇*	Terpenoids	萜类	Ditepenoids	二萜	514-62-5	3	98158.7	65581.4	87350.7	54033.2	57971.7	59765.2	118797	92339.8	75402.9	14203.5	110166	86127.6	101421	114399	82010.8	134997	159404	147900	123111	185873	98562.2	121137	137989	136788	14907.4	11143	10758.9	6150.77	3690.86	8343.46	7116.82	11135.5	6863.61	110071	105571	104194
mws1212	209.08	177.05	208.074	C11H12O4	[M+H]+	Ferulic acid methyl ester	阿魏酸甲酯	Phenolic acids	酚酸类	Phenolic acids	酚酸类	2309-07-1	3	2.7904e+06	3.24395e+06	3.46843e+06	3.39831e+06	3.71493e+06	3.00489e+06	640766	924800	833932	265929	218103	151797	319907	312271	395189	518118	550415	384400	301139	325770	322091	194491	179258	197153	5.83841e+06	4.23616e+06	4.8326e+06	3.50795e+06	3.40844e+06	3.52018e+06	1.41281e+06	1.37087e+06	1.22524e+06	1.24956e+06	1.43684e+06	1.13032e+06
mws0014	193.05	134.04	194.058	C10H10O4	[M-H]-	Ferulic acid*	阿魏酸*	Phenolic acids	酚酸类	Phenolic acids	酚酸类	537-98-4	1	10610076	1.17754e+07	1.12832e+07	4.91396e+06	4.3667e+06	4.12798e+06	5.09952e+06	4.91643e+06	5.74563e+06	12297250	2.09233e+06	1.90554e+06	1.54775e+06	1.39521e+06	1.62671e+06	1.8749e+06	1.42681e+06	1.11303e+06	1.02852e+06	964786	721626	1.04401e+06	757136	1.0896e+06	32831465	3.9618e+07	4.08322e+07	1.65758e+07	2.65003e+07	1.70468e+07	2.38838e+06	2.98627e+06	3.56241e+06	810632	834331	679300
Hmmn002544	355.1	193.05	356.111	C16H20O9	[M-H]-	Ferulic acid-4-O-glucoside	阿魏酸-4-O-葡萄糖苷	Phenolic acids	酚酸类	Phenolic acids	酚酸类	117405-51-3	1	103885	84833.5	146188	50255.4	100342	73312	119770	116915	91500.1	196282	142927	102737	578323	547183	516808	751283	757066	492640	6.78261e+06	6.98932e+06	5.71743e+06	6.86294e+06	6.58552e+06	8.21419e+06	163353	114922	352501	300518	320552	256405	189663	241715	180287	89695.8	100876	123498
MWSHC2062	355.1	193.05	356.111	C16H20O9	[M-H]-	Ferulic β-glucoside*	阿魏酸 β-葡萄糖苷*	Phenolic acids	酚酸类	Phenolic acids	酚酸类	14364-12-6	1	128615	96928.8	140394	173340	139233	174983	1.20316e+07	1.43799e+07	1.62439e+07	9.05971e+06	4.20841e+06	1.95727e+06	479467	481077	503276	756759	933227	812375	792751	1.42598e+06	959752	747113	939227	902005	2.22714e+07	2.52216e+07	2.54799e+07	2.95738e+07	2.66784e+07	3.03271e+07	7.23365e+06	7.3224e+06	6.55151e+06	398525	368021	344145
Wcdn003654	281.06	178.03	282.074	C13H14O7	[M-H]-	Feruloyl Lactate	Feruloyl Lactate	Organic acids	有机酸	Organic acids	有机酸	-	3	2.20477e+06	2.40295e+06	2.13426e+06	1.68913e+06	980519	1.02719e+06	115673	158592	123803	458134	1.13878e+06	747600	81297.8	78291.1	89306.8	116429	120870	82408.5	379880	313678	367907	209696	192464	208108	21822.9	17386.8	15399.5	3044.08	5701.26	3123.57	17327.4	16429.8	27355.6	10955.8	15747.9	12379.7
pmp000727	288.13	177.05	287.127	C15H17N3O3	[M+H]+	Feruloylhistamine	阿魏酰组胺	Alkaloids	生物碱	Phenolamine	酚胺	94848-18-7	1	12804.3	22587.9	20818.9	27505	11761.4	22579.3	17743.8	9681.31	16768.6	198318	246507	215938	26866.3	18464.3	25445.5	145276	124507	148187	2.69289e+06	2.96362e+06	2.56124e+06	4.71975e+06	4.68567e+06	4.03792e+06	6213.76	911.632	2505	66010.6	80588.9	47627.8	81306.4	53437.1	35005	53437.1	63507.4	35538.6
Lmhn003074	309.06	193.05	310.069	C14H14O8	[M-H]-	Feruloylmalic acid	阿魏酰苹果酸	Phenolic acids	酚酸类	Phenolic acids	酚酸类	-	2	55090.2	75005	95459.8	120355	99643.4	145417	1.01385e+06	820581	1.46232e+06	376417	160885	213505	1.02091e+06	842324	821110	517150	655790	508928	71401.4	100965	88728.4	113202	128530	97918.2	187721	162968	148510	183595	230007	236964	613604	279513	261948	101073	104192	141309
Lmhn003801	531.12	337.06	532.122	C25H24O13	[M-H]-	Feruloylsinapoyltartaric acid	阿魏酰芥子酰酒石酸	Phenolic acids	酚酸类	Phenolic acids	酚酸类	-	2	28815.4	28102	29978.5	28145.4	43555.4	42204.9	164994	180146	143044	64875.4	33513.7	17387.7	38204.9	28822.5	28091.5	196315	163118	152803	48301.1	34779	41219.5	77055.4	81378.6	60146.5	154143	166363	187550	177505	105865	71007.7	28526.1	39738.7	38966.4	5524.74	4016.93	5005
MWS5083	455.1	96.97	456.105	C17H21N4O9P	[M-H]-	Flavin Single Nucleotide(FMN)	黄素单核苷酸(FMN)	Nucleotides and derivatives	核苷酸及其衍生物	Nucleotides and derivatives	核苷酸及其衍生物	6184-17-4	1	498080	648303	740238	826644	799375	443576	630845	605370	648001	1.09703e+06	875075	935569	295515	268997	420094	196777	215412	218475	325254	419358	329911	313796	244786	271056	188614	288037	261289	594184	613975	592864	418023	382810	410130	250061	403231	325476
Lahp004593	493.13	331.08	492.127	C23H24O12	[M+H]+	Flavoyadorinin A*	黄槲寄生苷 A*	Flavonoids	黄酮	Flavonols	黄酮醇	-	1	6.23863e+06	4.58915e+06	4.76304e+06	2.28054e+06	2.39436e+06	1.84919e+06	1.89214e+07	1.24906e+07	1.30463e+07	1.2549e+07	17614910	1.93062e+07	3.40887e+07	3.0575e+07	3.33248e+07	5.09329e+07	4.65718e+07	5.33131e+07	1.96362e+07	2.10468e+07	1.98102e+07	2.10435e+07	1.68986e+07	2.1058e+07	63731.3	28885.9	14799.8	5005	24309.7	25200.4	213844	377505	333400	72505	72941.4	41831.9
Wbmp003302	165.09	91.05	164.084	C10H12O2	[M+H]+	Frambinone	羟苯基丁酮	Others	其它类	Ketone compounds	酮类化合物	-	3	153217	50884.2	81585.7	80005	64450.7	91919.7	396379	630574	787344	160005	257505	65507.2	575434	426442	381299	383027	486115	421427	70789.7	205005	197505	152572	210005	230005	906052	556780	1.08446e+06	434844	382661	485902	47524.2	107818	122558	28259.7	55377.7	25005
mws1014	209.04	149.02	208.037	C10H8O5	[M+H]+	Fraxetin (7,8-Dihydroxy-6-methoxycoumarin)	秦皮素	Lignans and Coumarins	木脂素和香豆素	Coumarins	香豆素	574-84-5	3	1.19401e+06	1.77933e+06	1.54294e+06	1.33769e+06	1.3444e+06	1.24801e+06	297106	170005	379863	380210	600005	490595	175005	180005	200805	485005	397982	305005	136177	208393	137505	138341	215492	154309	105575	149024	167470	132322	211046	181258	284250	191706	206175	98439	47201	18657.5
Lmbp002255	371.1	209.05	370.09	C16H18O10	[M+H]+	Fraxetin-8-O-glucoside (Fraxin)	秦皮苷	Lignans and Coumarins	木脂素和香豆素	Coumarins	香豆素	524-30-1	3	134201	109255	109266	186033	223225	132904	20319.4	17790.4	22092.5	5928.89	13657.5	20005	55178.1	66112.1	47505	112310	140005	132505	1.27604e+07	1.34066e+07	1.15901e+07	1.41183e+07	1.54725e+07	1.34404e+07	35915.1	30495.4	50086.5	262567	224477	215005	3.68325e+06	3.51438e+06	3.63345e+06	8.39681e+06	8.10594e+06	8.27212e+06
pmn001672	547.17	223.1	548.174	C23H32O15	[M-H]-	Furanofructosyl-α-D-(3-mustard acyl)glucoside*	呋喃果糖基-α-D-(3-芥子酰基)葡萄糖苷*	Phenolic acids	酚酸类	Phenolic acids	酚酸类	-	1	24223.6	34925.8	60005	41794.6	61943.9	68151.3	19061.6	19239.1	23577.4	29236.1	9405.03	14652	67365.1	98312	81276.5	226952	73420	214431	26530.6	24488.7	37008.2	19595.2	19454.3	26589.5	2159.88	21170.1	12483.2	5754.88	18609	13663.9	32206.1	10068.9	14673	32125.4	48370.1	84403.9
pmn001671	547.17	223.1	548.174	C23H32O15	[M-H]-	Furanofructosyl-α-D-(6-mustard acyl)glucoside*	呋喃果糖基-α-D-(6-芥子酰基)葡萄糖苷*	Phenolic acids	酚酸类	Phenolic acids	酚酸类	-	1	45478.9	28661.2	35220.3	53943.1	39223.6	40840.4	27505	8700.14	2505	14740	17154.4	20797.9	29995.6	60005	88357.8	27505	26605.9	72505	19759	15005	26078	12505	5732.77	13460.2	51355.6	22505	44241.7	71140.1	70313.6	66371.1	55498.6	54585.9	35220.3	179551	165662	204320
Lmjp002931	180.1	120.08	179.095	C10H13NO2	[M+H]+	Fusaric acid*	镰孢菌酸*	Organic acids	有机酸	Organic acids	有机酸	-	3	68593.6	70005	70398.6	173284	218409	194688	364269	333028	336731	253606	203969	234400	548663	545841	560082	411086	465287	408915	540318	700054	788722	607943	751662	615642	384067	574960	496227	607723	575875	549628	577163	724277	794663	826122	1.00872e+06	836301
Lmyn006227	269.05	151	270.053	C15H10O5	[M-H]-	Galangin (3,5,7-Trihydroxyflavone)*	高良姜素*	Flavonoids	黄酮	Flavones	黄酮	548-83-4	3	168519	122675	182801	84939.6	106243	111444	402116	289297	344036	234032	134669	140917	38218.5	46527.6	30499.1	28995.9	27076.9	26738.6	14266.1	20754.9	28646.1	24465.3	11063.8	17694.8	3333.88	2213.95	2582.77	1681.01	1536.46	3885.52	3496.7	2358.84	2428.16	3845	13967.9	1289.47
Lmlp005572	433.11	271.06	432.106	C21H20O10	[M+H]+	Galangin-7-O-glucoside	高良姜素-7-O-葡萄糖苷	Flavonoids	黄酮	Flavones	黄酮	-	3	315005	102835	157808	175005	99444.5	122306	2.04166e+06	1.48441e+06	1.91652e+06	533846	1.62329e+06	1.10996e+06	636323	610576	670731	1.38116e+06	1.5752e+06	1.22141e+06	108800	63091.1	102505	115864	91696.6	107317	2505	5719.57	2505	9072.53	4868.89	2505	79596.8	80005	172505	40905.1	20353.5	22505
Hmbp001276	169.05	65.03	168.042	C8H8O4	[M+H]+	Gallacetophenone	没食子苯乙酮	Phenolic acids	酚酸类	Phenolic acids	酚酸类	528-21-2	3	591877	496413	575935	1.02842e+06	1.12535e+06	998378	7.77208e+06	9.09189e+06	1.13662e+07	1.40818e+07	1.26728e+07	1.12687e+07	789845	733603	766316	542075	487336	466267	357416	330944	449283	256321	245072	299811	1.32959e+07	9.9094e+06	1.10409e+07	1.03494e+07	7.75682e+06	9.49344e+06	5.00701e+06	5.36314e+06	5.78333e+06	1.34902e+06	1.83386e+06	1.80093e+06
pmb0475	671.18	509	670.174	C29H34O18	[M+H]+	Gallic acid-4-O-(6'''-feruloyl)sophoroside	没食子酸-4-O-(6'''-阿魏酰)槐糖苷	Phenolic acids	酚酸类	Phenolic acids	酚酸类	-	1	1.1907e+06	1352505	1982505	1147505	1052505	1010005	2807625	2835915	728684	3.72473e+06	9882390	10472400	2.24628e+06	4271260	5087600	6.27967e+06	11599970	7.21378e+06	4557585	4500270	6109190	6077555	4956860	7916805	13000.8	10005	5005	7505	7505	7279.61	18746.9	18738.4	48438.3	9702.11	4872.87	10111.6
Lmmp000897	611.14	287.05	610.132	C30H26O14	[M+H]+	Gallocatechin-(4α→8)-gallocatechin	没食子儿茶素-(4α→8)-没食子儿茶素	Flavonoids	黄酮	Flavanols	黄烷醇类	-	3	7403.23	4230.23	4232.23	5263.81	2505	7534.77	41024.6	51517.6	55888.1	18928.8	25300.4	29586.2	895761	1.00687e+06	957708	725247	682739	936905	187828	121159	272505	123061	133769	320005	18608.1	28960.9	32758.7	21616.5	28812.2	25390.3	5005	2505	10005	5005	1051.19	10712.8
Lajp005193	567.17	405.12	566.164	C26H30O14	[M+H]+	Gardenin C glucoside	栀子宁 C 葡萄糖苷	Flavonoids	黄酮	Flavones	黄酮	-	2	545005	173073	267505	158255	250005	337505	1045005	497531	481211	692505	695783	1012505	1792505	1.00521e+06	2037505	2817910	2743345	2275005	270290	610005	752505	585005	562505	1112505	7505	7505	2505	5005	7505	2505	7505	5005	11345	2505	38558.9	2209.41
Lmnp002741	579.17	447.13	578.164	C27H30O14	[M+H]+	Genkwanin-6-C-(2''-O-apiosyl)glucoside	芫花素-6-C-(2''-O-芹糖基)葡萄糖苷	Flavonoids	黄酮	Flavones	黄酮	-	3	173507	98503.3	123684	55839.8	66761.5	73991	92505	127508	112859	77153.3	42250	75005	327299	405238	476405	383729	655032	300485	63797.8	72505	65005	97505	95005	97505	2375.8	5005	3532.7	7505	7505	22564.4	6234.98	1226.14	9717.13	4972.97	10005.5	10002
Cmqp003383	206.08	146.06	205.074	C11H11NO3	[M+H]+	Gentianamine	龙胆胺	Alkaloids	生物碱	Pyridine alkaloids	吡啶类生物碱	22952-54-1	3	46588.5	45721.4	32505	47505	58519.5	39842.6	5894.56	12505	6955.63	38864.9	22686.3	12505	50468.6	58229.6	42789.6	54217	42101.1	24520.1	22505	27505	12902.2	20005	47404	13283.6	15319.1	30005	17505	22505	16340.1	19752.6	52505	5867.19	9877.33	26576.1	16340.1	25005
Lmyn005812	675.36	397.14	676.367	C33H56O14	[M-H]-	Gingerglycolipid A	姜糖脂 A	Lipids	脂质	Glycerol ester	甘油酯	145937-22-0	1	2.43171e+06	2.94899e+06	2.19039e+06	3.52294e+06	3.69539e+06	3.19417e+06	725151	1.28831e+06	918560	621814	549340	528603	1.98588e+07	1.96753e+07	1.8336e+07	1.87593e+07	1.63495e+07	1.71323e+07	7.07309e+06	6.52363e+06	9.3626e+06	5.71725e+06	6.17602e+06	6.00873e+06	4.6889e+06	559240	963224	749308	1.03156e+06	1.99316e+06	1.90856e+06	2.68563e+06	4.04584e+06	2.32234e+06	3.40533e+06	2.20333e+06
Lmyn006011	677.38	397.13	678.383	C33H58O14	[M-H]-	Gingerglycolipid B	姜糖脂 B	Lipids	脂质	Glycerol ester	甘油酯	88168-90-5	1	5.45091e+06	7.577e+06	6.54111e+06	8.68216e+06	8.84529e+06	8.50882e+06	523537	678000	572154	1.19958e+06	985891	993371	787358	709567	730279	1.05093e+06	828666	915339	3.54481e+06	3.40314e+06	5.0786e+06	2.54059e+06	2.16652e+06	2.65931e+06	3.71541e+06	116726	265213	176532	388193	1.18557e+06	1.20811e+06	1.76187e+06	2.95759e+06	5.18287e+06	7.75064e+06	5.29694e+06
Lmyn006221	679.39	397.13	680.398	C33H60O14	[M-H]-	Gingerglycolipid C	姜糖脂 C	Lipids	脂质	Glycerol ester	甘油酯	-	1	486029	753190	543838	756898	788136	812339	185306	154087	190228	256904	229890	224866	116758	118098	116099	60956.4	66656.4	64107.6	153970	143214	238073	139299	117553	135362	40928.7	1565	1171.85	1809.76	1596.36	6754.95	20672.2	28255.4	60380	542149	768893	473696
MWS201444	204.1	84.04	203.091	C7H13N3O4	[M+H]+	Gln-Gly	L-谷氨酰胺-L-甘氨酸	Amino acids and derivatives	氨基酸及其衍生物	Amino acids and derivatives	氨基酸及其衍生物	2650-65-9	3	4.09189e+06	3.95164e+06	4.55217e+06	4.91043e+06	4.29199e+06	4.55453e+06	4.25374e+06	3.8248e+06	3.99605e+06	4.00028e+06	3.8105e+06	3.57437e+06	4.48932e+06	4.36084e+06	3.97094e+06	3.70848e+06	3.94515e+06	3.71831e+06	3.46484e+06	2.97415e+06	3.32024e+06	3.41945e+06	3.59749e+06	2.68066e+06	2.44199e+06	2.5527e+06	2.68064e+06	2.59204e+06	2.67459e+06	2.56448e+06	3.58739e+06	3.45065e+06	3.17345e+06	2.73793e+06	2.76771e+06	2.90293e+06
MWS201465	295.13	120.08	294.122	C14H18N2O5	[M+H]+	Glu-Phe	L-谷氨酸-L-苯丙氨酸	Amino acids and derivatives	氨基酸及其衍生物	Amino acids and derivatives	氨基酸及其衍生物	20556-22-3	2	987202	1.2262e+06	945681	623234	520038	575928	94606.1	104594	93303.4	257581	277156	283872	206595	219185	195674	106648	131035	150161	422829	468900	488558	800305	602354	653906	122187	74612.5	90291.6	110083	99981.3	113276	290556	323474	301415	204890	176664	186147
Wasn006047	431.23	251.17	432.236	C21H36O9	[M-H]-	Glucosyl 10,11-dihydroxy-2,6-farneSadienoate	葡萄糖基 10,11-二羟基-2,6-法尼二烯酸	Others	其它类	Others	其它	-	3	202318	152313	118985	232150	173018	177820	102535	138087	117145	99667.3	124762	138087	4.34361e+06	4.85474e+06	4.6621e+06	5.92109e+06	5.90194e+06	5.7626e+06	103255	93865.8	101831	140106	120023	141523	225781	195342	353768	108988	90346.3	79563.6	46739.5	56647.3	54477.3	13715.5	17434.4	19751.3
Wasn001627	295.1	89.02	296.111	C11H20O9	[M-H]-	Glucosyl 2,3-Dihydroxy-2-Methylbutanoic Acid	葡萄糖基 2,3-二羟基-2-甲基丁酸	Organic acids	有机酸	Organic acids	有机酸	-	1	179490	275660	136368	101302	88865.9	78176.8	56246.6	53172.7	58736.8	36132.3	26812.4	32563.4	3.83714e+06	3.66978e+06	3.63473e+06	3.97939e+06	3.38318e+06	3.71021e+06	555331	547176	572107	873390	1.01823e+06	712225	80745.1	85728.7	74928.8	67073	65345.3	57189.2	49480.6	40274.4	31769.7	17944.4	17860.9	8362.06
Wasn003258	293.12	131.07	294.132	C12H22O8	[M-H]-	Glucosyl 2-Hydroxy-4-Methylpentanoic Acid	葡萄糖基 2-羟基-4-甲基戊酸	Organic acids	有机酸	Organic acids	有机酸	-	1	386515	444528	329012	670755	648995	1.13358e+06	251116	315159	252547	709692	1.06652e+06	526860	1.39281e+06	1.44084e+06	1.2772e+06	3.07116e+06	3.20195e+06	3.20394e+06	3.34068e+06	3.94302e+06	3.46298e+06	5.41594e+06	5.61423e+06	4.2618e+06	648242	776948	774683	780897	726340	653857	983754	1.05394e+06	1.30344e+06	1.20688e+06	1.02775e+06	1.05941e+06
Wasn003817	361.15	199.1	362.158	C16H26O9	[M-H]-	Glucosyl 5,8-dihydroxy-2,6-dimethylocta-2,6-dienoic acid	葡萄糖基 5,8-二羟基-2,6-二甲基八碳-2,6-二烯酸	Others	其它类	Others	其它	-	3	2505	7117.66	7505	3983.18	4663.51	20005	24654.1	33824.7	29909.8	27057.2	42388	49654.7	9946.78	2505	1590.17	86531.1	89729.1	107514	7505	2973.92	3661.89	166058	184850	190298	11112.2	2398.69	17505	2.65659e+06	2.28521e+06	1.72508e+06	1.13804e+07	9.59822e+06	1.03094e+07	1.34908e+07	1.46776e+07	1.35057e+07
Wasn003942	363.17	201.11	364.173	C16H28O9	[M-H]-	Glucosyl 6,9-dihydroxydec-4-enoic acid	葡萄糖基6,9-二羟基癸-4-烯酸	Others	其它类	Others	其它	-	2	48982.4	36072.7	53263.2	166272	110848	136702	45290.3	33496.4	46143.5	244711	200500	182812	10287.4	21486.4	11150.9	87505	30855.4	92505	197575	148655	323848	60005	25767.7	60976.4	153244	180200	194139	220911	223389	248109	253976	180708	261977	150575	145980	204993
Wasn001446	353.15	173.08	354.153	C14H26O10	[M-H]-	Glucosyl 6-methylhept-6-ene-1,2,3,4,5-pentaol	葡萄糖基 6-甲基庚-6-烯-1,2,3,4,5-戊醇	Others	其它类	Others	其它	-	2	69049.5	7818.61	83689.5	67118.9	97405.3	75867.5	270920	1.6063e+06	730698	865153	623509	568877	44850.4	112316	89051.2	139602	152267	125464	32821.6	212229	36953.4	62857.8	31324.9	64063.5	573379	91023.6	572194	509055	457628	441063	238988	337212	222047	21942.6	28454.9	23765.3
Wasn002508	365.18	203.13	366.189	C16H30O9	[M-H]-	Glucosyl 7-methyl-3-methyleneoctane-1,2,6,7-tetraol	葡萄糖基 7-甲基-3-亚甲基辛烷-1,2,6,7-四醇	Others	其它类	Others	其它	-	3	39496.4	15973.2	25049.6	100473	103810	92552.2	19949.3	13028.9	16273.7	40701.9	39944.6	44335.4	59768	53997.1	50593.3	37966	17718.8	36764.3	92854.4	98209.4	90283.5	238309	182469	218202	37168.3	29557.8	41567.7	62609.3	52865.3	82608.6	25005	55114.9	43872.9	91610.8	89146.1	106410
Labn003432	463.14	121.03	464.153	C19H28O13	[M-H]-	Glucosyl tachioside	葡萄糖基-它乔糖苷	Phenolic acids	酚酸类	Phenolic acids	酚酸类	-	3	159659	179699	173410	311496	312221	307494	20361.9	18913.2	18388.6	88050.7	112505	130763	48883.4	29405.2	34697.2	313933	290124	340203	158880	131024	184568	146705	121413	156172	114064	92273.5	82157.2	197561	225272	152750	426075	382729	525603	541248	601047	550363
Layp005231	625.17	331.08	624.169	C28H32O16	[M+H]+	Glucosyl-5,3',-dimethoxyluteolinxyloside	葡萄糖基-5,3',-二甲氧基木犀草素木糖苷	Flavonoids	黄酮	Flavones	黄酮	-	3	2.09637e+06	1.79338e+06	2.00322e+06	1.23648e+06	1.08679e+06	1.40199e+06	1.48533e+06	2357505	2450005	2.53271e+06	2.77021e+06	2.39554e+06	1.51823e+06	1.63804e+06	1.74153e+06	6.93532e+06	5.7702e+06	7.8554e+06	331029	321293	462465	247056	264094	440902	10005	5005	136071	2505	10005	2395.54	55675	60719.8	71911.5	9740.87	8523.87	17505
Lahp003997	655.19	331.08	654.18	C29H34O17	[M+H]+	Glucosyl-rhamnazin-3-O-β-D-glucoside*	葡萄糖基-鼠李秦素-3-O-β-D-葡萄糖苷*	Flavonoids	黄酮	Flavonols	黄酮醇	-	2	189988	111660	126546	62505	76925.9	54843.1	112224	80647.4	25005	310005	288106	233338	430005	367505	562505	1377505	1212505	1492505	97627.1	81930.2	70625.1	73193.1	107129	177907	87359.4	66460.4	62023.1	58066.9	65003.9	77659.1	4976.48	10259.6	2570.91	2565.01	2505	27338.4
MWSHC2022	359.1	197.05	360.106	C15H20O10	[M-H]-	Glucosyringic acid	葡萄糖基丁香酸	Phenolic acids	酚酸类	Phenolic acids	酚酸类	33228-65-8	1	8.46259e+06	8.35134e+06	9.85472e+06	8.88928e+06	8.06389e+06	8.34494e+06	341625	394788	422682	1.41743e+06	1.98671e+06	1.95783e+06	849843	846547	844341	2.25409e+06	2.26789e+06	2.4358e+06	1.39516e+06	1.5479e+06	1.68895e+06	991284	1.07971e+06	1.36015e+06	443521	270400	292720	489256	336123	524907	4.04252e+06	4.89509e+06	4.21668e+06	4.90802e+06	4.89435e+06	4.52821e+06
MWSprf147	315.11	153.16	314.1	C14H18O8	[M+H]+	Glucovanillin	香草醛葡萄糖苷	Phenolic acids	酚酸类	Phenolic acids	酚酸类	494-08-6	3	75661.5	70282.1	72039.3	104559	73056.1	52744.8	12505	2995.34	12505	12380.7	18515.6	45005	57976.3	31396	31863.2	47505	36491.8	49772.6	7391.69	11119.4	12505	6492.71	12033.8	7505	7643.82	1890.48	1850.69	4743.79	5005	952.935	3828.02	15005	1808.61	23103.9	1851.7	8413.47
[truncated: 750 more rows]
[truncated: 33 more columns]

## Sheet: Table S2
Table S2 The 57296 genes identified in various tissue samples.
[truncated: 57,297 more rows]
[truncated: 88 more columns]

## Sheet: Table S3-1
Table S3 The starch synthesis-related genes and transcription factors in the yellow module.
The starch synthesis-related genes.
[truncated: 20 more rows]
[truncated: 24 more columns]

## Sheet: Table S3-2
Table S3 The starch synthesis-related genes and transcription factors in the yellow module.
[truncated: 651 more rows]

## Sheet: Table S3-3
Table S3 The starch synthesis-related genes and transcription factors in the yellow module.
[truncated: 100 more rows]
[truncated: 33 more columns]

[truncated: 42 more sheets: Table S4, Table S5, Table S6-1, Table S6-2, Table S6-3, Table S6-4, Table S6-5, Table S6-6, Table S7-1, Table S7-2, Table S7-3, Table S7-4, Table S7-5, Table S7-6, Table S8-1, Table S8-2, Table S8-3, Table S8-4, Table S9-1, Table S9-2 …]
